# Supplementary material for: A multi-omic assessment of the mechanisms of intestinal microbes used to treat diarrhea in early-weaned lambs
Source: mSystems. 2024 Jan 9;9(2):e00953-23. doi: 10.1128/msystems.00953-23 (PMC10878098; doi:10.1128/msystems.00953-23)
Supplement: Table S1 — Typical composition of milk replacer. [file msystems.00953-23-s0007.xlsx]

## Sheet: Sheet1
Table S1. Typical composition of milk replacer.
Typical composition	Percentage (%)
Lactose	40.3
Fat	26.3
Protein	24.5
Minerals	5.8
Moisture	3.1
