# Supplementary material for: A multi-omic assessment of the mechanisms of intestinal microbes used to treat diarrhea in early-weaned lambs
Source: mSystems. 2024 Jan 9;9(2):e00953-23. doi: 10.1128/msystems.00953-23 (PMC10878098; doi:10.1128/msystems.00953-23)
Supplement: Table S2 — Criteria for diarrhea index scoring in lambs. [file msystems.00953-23-s0008.xlsx]

## Sheet: Sheet1
Table S2. Criteria for diarrhea index scoring in lambs.
Score	Diarrhea	Phenotypes
1	Granular feces	Clean around the anus
2	Loose feces	The area around the anus is relatively clean, with some larger pieces of fecal samples
3	Non-granular stools	There is a pile of fecal matter near the anus, the shape is like the feces of a cow
4	50% water content in feces	Perianal and nearby hairs are wetter and stained with fecal samples
5	Watery feces	The hair near the anus is very wet
