# Supplementary material for: A multi-omic assessment of the mechanisms of intestinal microbes used to treat diarrhea in early-weaned lambs
Source: mSystems. 2024 Jan 9;9(2):e00953-23. doi: 10.1128/msystems.00953-23 (PMC10878098; doi:10.1128/msystems.00953-23)
Supplement: Table S3 — The quantitative primer sequences. [file msystems.00953-23-s0009.xlsx]

## Sheet: Sheet1
Table S3. The quantitative primer sequences.
Oligonucleotide	Sequence (5’ to 3’)
DRA-F	GTGCTAAGTGCTGCTGCCTACC
DRA-R	GATGCCCACCAGAGCCACAATC
PAT1-F	CTCTGTGTTGCTTCAGGTGACTCTC
PAT1-R	GGCTCTGCTGTGAACTGCTACTTC
NHE3-F	GGTGGCGGCTGGTTACAGATTG
NHE3-R	GCATCAGAGTGGCAAGGAAGAGAC
SLC5A1-F	CGGCAGGCTACAGTTCGTGATG
SLC5A1-R	GCTTGCTCATCCTTGTTGCTGTTG
β-actin-F	AGGGAAATCGTGCGTGACAT
β-actin-R	GGAAAAGAGCCTCAGGGCAT
338F	ACTCCTACGGGAGGCAGCAG
806R	GGACTACHVGGGTWTCTAAT
