# Supplementary material for: A multi-omic assessment of the mechanisms of intestinal microbes used to treat diarrhea in early-weaned lambs
Source: mSystems. 2024 Jan 9;9(2):e00953-23. doi: 10.1128/msystems.00953-23 (PMC10878098; doi:10.1128/msystems.00953-23)
Supplement: Table S4 — Content of metabolites in colonic contents. [file msystems.00953-23-s0010.csv]

Table S4. Content of metabolites in colonic contents
ID	Metabolite	Metab ID	Mode	M/Z	Adducts	Formula	Retention time	RSD	ABX1	ABX2	ABX3	ABX4	ABX5	ABX6	PBS1	PBS2	PBS3	PBS4	PBS5	PBS6	FMT1	FMT2	FMT3	FMT4	FMT5	FMT6	HEA1	HEA2	HEA3	HEA4	HEA5	HEA6	QC01	QC02	QC03
pos_1	3a,7a,12b-Trihydroxy-5b-cholanoic acid	metab_0	pos	373.2722037	M+H-2H2O, M+Na, M+K, M+H-H2O, M+NH4, 2M+K, 2M+NH4, 2M+H, 2M+Na	C24H40O5	6.4716	0.0325368	7.2088	7.8269	7.8171	6.996	6.8134	7.6322	8.5674	8.0469	8.0499	7.8185	8.2099	8.1019	8.3755	6.9992	7.6355	7.6216	7.8437	8.7547	7.3234	7.0867	7.6259	7.3859	8.5144	7.6173	8.3542	8.365	8.3368
pos_3	Gly Ala Thr Ala	metab_2	pos	319.163978	M+H, 2M+Na, 2M+H, 2M+K, M+Na, M+K, M+H-H2O, M+H-2H2O	C12H22N4O6	4.0156	0.108632883	5.2926	5.0163	6.0079	4.9594	5.86	5.3383	6.2265	6.5915	6.7029	6.8211	6.4863	6.4077	6.571	7.42	7.1515	5.9975	5.664	6.7278	5.8522	7.2511	6.461	7.5143	6.8049	5.9684	6.766	6.82	6.8609
pos_4	Ursodeoxycholic acid	metab_3	pos	357.2773119	M+H-2H2O, M+H-H2O, M+Na, M+NH4, M+2Na-H, 2M+H, 2M+Na	C24H40O4	7.3658	0.034551201	4.8875	5.053	4.7918	4.5965	4.825	5.1459	5.5857	4.9705	5.0214	4.7617	5.3418	5.1791	5.5904	6.6693	5.7022	5.0343	5.1192	7.5693	5.3606	7.4101	5.3064	7.5644	7.871	5.443	6.6068	6.6076	6.581
pos_6	Glycocholic Acid	metab_5	pos	430.2929832	M+H-2H2O, 2M+Na, M+Na, M+K, M+H, M+H-H2O, 2M+H	C26H43NO6	5.7914	0.011355064	4.4806	4.8814	4.931	4.0864	4.4945	4.899	5.2987	7.1567	5.2116	5.3777	5.1676	5.0787	5.0112	5.2868	5.1871	5.6578	5.2936	5.8917	4.9506	4.9398	4.8433	5.3836	5.7174	5.1461	6.0018	5.9943	6.0037
pos_10	PE(18:1(9Z)/0:0)	metab_9	pos	480.3067743	M+H, M+K, 2M+H, 2M+Na, M+Na, M+H-H2O	C23H46NO7P	8.2687	0.032333777	7.2257	7.0796	7.068	6.8175	7.5332	6.9474	6.9604	6.4751	6.7583	6.897	6.2629	6.7874	6.8509	6.7314	6.9119	7.1218	7.3474	6.131	6.7485	6.909	6.6365	6.4965	6.4053	6.7131	7.2765	7.2746	7.2996
pos_17	Beta-D-Galactopyranosyl-(1->4)-2-amino-2-deoxy-beta-D-glucopyranosyl-(1->6)-D-mannose	metab_16	pos	504.1909667	M+H, M+K, M+Na, M+H-H2O, M+H-2H2O	C18H33NO15	0.6664	0.03656203	6.7756	6.9257	5.7179	6.8118	6.636	6.7292	6.7589	7.0035	6.9765	6.903	6.8783	7.0785	6.377	4.9695	5.1813	6.074	6.0922	4.5471	6.0926	5.2154	6.6495	5.0648	5.0911	6.2118	6.6457	6.6725	6.6745
pos_18	N-Glycolylneuraminic acid	metab_17	pos	290.0863803	M+H-2H2O, M+Na, M+K, M+H-H2O, M+H	C11H19NO10	0.6843	0.044707889	5.1492	4.5237	5.9124	5.2679	5.2712	4.865	4.9602	4.5366	5.0608	4.9579	4.8618	5.2664	5.5538	5.5957	5.7192	5.687	5.552	5.2786	6.3584	5.0986	6.7096	5.7662	5.2114	5.641	5.3032	5.27	5.3048
pos_20	Inosine	metab_19	pos	269.0873839	M+H, 2M+Na, 2M+H, M+Na, M+K	C10H12N4O5	1.5435	0.087445063	3.8652	4.817	3.977	4.3808	4.3412	4.927	4.1985	5.0338	5.7165	5.7686	5.3183	5.5356	5.439	4.0931	3.9377	3.4264	3.5508	4.0297	3.9763	3.8072	3.9413	4.4673	3.7781	3.9026	4.8341	4.7732	4.7669
pos_22	PC(18:1/0:0)	metab_21	pos	522.3535951	M+H, M+Na, 2M+H, M+K, M+H-H2O	C26H52NO7P	8.1893	0.049396618	7.3459	7.3036	8.1128	7.6075	7.6454	7.3278	6.946	6.3939	6.8193	6.4951	6.2332	6.9915	6.9253	6.6788	7.1678	6.8959	7.357	7.1164	6.9255	6.9728	7.076	6.6687	6.5108	7.4435	7.4386	7.404	7.4441
pos_26	2-amino-6-hydroxyhexanoic acid	metab_25	pos	130.0859423	M+H-H2O, M+ACN+H, M+H, M+Na, M+H-2H2O	C6H13NO3	14.0391	0.111624953	5.9677	5.6717	5.9359	5.9685	6.03	5.62	5.5464	5.6384	5.7606	5.7555	5.4979	5.768	5.9787	5.851	5.9281	6.0058	5.8155	5.618	5.9886	5.7258	5.8713	5.6734	5.53	5.8488	5.5641	5.5855	5.6548
pos_28	Lucidenic acid F	metab_27	pos	421.2333523	M+H-2H2O, M+2Na-H, M+H-H2O, M+H, M+Na	C27H36O6	7.8018	0.045833725	5.5936	5.0792	5.8073	6.0179	4.9572	5.0019	5.5436	4.3797	5.0903	4.5124	6.1212	5.5254	4.4544	4.6751	6.0043	5.5345	5.6641	4.3039	6.3109	4.9435	5.6336	4.8721	4.64	5.3039	5.658	5.6898	5.6954
pos_29	27-Nor-5b-cholestane-3a,7a,12a,24,25-pentol	metab_28	pos	403.3195751	M+H-2H2O, M+Na, M+H-H2O, 2M+H, 2M+Na	C26H46O5	6.4117	0.026805333	5.4705	5.5132	5.5625	5.4253	5.2113	5.904	5.3582	6.0931	6.2389	6.1929	6.4079	6.2323	5.5946	6.2506	6.2436	6.0266	5.7359	6.1284	5.7613	6.7085	6.4485	6.9349	6.5318	6.1598	6.2284	6.2461	6.2244
pos_33	(R)-Butaprost	metab_32	pos	431.2753415	M+H-H2O, 2M+Na, M+Na, M+NH4, M+2Na-H	C24H40O5	5.327	0.044891859	4.4968	4.4114	5.3068	4.4806	4.2782	4.9459	6.2561	4.2382	6.2974	6.6711	5.079	5.8443	6.8727	5.3604	5.8975	4.8556	5.4293	6.7412	5.2177	5.7803	5.2041	5.9019	6.337	5.2567	5.9481	5.9447	5.9797
pos_34	Pantothenic Acid	metab_33	pos	220.1175285	M+H, M+Na, M+K, M+H-H2O, M+H-2H2O	C9H17NO5	1.7401	0.053319384	6.2292	6.0933	6.2913	6.0435	6.0398	5.6762	6.1219	6.2687	6.2403	6.373	6.3849	6.1436	5.9576	6.1766	6.0805	6.0073	6.2756	6.0136	6.2221	6.5767	5.7477	6.2071	6.0362	6.345	6.0179	6.047	6.064
pos_38	Canesceol	metab_37	pos	569.2901843	M+H, M+K, M+Na, M+H-H2O, M+H-2H2O	C29H44O11	2.2275	0.004837834	7.2565	7.6434	7.0141	7.43	7.1563	7.8355	7.6303	7.8123	7.7191	7.6758	7.8501	7.7092	6.1112	4.2916	5.695	7.3665	7.5464	5.0928	7.3052	5.5393	7.6703	5.324	5.4009	7.483	7.2049	7.2009	7.204
pos_41	6-(alpha-D-Glucosaminyl)-1D-myo-inositol	metab_40	pos	342.1385811	M+Na, M+K, M+H, M+H-H2O, M+H-2H2O	C12H23NO10	0.6308	0.021949093	6.7249	6.9029	7.0679	7.0377	6.7534	6.8009	6.5232	6.9468	6.9429	6.934	6.6685	6.9936	6.7712	6.1455	6.4448	7.346	7.3997	5.8937	7.112	6.4422	7.3079	6.5571	6.2673	7.3446	6.7082	6.6904	6.6937
pos_45	4-Hydroxyproline galactoside	metab_44	pos	316.1016457	M+K, 2M+ACN+Na, 2M+NH4, M+ACN+Na, M+Na	C11H19NO8	1.4516	0.018976918	5.4335	5.5197	5.76	5.5329	5.4451	5.5404	5.6002	5.8817	5.9813	5.8976	5.8877	6.0161	5.6883	5.2931	5.2478	5.2463	5.7775	4.943	5.316	4.9956	6.2465	4.9914	4.945	5.3201	5.4154	5.42	5.4039
pos_51	Methylsuccinic acid	metab_50	pos	97.02858194	M+H-2H2O, M+ACN+H, M+H-H2O, 2M+NH4	C5H8O4	0.7736	0.011532238	6.4817	6.7406	6.0101	6.1109	6.5551	6.2047	6.2728	6.6279	6.6473	6.6556	6.1242	6.6407	6.3295	5.7228	5.8431	5.9843	5.9866	5.488	5.7998	5.824	5.9756	5.651	5.4587	5.9269	6.2992	6.2893	6.2961
pos_78	3-Amino-2-piperidone	metab_76	pos	153.0403821	M+CH3OH+H, 2M+Na, M+K, M+H	C5H10N2O	1.4516	0.02324406	5.0597	5.1678	5.2895	5.1712	5.1138	5.4638	5.308	5.172	5.4396	5.5358	4.9862	5.3561	5.6045	6.0238	5.7747	4.6041	4.937	6.0395	4.6368	5.8515	4.6499	5.8358	5.1746	5.1398	5.2502	5.262	5.2419
pos_81	Pyrrhoxanthinol	metab_79	pos	593.3288624	M+H, M+NH4, M+K, M+Na	C37H46O5	5.8507	0.025804831	5.8689	6.1452	5.6637	5.6687	4.6316	6.4872	6.4037	6.1439	6.075	6.0283	6.5116	6.1284	5.9745	7.4976	6.2993	6.2121	6.6601	6.6093	5.5404	6.9533	6.0517	7.3036	5.7711	6.3648	6.0837	6.101	6.0802
pos_84	(9S,10S)-9,10-dihydroxyoctadecanoate	metab_82	pos	339.2495057	M+H-H2O, M+Na, M+H, M+H-2H2O	C18H36O4	6.6447	0.022431873	5.3951	5.3676	5.6689	5.1459	6.393	6.5047	4.7272	4.6642	4.669	4.2229	4.6796	4.8079	4.8042	5.0409	5.7725	4.8222	5.0587	4.9862	6.2583	5.2213	4.9318	5.6757	6.0783	6.2344	6.2589	6.2405	6.2443
pos_88	Linoleamide	metab_86	pos	280.26239	M+H, 2M+H, M+Na, M+H-H2O	C18H33NO	8.4392	0.024913772	7.5785	6.2946	7.5601	7.3457	7.6458	6.04	6.0327	5.745	6.2946	6.2391	6.0223	6.4342	7.7322	7.238	7.5262	7.5817	7.3553	6.9711	7.5278	7.3055	7.3731	7.2733	7.0665	7.3248	7.7022	7.7144	7.7239
pos_89	Ricinoleic Acid methyl ester	metab_87	pos	313.2724075	M+H, M+Na, M+K, M+NH4	C19H36O3	8.6267	0.028768867	6.4967	6.0791	6.6494	6.2437	6.5399	5.6767	5.5145	5.6891	5.8433	5.9202	5.681	5.7964	6.114	6.2842	6.312	6.3931	6.6037	5.8975	6.8498	6.5857	7.273	6.94	6.307	6.5373	6.4903	6.5102	6.4874
pos_90	Oleamide	metab_88	pos	282.2780641	M+H, 2M+H, M+Na, M+H-H2O	C18H35NO	8.7798	0.049056672	8.0658	6.9703	7.9918	7.8799	8.0936	6.6599	6.5374	6.3053	6.7733	6.7051	6.5397	6.9104	8.1914	7.749	7.9461	8.0262	7.7962	7.5234	7.9773	7.7685	7.8472	7.792	7.669	7.7922	8.0349	8.0001	7.9971
pos_95	Beta-Elemolic acid	metab_93	pos	439.355022	M+H-H2O, 2M+H, M+Na, M+NH4	C30H48O3	8.0928	0.029669659	4.4774	4.3339	4.7293	4.4481	4.5697	4.8861	4.0111	4.5524	4.2009	4.0325	4.3662	4.3565	5.4082	6.7761	5.9066	4.9394	4.8848	6.2118	5.3072	5.3917	5.159	5.6958	5.692	5.1738	5.3699	5.3599	5.3854
pos_96	Caryophyllene epoxide	metab_94	pos	441.3710655	M+H-H2O, 2M+H, M+H, M+Na	C15H24O	6.0095	0.025388845	6.8376	7.2697	7.0567	7.1747	6.7588	7.5399	7.3966	7.1393	7.065	7.148	7.4403	7.0441	6.0988	6.4247	6.6412	7.3066	7.3672	5.8512	7.3237	7.4349	7.386	6.4191	7.3011	7.2685	7.0842	7.0724	7.0622
pos_106	Soyasaponin II	metab_104	pos	935.4927427	M+H, M+NH4, M+Na, M+H-H2O	C47H76O17	6.1296	0.048400633	6.3738	6.6102	6.5351	6.6482	6.2541	6.6779	6.5616	6.3941	6.413	6.5708	6.4811	6.3549	4.9734	4.9698	5.5289	6.7097	6.6709	4.4544	6.6741	4.8822	6.6401	4.7502	6.3238	6.514	6.2611	6.2443	6.2192
pos_112	Propyl 2,4-decadienoate	metab_110	pos	228.1949367	M+H-2H2O, M+NH4, M+H, M+H-H2O	C13H22O2	5.5234	0.016370141	6.5999	6.1638	6.4665	6.5307	6.5936	6.0691	5.9099	6.0191	6.1826	6.1696	5.8436	6.1617	6.5354	6.3618	6.4388	6.5012	6.3209	6.061	6.4894	6.2072	6.3363	6.1084	5.9973	6.3103	6.1027	6.094	6.0887
pos_118	N-Undecanoylglycine	metab_116	pos	226.1792945	M+H-H2O, M+H, M+Na, M+H-2H2O	C13H25NO3	5.2391	0.050060762	6.1763	5.6835	6.098	6.1157	6.1853	5.5457	5.4072	5.5196	5.7022	5.6982	5.3488	5.7078	6.1256	5.797	5.9423	6.0643	5.8668	5.5937	6.0274	5.715	5.8696	5.5785	5.5057	5.8234	5.5798	5.5818	5.6179
pos_126	Thr Pro	metab_124	pos	217.1177957	M+H, 2M+NH4, M+NH4, M+H-H2O	C9H16N2O4	1.4516	0.03469615	5.3357	5.3789	5.7446	5.4532	5.2438	5.4702	5.5349	5.8633	5.7193	5.7016	5.4912	5.7217	5.3681	5.414	5.5343	5.2704	5.5491	5.0067	5.5681	5.2414	5.4788	5.4728	5.3083	5.5455	5.2551	5.2339	5.2261
pos_142	N1-Acetylspermine	metab_140	pos	245.2329369	M+H, M+Na, M+K, M+H-H2O	C12H28N4O	0.574	0.051214464	5.1912	5.3116	6.2061	6.2953	5.7212	5.7704	4.762	2.9083	4.4258	4.7125	3.8743	4.2055	5.0789	5.9578	5.773	5.3466	5.3164	5.4435	5.1914	5.8466	5.5659	6.273	5.8259	5.5621	5.235	5.2272	5.2686
pos_158	3-Hydroxyvaleric acid	metab_156	pos	101.059831	M+H-H2O, M+ACN+H, 2M+H, M+H-2H2O	C5H10O3	0.7736	0.037176596	5.2651	5.1449	5.2887	5.2656	5.0558	5.5025	6.1895	5.7991	6.4083	6.3471	5.2696	6.431	5.2126	6.1488	5.7036	5.3316	5.3392	5.6746	5.2214	5.7405	5.3088	5.6947	5.9171	5.2334	5.6135	5.6294	5.6458
pos_189	Pentanoic acid, 4-amino-, (S)- (S)-4-Aminopentanoic acid (S)-4-Aminovaleric acid	metab_187	pos	118.0861479	M+H, 2M+H, 2M+ACN+H	C5H11NO2	0.6843	0.029630597	7.0781	6.541	7.0793	7.0906	6.898	6.5163	6.5852	6.4298	6.8293	6.8734	6.1183	6.8031	6.9765	6.1642	6.5924	6.6409	6.7375	7.0558	6.5949	5.9681	6.2539	5.928	6.2542	6.1605	6.5345	6.5408	6.5591
pos_191	Creatine	metab_189	pos	132.0764895	M+H, M+K, M+Na	C4H9N3O2	0.7021	0.076384253	6.2258	6.6257	6.1102	5.6497	6.5492	6.4762	6.2304	6.5998	6.493	6.8296	4.8486	5.7603	5.8639	7.0222	5.8669	5.4056	5.4074	5.3434	5.6386	5.3171	5.3944	5.1962	5.3976	5.1221	6.1834	6.1997	6.2464
pos_193	��-(gamma-Glutamyl)-lysine	metab_191	pos	276.1546288	M+H, M+Na, M+K	C11H21N3O5	0.7021	0.023235046	5.8048	4.863	5.184	5.1785	5.3154	5.4143	5.149	4.7018	5.1491	5.2086	4.4496	5.2126	4.5916	4.532	5.1786	5.6164	5.4713	4.5452	6.104	5.1427	5.8506	5.7298	5.529	5.1494	5.0863	5.0828	5.1017
pos_200	Ecgonine	metab_198	pos	434.223255	M+NH4, 2M+ACN+Na, M+ACN+H	C9H15NO3	0.7736	0.071849782	5.1348	3.4157	5.3224	5.385	5.0077	3.984	4.1025	4.2689	3.5252	3.5125	3.5146	4.2807	5.4596	5.5863	5.4689	5.3972	5.7253	5.1409	5.6588	5.4681	5.339	6.1611	5.3892	5.675	5.0804	5.0928	5.1387
pos_201	Threoninyl-Serine	metab_199	pos	171.0759733	M+H-2H2O, M+ACN+H, M+Na	C7H14N2O5	0.7736	0.028831321	5.3572	5.2595	5.5948	5.6886	5.3595	5.4591	4.9195	5.5155	5.5565	5.4187	5.5088	5.6466	6.0844	5.3648	5.5939	5.6354	5.5861	5.4815	5.4543	5.3949	5.6831	5.1969	5.0602	5.6278	5.2443	5.2194	5.2349
pos_207	2-Furanmethanol	metab_205	pos	81.03387683	M+H-H2O, M+H, 2M+NH4	C5H6O2	0.8093	0.077341635	6.0235	6.195	6.0346	6.0322	6.0403	5.8485	5.8305	6.1672	6.1877	6.2012	5.8456	6.1651	5.951	5.7532	5.7124	5.8326	5.8106	5.3368	5.7396	5.614	5.7432	5.5524	5.3125	5.7459	5.7654	5.7285	5.7959
pos_213	Asparaginyl-Hydroxyproline	metab_211	pos	508.2236553	M+H-H2O, 2M+NH4, M+H-2H2O	C9H15N3O5	0.8636	0.026175215	6.2227	5.8409	6.0618	6.0229	6.153	6.724	6.2661	6.2488	6.0715	5.7123	6.059	6.1796	5.0759	4.8631	4.6412	6.2538	6.2513	4.2354	5.9761	4.9811	6.3204	5.0874	4.9873	5.4668	5.7241	5.7468	5.7377
pos_218	Niacinamide	metab_216	pos	123.0551354	M+NH4, M+ACN+H, M+H	C6H6N2O	0.7736	0.026378706	6.045	6.0311	6.4915	5.7947	5.8834	6.2442	5.8989	4.9314	6.1982	6.1338	6.0159	6.2572	6.1414	5.9646	6.2202	5.5556	5.516	6.3548	5.5977	6.0559	5.488	6.277	6.2911	5.8083	5.8788	5.8759	5.8969
pos_232	FAMPRIDINE	metab_230	pos	95.0605844	M+H, M+NH4, M+ACN+H	C5H6N2	1.0467	0.026251163	4.8168	4.3959	5.0799	4.6967	4.5063	4.6827	4.505	4.3661	4.9027	4.6059	4.4647	4.9851	4.694	4.932	6.0235	5.2553	4.6928	5.3729	5.6037	5.1765	4.5796	6.2755	6.1705	4.6399	5.371	5.3672	5.3884
pos_250	Malonylcarnitine	metab_248	pos	230.1016875	M+H-H2O, M+Na, M+H-2H2O	C10H17NO6	0.936	0.040047864	5.8228	4.962	6.1799	6.9409	5.419	6.0593	6.1577	5.1153	6.1636	5.6445	6.7216	6.3174	5.3778	5.2464	5.4116	5.8703	5.9639	4.8694	6.016	4.8787	5.9083	4.877	4.7992	6.1909	5.8845	5.8498	5.8711
pos_258	6-({7-[(E)-2-(2,4-dihydroxyphenyl)ethenyl]-2,2-dimethyl-2H-chromen-5-yl}oxy)-3,4,5-trihydroxyoxane-2-carboxylic acid	metab_256	pos	973.321057	M+ACN+H, 2M+NH4, 2M+H	C25H26O10	1.4516	0.091149556	5.5041	5.6575	5.0213	5.401	5.7913	5.0085	5.1811	5.5915	5.5053	5.5205	4.9391	5.5809	4.9377	3.8844	4.0518	5.5997	5.3091	3.57	5.6499	3.9095	5.6376	4.118	4.3391	5.5688	5.3105	5.2769	5.231
pos_259	Ala Pro	metab_257	pos	187.1073592	M+H-H2O, 2M+H, M+H	C8H14N2O3	1.4694	0.019327573	5.579	5.417	5.4751	5.3104	5.27	5.6903	5.4721	5.7431	5.7466	5.9122	5.3928	5.587	5.4726	5.273	5.5124	5.0198	5.1969	4.7948	5.2154	5.0994	5.1643	5.1483	4.9539	5.0687	5.1706	5.1869	5.1825
pos_271	Phenylacetaldehyde	metab_269	pos	121.0647042	M+H, M+NH4, M+H-H2O	C8H8O	1.5247	0.037201195	6.4358	6.1722	6.7347	5.9487	5.8502	6.7481	6.1767	5.0499	6.0876	5.6645	4.9783	6.2353	4.7106	5.1622	5.9875	4.8887	5.9781	4.8313	6.1692	5.1066	5.2625	5.3139	6.5014	5.6348	5.9517	5.9452	5.9756
pos_274	Isoleucylproline	metab_272	pos	229.1541281	M+H-2H2O, M+CH3OH+H, M+H	C11H20N2O3	1.5435	0.014981429	6.0021	5.8956	6.0378	5.975	5.6005	6.1556	6.1881	5.8631	6.2355	6.241	6.1089	6.1942	5.8227	5.2803	5.6984	5.9508	6.1894	5.0836	6.1087	5.4687	6.5492	5.895	5.4392	6.2599	5.7798	5.7672	5.771
pos_297	Ala Tyr	metab_295	pos	253.1176902	M+NH4, M+ACN+Na, M+H	C12H16N2O4	1.6205	0.064454392	5.0138	5.1083	4.9963	4.9951	4.7731	5.4971	5.1767	5.2697	5.3207	5.332	5.2879	5.3181	4.8297	4.9984	5.201	4.8796	5.1349	4.5309	4.9202	5.1011	5.1098	5.2372	5.0626	5.0225	4.8857	4.8888	4.9348
pos_303	PIPEMIDIC ACID	metab_301	pos	304.1384803	M+H, M+NH4, M+H-H2O	C14H17N5O3	1.6815	0.052419336	5.0382	4.5817	5.2294	6.2371	4.6182	5.3333	5.2504	4.82	5.2763	4.6056	6.0173	5.4396	4.5977	4.9637	4.9863	5.1718	5.0777	4.3987	5.3427	4.9431	5.0659	4.9781	4.7182	5.2901	5.107	5.1033	5.1439
pos_306	Tyrosyl-Proline	metab_304	pos	279.1333648	M+H, 2M+H, 2M+ACN+H	C14H18N2O4	1.7222	0.093461852	5.1852	5.2323	5.3275	5.3004	5.156	5.4585	5.1861	5.8081	5.423	5.6007	5.2276	5.3022	5.0795	5.1234	5.454	4.7998	5.0446	4.6363	5.0057	4.9356	5.0903	4.8915	4.7284	5.0335	5.0061	5.0346	5.0853
pos_342	Arginyl-Arginine	metab_340	pos	331.2217824	M+H, M+2Na-H, M+Na	C12H26N8O3	1.9527	0.015839739	5.2379	5.2401	5.589	5.6337	5.054	5.7256	5.5877	5.3875	5.6378	5.6501	5.7408	5.5391	5.0922	5.6552	5.5554	5.4656	5.8085	5.206	5.4589	5.5891	5.6971	5.7031	5.7105	5.6049	5.3429	5.3316	5.3305
pos_348	2-(14,15-Epoxyeicosatrienoyl) Glycerol	metab_346	pos	427.3039648	M+CH3OH+H, M+K, 2M+NH4	C23H38O5	8.1307	0.039847788	6.3199	5.8649	6.145	6.1465	6.2195	5.841	5.7673	5.7393	5.9019	5.8527	5.6162	5.891	6.1499	6.0827	6.1266	6.1142	5.9965	5.8007	6.2247	5.908	5.9999	5.912	5.7087	5.991	5.751	5.7475	5.7788
pos_349	6-[5]-ladderane-1-hexanol	metab_347	pos	278.2468333	M+H, M+NH4, M+H-H2O	C18H28O	8.1497	0.032277143	6.2724	5.0592	6.2742	6.0797	6.3388	5.0343	4.9746	5.1242	5.226	5.0656	4.9766	5.4215	6.3502	6.0494	6.3509	6.2662	6.0798	5.7349	6.3661	6.0799	6.1004	6.1108	5.994	6.1123	6.4272	6.421	6.4476
pos_352	PE(P-16:0/0:0)	metab_350	pos	438.2963205	M+H, M+Na, M+2Na-H	C21H44NO6P	8.4213	0.042680247	6.1494	5.7645	6.0035	5.7378	6.4785	5.7488	5.6897	5.3506	5.6532	5.8921	5.28	5.6384	6.0718	5.8015	6.1002	6.1677	6.4772	5.5678	5.8079	5.9744	5.7534	5.506	5.4388	6.0259	6.1149	6.148	6.1469
pos_353	PC(17:0/0:0)	metab_351	pos	510.3536124	M+H, M+ACN+Na, M+Na	C25H52NO7P	8.4034	0.029140669	6.1523	5.8976	5.9323	5.7294	6.4585	5.8073	5.6596	5.6008	5.652	5.725	5.0634	5.6848	5.962	5.3491	6.0084	5.8929	6.3879	5.505	5.9134	5.9214	6.07	5.9408	5.6767	6.5181	6.1094	6.128	6.1337
pos_354	PS(17:1(9Z)/0:0)	metab_352	pos	510.2809816	M+H, M+2Na-H, M+H-H2O	C23H44NO9P	8.111	0.056831265	3.4112	2.7627	3.8062	2.3685	3.7361	3.8539	5.8147	5.185	5.8788	4.0488	4.8241	6.0923	4.7316	3.8423	4.6903	3.3092	3.5477	3.423	4.4747	4.5837	4.0541	4.8552	5.1629	4.6715	5.4238	5.3894	5.4379
pos_355	Methyl 12,13-epoxy-9,15-octadecadienoate	metab_353	pos	326.2677998	M+H, M+CH3OH+H, M+NH4	C19H32O3	8.0928	0.029042375	5.3929	4.8021	5.3701	5.5527	5.2627	4.777	5.3733	4.682	5.1853	5.4201	4.6285	4.9124	5.4875	5.6653	5.562	5.6172	5.749	5.3809	6.4341	5.4103	5.4442	5.3769	6.2818	5.8979	5.6865	5.7031	5.7113
pos_358	2,6,6-Trimethyl-1-cyclohexen-1-acetaldehyde	metab_356	pos	184.1690517	M+H-H2O, M+NH4, M+H	C11H18O	8.7798	0.047378731	5.9244	4.8653	5.8534	5.7593	5.9435	4.63	4.5195	4.4913	4.7665	4.7107	4.508	4.8714	6.0436	5.6171	5.8283	5.8784	5.6644	5.3739	5.8497	5.628	5.7586	5.6359	5.4099	5.6637	5.9031	5.8651	5.8717
pos_378	Cer(d18:0/16:0(2OH))	metab_376	pos	556.5278058	M+H, M+Na, M+H-H2O	C34H69NO4	9.41	0.059326206	2.0466	2.0457	2.028	2.0675	1.9268	2.1647	2.0657	2.2789	2.1544	2.1418	2.0889	2.1301	3.9336	5.4217	5.5056	3.1867	4.5085	5.0247	4.1941	6.1909	4.9797	5.7367	5.8372	5.0209	4.7687	4.788	4.7366
pos_387	4-hydroxy Nonenal	metab_384	pos	139.111319	M+H-H2O, M+H, M+H-2H2O	C9H16O2	9.8118	0.033021455	7.1651	6.7847	7.1003	7.1058	7.1364	6.702	6.5919	6.6803	6.8208	6.8161	6.5862	6.8491	7.1207	6.9923	7.0595	7.08	6.9225	6.7207	7.0874	6.8573	6.9503	6.831	6.7003	6.9556	6.7155	6.7442	6.7308
pos_414	Trolamine	metab_411	pos	150.1120576	M+H, M+Na, M+H-H2O	C6H15NO3	14.0391	0.153591669	6.5302	6.2007	6.4644	6.4953	6.6029	6.1153	6.1018	6.1997	6.3161	6.316	6.0285	6.3231	6.5392	6.3791	6.4558	6.5561	6.3692	6.1593	6.5674	6.2715	6.4102	6.2232	6.0589	6.3843	6.0766	6.1359	6.2091
pos_416	DG(18:0/18:2(9Z,12Z)/0:0)	metab_413	pos	638.5696009	M+NH4, M+Na, M+H	C39H72O5	10.383	0.171751725	6.7379	6.4267	6.7588	6.5977	6.7116	6.282	6.2156	6.3051	6.462	6.4307	6.2473	6.5259	6.6684	6.5788	6.6644	6.674	6.4975	6.2723	6.717	6.4374	6.5084	6.3825	6.2718	6.5507	6.1934	6.343	6.2675
pos_427	3,7,11,15-Tetramethyl-6,10,14-hexadecatrien-1-ol	metab_424	pos	310.3092099	M+H, M+NH4, M+H-H2O	C20H36O	9.2308	0.041051031	6.8365	5.5811	6.8353	6.6906	7.0207	5.2421	5.074	5.0087	5.3303	5.2864	5.0935	5.4654	7.1146	6.4484	6.7111	6.8535	6.5699	6.2247	6.8381	6.4576	6.642	6.3405	6.1487	6.5989	6.9176	6.9526	6.9301
pos_428	PC(18:0/0:0)	metab_425	pos	524.3692683	M+H, M+K, M+Na	C26H54NO7P	8.7044	0.016323882	7.0225	6.8159	6.8794	6.47	7.3772	6.7747	6.7469	6.7165	6.3293	6.2585	5.9167	6.4649	6.4653	5.9151	6.6241	6.7311	7.0952	6.1597	6.9755	6.4691	6.9787	6.4503	6.136	7.2659	7.1136	7.1002	7.103
pos_433	S-Acetylphosphopantetheine	metab_430	pos	401.1129598	M+H, M+Na, M+K	C13H25N2O8PS	2.0154	0.024182777	5.7062	6.1745	3.9643	5.166	5.4693	6.4914	6.1084	2.9497	6.3344	5.911	5.8907	6.427	5.7467	3.757	2.4596	3.5904	4.0908	2.1252	2.6968	4.1722	4.2338	3.6777	2.4889	2.7627	5.6144	5.5984	5.6184
pos_435	Bufotenine O-glucoside	metab_432	pos	331.1641448	M+H-2H2O, 2M+K, M+H-H2O	C18H26N2O6	2.0351	0.039517791	5.1442	4.914	5.0938	5.4134	5.4012	4.9435	4.8992	4.8801	5.2072	4.0178	4.9896	5.2482	4.2563	4.3762	4.8042	5.7078	4.9739	4.3129	5.5544	4.2177	5.5594	4.4205	4.2819	5.2737	4.882	4.9014	4.9163
pos_447	Ginkgotoxin	metab_444	pos	166.0859618	M+H-H2O, M+NH4, M+ACN+Na	C9H13NO3	1.7222	0.060864612	6.0292	5.8347	6.1706	5.8597	5.5756	6.0467	5.8093	6.1757	6.0992	6.2536	5.734	5.9506	5.8527	6.1391	6.2257	5.5748	5.6918	5.6497	5.4847	5.7922	5.6037	5.6726	5.5886	5.5686	5.6754	5.6891	5.7259
pos_450	N-Acetylputrescine	metab_447	pos	131.1177469	M+H, M+ACN+Na, M+H-H2O	C6H14N2O	1.7222	0.109947096	5.3788	4.9403	4.6347	4.8015	4.034	4.9612	3.9265	3.8112	3.9753	3.8999	3.6675	3.9835	4.5635	5.0692	5.551	4.5258	4.5524	5.3318	4.2648	4.7945	3.6733	5.1293	4.9774	4.4203	4.5996	4.5301	4.5109
pos_474	Lucidenic acid A	metab_471	pos	476.3052247	M+NH4, M+Na, M+H	C27H38O6	2.396	0.175997084	6.733	5.1104	5.8344	5.692	4.7174	5.0813	4.916	4.9196	5.122	5.2505	4.9313	5.0887	4.983	5.5169	4.964	4.5118	4.8447	4.8453	4.503	4.5337	4.6416	4.7834	4.3136	4.4685	5.0667	5.0458	5.1823
pos_475	Valechlorin	metab_472	pos	459.1780084	M+H-2H2O, M+H, M+H-H2O	C22H31ClO8	2.396	0.066212188	4.3054	3.5377	3.893	4.2127	0.5222	3.5597	4.4763	5.1645	4.9351	4.7737	5.2941	5.0582	4.9202	4.5012	4.8061	5.0179	5.5597	4.492	4.4419	5.2305	5.0606	5.2219	4.7176	5.363	4.7588	4.7076	4.758
pos_477	Enrofloxacin	metab_474	pos	360.1706151	M+H, M+Na, M+H-H2O	C19H22FN3O3	2.4379	0.004563843	6.0934	7.4918	6.4843	6.5266	6.4299	6.369	4.3602	4.5009	4.5929	4.642	4.5347	4.4903	6.3229	6.4481	6.399	6.9473	6.7629	6.5655	6.5133	7.3382	7.0103	6.5424	6.4118	4.9318	6.4368	6.4349	6.4389
pos_481	Gardoside	metab_478	pos	375.1286521	M+H, M+NH4, M+Na	C16H22O10	2.502	0.061564493	5.1533	5.2465	5.1622	5.0609	4.9464	5.1418	5.0121	5.1807	5.1639	5.0581	5.0374	5.0147	4.9367	5.4066	5.4862	5.4308	5.5897	5.174	5.6894	5.401	5.8756	5.1512	5.1344	5.4724	5.0854	5.1303	5.1345
pos_482	Taxiphyllin	metab_479	pos	294.0998299	M+H-2H2O, M+H-H2O, M+H	C14H17NO7	1.4516	0.089509436	5.6646	5.4782	5.0191	5.454	5.0698	5.8099	4.7421	5.3905	4.9849	4.9205	5.2069	5.0577	4.5698	4.2776	4.3247	5.3794	5.79	4.3227	4.7011	5.0998	5.7533	5.1046	4.572	5.5383	4.8829	4.8968	4.8219
pos_483	Trolox	metab_480	pos	251.1270204	M+H-H2O, M+H, M+H-2H2O	C14H18O4	2.5241	0.03125055	4.9099	4.4271	4.6677	4.8883	4.3458	4.9561	4.5097	4.5123	4.6267	4.5824	4.6928	4.6509	4.4107	5.8147	5.0492	4.6156	4.8725	4.8836	4.8337	5.1476	5.0085	5.1802	5.1201	5.2695	4.6696	4.6483	4.6737
pos_493	Galactose-beta-1,4-xylose	metab_490	pos	277.0887044	M+H-2H2O, M+CH3OH+H, M+Na	C11H20O10	0.7557	0.079259045	5.4064	6.7643	4.6399	5.3699	5.4683	6.6002	6.0211	6.2757	6.1234	6.1641	6.4119	6.018	5.809	4.289	4.5185	5.8505	5.1738	3.6859	4.9663	4.5395	5.261	4.7596	4.5019	4.8359	5.6805	5.6115	5.648
pos_497	2-hydroxy-3-(2,4,5-trihydroxyphenyl)propanoic acid	metab_494	pos	256.0808141	M+H-H2O, M+ACN+H, M+H	C9H10O6	0.7378	0.026868139	5.6132	5.385	5.806	5.9582	5.5933	5.4603	5.3716	5.4585	5.5849	5.5302	5.5598	5.6063	5.3945	5.288	5.1973	5.3927	5.5042	4.704	5.597	4.8815	6.2704	5.1572	5.0327	5.4543	5.4318	5.4101	5.4139
pos_504	Serylserine	metab_501	pos	157.0604038	M+H-H2O, M+ACN+H, M+H-2H2O	C6H12N2O5	0.72	0.05551243	5.1613	5.0718	5.37	5.2847	4.9823	4.8923	4.581	4.7328	4.8207	4.8094	4.6039	4.8788	4.8708	5.3663	5.4766	5.542	5.3815	5.47	5.1829	5.8777	5.3984	5.1288	4.6844	5.4074	4.8703	4.863	4.9074
pos_513	Ala Ala Asp Ser	metab_510	pos	363.1538064	M+NH4, M+Na, M+H	C13H22N4O8	2.9017	0.043564214	4.1669	4.4043	4.3113	4.172	4.1457	4.9551	4.4516	4.472	4.5451	4.4728	4.5163	4.5636	4.9416	5.9191	5.4673	4.3103	4.5393	5.166	4.5057	5.4647	4.4387	5.4554	4.6435	4.525	4.7726	4.7572	4.7348
pos_525	N-acetyldopamine	metab_522	pos	228.1223723	M+H, M+CH3OH+H, M+ACN+H	C10H13NO3	3.146	0.050909913	4.8792	4.766	5.0271	4.8756	4.8974	4.9399	4.8062	5.1206	5.0501	5.1199	5.0071	4.9869	5.0702	5.7744	5.6425	4.887	4.8532	5.1776	4.8088	5.5603	4.9405	5.6472	5.3626	5.023	5.0488	5.0419	5.0827
pos_548	Thr Ala Ala Arg	metab_545	pos	400.2314512	M+H, M+Na, M+H-H2O	C16H31N7O6	3.4975	0.049556779	4.6645	4.2923	4.6614	4.4275	4.176	4.8781	4.4819	4.4872	4.4608	4.0637	4.5319	4.6214	4.4576	5.2914	5.5476	4.596	5.0467	4.5519	4.7491	5.1118	5.6939	5.2161	5.1481	5.9056	4.6927	4.6744	4.6497
pos_551	Penicilloic acid	metab_548	pos	353.1152475	M+H, M+K, M+Na	C16H20N2O5S	3.5409	0.019369708	6.2589	7.4958	5.8989	6.6849	5.6482	7.0324	4.1434	4.3233	3.8621	4.3753	4.856	4.123	4.6135	5.0548	4.7984	5.1646	4.739	4.2322	5.2621	3.8054	5.2117	4.6115	4.6485	4.8025	5.8395	5.8436	5.8273
pos_563	Alpha-(Methylenecyclopropyl)glycine	metab_560	pos	128.0704189	M+ACN+H, 2M+NH4, M+H	C6H9NO2	0.5932	0.035328455	5.9014	5.6569	5.8254	6.0755	5.536	5.6844	5.7822	5.4945	5.7689	5.5579	5.7855	5.9001	5.9587	5.711	5.7712	5.8499	5.9013	5.6856	5.6591	5.9182	5.7792	5.6858	5.4123	5.9714	5.5254	5.5022	5.5316
pos_570	D-Urobilinogen	metab_567	pos	591.3156198	M+H, M+2Na-H, M+Na	C33H42N4O6	3.868	0.03573728	5.7965	5.3176	6.7053	4.7452	6.2234	5.262	7.0716	7.2592	7.5776	7.9495	7.7473	7.3544	7.1735	8.1437	7.8545	6.1958	5.6205	7.8952	6.0839	8.0418	6.7049	8.2323	7.9437	6.2451	7.479	7.4768	7.5045
pos_571	Pro Ile Glu Leu	metab_568	pos	471.2797172	M+H, M+Na, M+K	C22H38N4O7	3.868	0.053946169	5.4305	6.0091	5.0088	5.5876	5.2172	5.9295	5.7453	6.0861	5.7905	5.5723	5.8389	5.8256	3.6669	3.4971	4.2632	4.1248	4.7968	4.2365	5.3161	4.5456	4.5285	5.0007	4.4967	5.1094	5.3885	5.3841	5.4261
pos_574	3,4-Methylenesebacic acid	metab_571	pos	209.1165804	M+H-2H2O, M+H, M+H-H2O	C12H18O4	4.0363	0.031536744	4.7788	4.849	4.948	4.9621	4.2777	5.1361	5.0409	4.9729	5.0328	4.8191	4.9931	5.0724	4.6153	5.5637	5.2933	4.6843	5.1201	4.973	4.7431	5.4141	4.8644	4.9777	4.9679	5.0237	4.8732	4.8995	4.8937
pos_576	Soyasapogenol E	metab_573	pos	439.3554477	M+H-2H2O, M+H-H2O, M+H	C30H48O3	4.0575	0.03250681	6.4842	6.9972	6.6831	6.8317	6.5489	7.2583	7.1138	7.1317	7.1213	7.0946	7.2187	7.1197	6.2106	6.3211	6.5429	6.9597	7.0375	5.3771	6.8662	7.2206	7.0592	6.2436	6.8325	6.9727	6.7058	6.7251	6.7335
pos_582	Corchorifatty acid A	metab_579	pos	291.1943071	M+H-H2O, M+H, M+H-2H2O	C18H28O4	4.1433	0.019403956	6.0635	6.1208	6.1939	6.2374	5.6912	6.5293	6.239	6.4718	6.378	6.2124	6.358	6.4293	5.9554	6.59	6.4855	5.948	6.3816	6.1382	6.0015	6.4651	5.9935	6.0895	6.1537	6.1848	6.2247	6.2352	6.2414
pos_584	3-hydroxy-6-[(E)-2-methoxyethenyl]-7-methyl-2H-chromen-2-one	metab_581	pos	255.0641893	M+Na, M+2Na-H, M+NH4	C13H12O4	4.1867	0.0213547	6.3765	6.4131	5.8769	6.7393	6.8113	6.3394	6.2653	6.8899	6.3406	6.243	6.0819	6.3921	5.7599	4.977	5.5139	6.8306	6.4879	4.8751	6.7569	5.5178	6.7451	6.3872	6.1563	6.858	6.7701	6.7785	6.7886
pos_587	11'-Carboxy-alpha-chromanol	metab_584	pos	383.2929435	M+H-H2O, M+Na, M+H-2H2O	C26H42O4	4.23	0.045466174	4.1601	4.4015	4.9035	4.4316	2.9743	4.7444	5.5029	4.3811	5.276	5.1803	5.5536	5.276	5.0991	5.6531	5.3202	4.6718	5.2038	5.7433	4.6399	5.4683	4.9487	5.4252	5.5391	5.2982	5.0836	5.1053	5.1231
pos_589	Cloversaponin I	metab_586	pos	615.3869337	M+H-2H2O, M+H, M+H-H2O	C36H56O9	4.2518	0.051987148	5.741	6.2776	5.9585	6.1327	5.8495	6.5214	6.3783	6.4046	6.3933	6.3819	6.4633	6.3906	5.3317	5.3803	5.7645	6.2477	6.336	3.4412	6.1077	6.4437	6.312	5.1434	6.0998	6.2333	5.9315	5.9535	5.9767
pos_598	Pregnanetriolone	metab_595	pos	351.2516068	M+H-H2O, M+H, M+NH4	C21H34O4	4.4486	0.017735767	5.1058	5.0586	5.2384	5.2995	4.5379	5.873	5.3979	5.6683	5.5112	4.9823	5.7926	5.6259	4.8891	5.6838	5.5399	5.3031	5.5042	5.2521	5.4556	5.4986	5.4943	5.6031	5.5825	5.3192	5.3534	5.359	5.3686
pos_606	N1-Acetylspermidine	metab_603	pos	188.1753647	M+H, M+Na, M+H-H2O	C9H21N3O	0.6129	0.01554487	5.5326	4.6351	6.2907	5.929	5.2143	5.4618	4.8905	4.8373	5.0981	5.1773	4.8164	4.9757	5.6832	6.0775	5.8713	6.2159	5.6289	5.3984	5.7874	6.0989	5.9803	6.0836	5.6392	5.6676	5.2872	5.2738	5.2798
pos_612	(+/-)7-epi Jasmonic Acid	metab_609	pos	211.1322023	M+H-H2O, M+NH4, M+H	C12H18O3	4.7339	0.026357672	5.2004	5.3202	5.3571	5.4365	4.9033	5.8313	5.4201	5.5446	5.6091	5.4756	5.771	5.6349	5.0188	5.3761	5.3749	5.3603	5.6376	5.0342	5.2583	5.284	5.2531	5.0656	5.306	5.4357	5.2947	5.3136	5.3156
pos_614	Arjunolic acid 3-glucoside	metab_610	pos	615.3869752	M+H-2H2O, M+H, M+H-H2O	C36H58O10	4.7339	0.027257426	5.2321	5.8657	5.4919	5.6428	5.242	6.1878	6.0301	6.005	6.055	5.9661	6.1835	6.0902	5.2408	4.9762	5.337	5.8655	5.8797	4.6618	5.8581	6.1014	6.0471	5.5855	5.6698	5.8611	5.6575	5.678	5.6784
pos_620	Ethyltestosterone	metab_616	pos	299.2357978	M+H-H2O, M+H, M+H-2H2O	C21H32O2	4.843	0.026514101	4.1204	4.8018	4.3846	4.6967	4.1194	5.1398	5.0007	4.7878	5.0128	4.9252	5.4818	5.049	4.781	5.2286	5.7678	5.3766	4.9265	5.885	5.0544	5.7441	5.6039	6.3301	5.0057	5.177	5.1668	5.1857	5.1879
pos_624	Scorpioidin	metab_620	pos	277.1423678	M+H-H2O, M+H, M+H-2H2O	C16H20O4	4.843	0.030112686	3.8205	3.5589	4.5358	3.9457	3.4537	4.1032	4.1807	4.8956	4.4562	4.3994	4.2536	4.4577	4.0994	5.3225	5.2815	4.4962	4.6162	5.0643	4.4065	5.1082	4.8182	4.4858	4.8789	4.4866	4.6482	4.6729	4.6536
pos_630	Monocerin	metab_626	pos	309.1319086	M+H-H2O, M+Na, M+H	C16H20O6	5.0175	0.045231302	4.5596	4.7697	4.9134	4.5	4.1396	4.8874	4.1946	5.5084	5.089	4.4432	2.969	4.6966	3.7222	3.8227	4.0812	5.0918	5.3029	4.8467	5.068	5.1847	5.074	5.8226	4.5034	5.2405	4.9945	4.9713	5.0105
pos_633	DEHYDRO (11,12)URSOLIC ACID LACTONE	metab_629	pos	437.3396158	M+H-H2O, M+H, M+H-2H2O	C30H46O3	5.0617	0.032225444	5.9186	6.4438	6.1108	6.2704	5.8954	6.7335	6.5978	6.4945	6.4522	6.4925	6.6977	6.398	5.6874	6.2502	6.4294	6.3834	6.4644	5.7395	6.3373	6.6347	6.4981	5.9558	6.3499	6.399	6.1712	6.1682	6.1936
pos_638	5E,7Z-Dodecadienal	metab_634	pos	198.1846105	M+H-H2O, M+H, M+NH4	C12H20O	5.2391	0.042747982	5.5061	5.0241	5.4114	5.4354	5.5112	4.937	4.8307	4.8939	5.0562	5.0415	4.7833	5.0374	5.4437	5.148	5.2774	5.3782	5.1897	4.9427	5.3654	5.1055	5.2237	4.9564	4.9123	5.1815	4.945	4.9431	4.9758
pos_646	9-hydroxy-5Z-nonenoic acid	metab_642	pos	155.1061169	M+H-H2O, M+NH4, M+H	C9H16O3	5.5029	0.025388146	4.9909	4.8059	5.0254	5.0481	4.8003	5.2282	5.016	5.3336	5.0837	4.9606	5.0503	5.1134	4.8526	5.1371	5.1714	4.9285	5.1607	4.9339	5.0001	5.1297	4.9578	4.831	5.0583	5.0587	5.0513	5.0317	5.0505
pos_649	3-Amino-2,3-dideoxy-scyllo-inosose	metab_645	pos	162.0756808	M+H, 2M+Na, M+ACN+Na	C6H11NO4	0.6308	0.031805251	5.7701	5.8631	5.5782	5.621	5.578	5.4876	5.4812	5.7317	5.7762	5.6099	5.7353	5.8569	5.545	5.5771	5.7395	5.9186	5.9708	5.1853	5.6933	5.8809	5.9494	5.7789	5.5167	5.9224	5.5514	5.5394	5.5669
pos_650	8-iso-15-keto-PGE2	metab_646	pos	333.2046384	M+H-2H2O, M+H, M+H-H2O	C20H30O5	5.6108	0.110238175	4.6737	5.0363	4.7969	4.9489	4.1049	4.9828	4.9558	5.2475	4.8694	4.6208	5.3604	4.8772	4.2611	5.0528	4.9607	4.6363	5.0837	4.3643	4.6034	4.9468	4.657	4.5477	4.7517	4.6926	4.951	4.8992	4.9955
pos_662	Androsterone Enanthate	metab_658	pos	385.3085391	M+H-H2O, M+H, M+H-2H2O	C26H42O3	5.7914	0.009435887	5.3201	5.9075	5.5384	5.5404	5.2948	6.1042	6.145	5.731	6.2192	6.3128	6.8219	6.1673	6.1504	6.0584	6.2088	6.3902	6.2622	6.7341	6.0869	6.2795	6.5116	6.3957	6.406	6.4088	6.1477	6.1445	6.1526
pos_674	L-Menthyl (R,S)-3-hydroxybutyrate	metab_670	pos	207.1735739	M+H-H2O, M+Na, M+H-2H2O	C14H26O3	6.0886	0.010846059	5.2373	5.542	5.3975	5.4958	5.1447	5.7824	5.6438	5.4456	5.3683	5.444	5.6823	5.3434	5.0257	5.4534	5.5344	5.593	5.6538	4.7606	5.7636	5.78	5.651	5.5823	5.7009	5.6058	5.4329	5.4331	5.4248
pos_676	3a,7a,12a-Trihydroxy-5b-cholestan-26-al	metab_672	pos	399.3242768	M+H-2H2O, M+NH4, M+H-H2O	C27H46O4	6.1687	0.030007484	5.2136	5.7866	5.514	5.5647	5.2175	6.0264	6.2599	5.4003	5.5752	5.5916	6.185	5.6066	5.7488	5.8522	6.0215	6.1157	6.0369	6.3158	5.744	5.8931	6.2665	6.2422	6.4081	6.0812	5.893	5.887	5.8679
pos_686	Hydrocinnamic acid	metab_682	pos	133.0643998	M+H-H2O, M+H, M+H-2H2O	C9H10O2	6.2904	0.00835079	5.5532	5.1516	5.5149	5.5155	5.646	5.1262	5.1433	5.034	5.1543	5.0687	5.0695	5.2274	5.5633	5.4706	5.5442	5.5443	5.4197	5.2308	5.5287	5.3699	5.4399	5.2598	5.3235	5.4672	5.5628	5.5662	5.5701
pos_688	(3E,7E)-4,8,12-Trimethyl-1,3,7,11-tridecatetraene	metab_684	pos	241.1940125	M+H, 2M+Na, M+Na	C16H26	6.0095	0.042172782	5.1372	5.5208	5.3274	5.4092	4.9993	5.7952	5.6834	5.4277	5.3534	5.4274	5.748	5.3425	4.9564	5.4973	5.6259	5.6059	5.6542	5.2226	5.6107	5.7146	5.6791	5.2308	5.6047	5.5758	5.3958	5.4295	5.426
pos_696	18-Oxocortisol	metab_692	pos	377.1944543	M+H, M+Na, M+H-H2O	C21H28O6	6.607	0.009880643	4.8577	2.4769	5.2127	4.5657	4.959	4.2484	2.6015	5.7251	3.9756	3.9525	3.1196	3.4805	2.3516	2.9702	3.5621	5.3813	5.5722	2.2987	5.814	3.5738	5.9726	4.9848	4.4953	5.8034	5.2796	5.2767	5.2711
pos_698	3-Oxododecanoic acid	metab_694	pos	179.1424	M+H-2H2O, 2M+K, M+H-H2O	C12H22O3	6.6447	0.023669299	4.582	4.3639	4.6179	4.4577	5.0434	5.234	3.9643	4.3201	4.4818	4.3334	4.1547	4.5379	4.514	4.6568	4.9376	4.5277	4.4504	4.8738	5.0396	4.7025	4.4365	4.995	5.062	5.1052	5.125	5.1356	5.115
pos_705	Docosahexaenoic Acid methyl ester	metab_701	pos	325.2512295	M+H-H2O, M+H, M+H-2H2O	C23H34O2	6.7443	0.007868725	4.5235	4.3717	4.9962	4.7267	4.3289	4.8828	5.01	5.2941	5.5474	4.7936	5.257	5.7673	5.4136	5.7432	5.7107	4.8635	5.0265	6.0401	5.0746	5.9641	5.0272	6.4076	6.2917	5.5405	5.679	5.6735	5.6798
pos_709	9(11)-Dehydroglycyrrhetic acid	metab_705	pos	437.3399211	M+H-H2O, M+NH4, M+H-2H2O	C30H46O3	6.9957	0.050924083	4.8071	5.1123	4.9203	4.9001	4.5657	5.3523	4.7576	5.0079	5.0313	4.4644	5.1257	5.3193	5.5794	6.2848	6.4043	5.2637	5.1497	5.6476	5.2582	5.7979	5.2591	5.7735	6.197	5.2335	5.6156	5.6573	5.6251
pos_710	Ganoderic acid B	metab_706	pos	481.2959651	M+H-2H2O, M+Na, M+NH4	C30H44O7	7.0168	0.028700735	4.8286	5.3181	5.0778	4.7508	5.0152	5.396	5.5078	5.4066	5.3988	5.2699	5.1197	5.3551	5.4185	5.5227	5.8477	5.3837	5.2433	6.3235	5.583	5.7856	5.5892	6.4344	6.1323	5.7963	5.5981	5.6228	5.6137
pos_713	12-Ketodeoxycholic acid	metab_709	pos	408.30903	M+NH4, M+K, M+Na	C24H38O4	7.0795	0.031296741	5.0095	5.0701	5.1753	5.1061	4.9879	5.1546	5.283	5.0732	4.953	4.8179	5.2808	4.9676	5.187	6.3339	5.525	5.3023	5.1972	6.8373	5.4328	6.3307	5.3805	6.7261	6.8139	5.3415	5.874	5.8609	5.8468
pos_718	6,10-Dimethyl-5(E),9-undecadien-2-one	metab_714	pos	177.1631103	M+H-H2O, M+Na, M+H	C13H22O	6.0095	0.008495721	5.5695	5.9722	5.7915	5.8918	5.4791	6.2347	6.0877	5.8627	5.7831	5.8483	6.1415	5.7558	5.0329	5.5726	5.7127	6.0237	6.0797	5.0889	6.0653	6.1169	6.0922	5.4511	6.0666	6.0104	5.8159	5.8222	5.8157
pos_719	2-benzylheptanal	metab_715	pos	187.1474622	M+H-H2O, M+CH3OH+H, M+H	C14H20O	6.0095	0.01288606	5.5935	5.9132	5.7933	5.8534	5.5156	6.1797	6.0499	5.8452	5.768	5.7951	6.1027	5.7647	5.4248	5.7989	5.9183	6.0035	6.0475	5.5291	6.0399	6.1277	6.0459	5.7569	6.106	5.9974	5.871	5.8796	5.8692
pos_731	Alpha,gamma-Onoceradienedione	metab_727	pos	439.3551022	M+H-H2O, M+H, M+H-2H2O	C30H46O2	5.9717	0.034630406	5.4836	5.8255	5.6502	5.77	5.335	6.1726	5.9724	5.7262	5.8175	5.7408	6.049	5.8898	6.3096	7.145	7.2845	5.9279	5.931	6.3932	5.891	6.576	5.9757	6.7025	6.581	5.8953	6.1261	6.1358	6.1061
pos_732	(+/-)-(E)-13-Hydroxy-10-oxo-11-octadecenoic acid	metab_728	pos	277.2152296	M+H-2H2O, M+Na, M+H	C18H32O4	7.528	0.02601869	6.1861	5.6064	5.932	5.9852	6.0986	5.592	5.5661	6.2231	5.7424	5.5845	5.4612	5.8817	5.9252	5.9534	5.9652	5.9249	5.9019	5.6841	6.0591	5.82	5.8421	5.7342	5.7589	5.9117	6.3623	6.3523	6.3749
pos_733	25-Hydroxyvitamin D3-26,23-lactol	metab_729	pos	494.3223327	M+H-H2O, M+ACN+Na, M+H-2H2O	C27H42O4	7.5486	0.031033551	6.2537	6.3014	6.7363	6.3985	6.5336	6.3072	6.0323	5.6575	5.8789	5.6679	5.8588	6.0741	6.0818	6.343	6.5882	6.2449	6.5163	6.3143	6.1392	6.5957	6.2931	6.4293	6.4976	6.5668	6.3808	6.3832	6.4051
pos_738	LysoPE(16:1(9Z)/0:0)	metab_734	pos	452.2755393	M+H, M+Na, M+H-H2O	C21H42NO7P	7.6533	0.03798828	5.5044	5.6876	5.9422	5.4712	6.0228	5.3787	5.4574	5.2765	5.4409	5.722	5.258	5.4464	5.757	6.3353	6.1737	5.6907	5.9992	5.1215	5.6649	6.0163	5.434	6.0636	5.9948	5.7076	5.8157	5.8365	5.8485
pos_741	13(S)-HODE	metab_737	pos	279.2308398	M+H-H2O, M+2Na-H, M+Na	C18H32O3	7.7178	0.023254776	6.1497	5.1495	5.8144	5.829	6.2918	5.4092	5.2756	5.9025	5.4576	5.1223	5.0544	5.6546	5.8296	5.9829	6.2725	6.0293	6.6401	5.6233	6.8695	6.3944	6.2698	6.3182	6.2162	6.6958	6.5548	6.5482	6.568
pos_747	LysoPE(15:0/0:0)	metab_743	pos	440.2756179	M+H, M+2Na-H, M+H-H2O	C20H42NO7P	7.8018	0.038603388	4.8971	4.5949	5.2641	4.43	4.6491	4.2072	4.8758	4.3814	4.9729	4.5926	4.2232	5.1108	6.6067	7.3553	6.7126	5.0678	5.024	6.1928	5.2377	7.0909	4.9975	6.6285	6.2952	4.8581	6.0031	6.0137	6.0358
pos_749	7alpha-hydroxy-3-oxochol-4-en-24-oic Acid	metab_745	pos	353.2460854	M+H-2H2O, M+H-H2O, M+H	C24H36O4	5.6975	0.005617099	6.2876	6.5023	7.6289	6.2823	5.8823	6.7266	7.7222	6.4031	7.1681	7.1145	7.2999	7.2002	7.0196	6.8069	6.9421	7.1525	7.6248	8.1312	7.2101	6.7868	6.9051	7.0568	7.5909	7.5253	7.4624	7.4586	7.4632
pos_750	3beta-3-Hydroxy-18-lupen-21-one	metab_746	pos	423.360593	M+H-H2O, M+H, M+H-2H2O	C30H48O2	7.9054	0.051139338	5.4812	5.2768	5.75	5.573	5.4162	5.6154	5.3662	5.4897	6.0446	5.208	5.4815	6.3667	6.8337	7.1217	7.5833	5.7648	5.696	6.6592	5.8291	6.7641	5.8015	6.6091	7.1279	5.7648	6.6985	6.6647	6.7073
pos_751	15-Octadecene-9,11,13-triynoic acid	metab_747	pos	271.1681177	M+H-H2O, M+H, M+H-2H2O	C18H22O2	5.6975	0.024973058	4.7162	4.9848	6.2039	4.7489	4.2887	5.1658	6.1114	4.8117	5.4688	5.5738	5.469	5.3974	5.3396	4.7532	5.1888	5.7061	6.2083	6.4699	5.5842	4.6357	5.3759	4.5454	5.8717	6.0511	5.8369	5.8362	5.8176
pos_757	METHOPRENE (S)	metab_753	pos	311.2568036	M+H, M+NH4, M+Na	C19H34O3	8.289	0.031361429	5.4942	4.7248	5.5434	5.7283	5.6579	4.7565	4.5757	4.6552	4.9134	5.0745	4.5305	4.7671	5.4027	5.4188	5.582	5.7248	6.1776	5.0706	6.6186	5.9481	6.1315	6.2021	5.9869	6.2301	5.7744	5.784	5.8012
pos_762	Alpha-Irone	metab_758	pos	224.2000855	M+H, M+NH4, M+H-H2O	C14H22O	8.4392	0.042964744	5.7587	4.5041	5.7447	5.5595	5.817	4.396	4.3024	4.2594	4.5364	4.4446	4.3456	4.6529	5.9042	5.5127	5.7729	5.7574	5.5598	5.1926	5.7764	5.6227	5.7316	5.764	5.4046	5.5823	5.9009	5.9243	5.938
pos_764	Xi-Tetrahydro-3-propyl-2H-pyran-2-one	metab_760	pos	125.0958019	M+H-2H2O, M+H, M+H-H2O	C8H14O2	8.4951	0.015497018	6.2645	5.801	6.1819	6.1871	6.2547	5.7543	5.6311	5.7702	5.8749	5.8318	5.6144	5.8899	6.2329	6.1418	6.2175	6.1856	6.0505	5.8644	6.2116	6.068	6.1468	6.1033	5.8897	6.0865	5.95	5.9619	5.9615
pos_765	4,4-Dimethylcholesta-8,14,24-trienol	metab_761	pos	455.3344437	M+H, M+2Na-H, M+H-H2O	C29H46O	8.5131	0.023877737	6.3741	5.9402	6.2831	6.3282	6.3434	5.8979	5.7746	5.9084	6.0426	5.9792	5.7541	6.0768	6.3947	6.7664	6.5129	6.2833	6.1608	6.4418	6.343	6.5051	6.2867	6.5274	6.147	6.2703	6.0989	6.1196	6.1102
pos_771	(E)-6,10-Dimethyl-9-methylene-5-undecen-2-one	metab_767	pos	226.2157375	M+H-H2O, M+H, M+NH4	C14H24O	8.7798	0.04347292	5.9226	4.7857	5.8557	5.7632	5.9504	4.4363	4.3513	4.1866	4.6229	4.5749	4.3972	4.7448	6.0565	5.5923	5.8103	5.8882	5.6639	5.354	5.8486	5.5953	5.7054	5.5633	5.3783	5.644	5.9056	5.8709	5.8762
pos_772	5-Isopropyl-2-(2-methylpropyl)-2-cyclohexen-1-one	metab_768	pos	212.2001561	M+H-H2O, M+NH4, M+H	C13H22O	8.7798	0.032265915	5.928	4.7846	5.8583	5.7569	5.9491	4.456	4.3494	4.2235	4.6493	4.5358	4.4053	4.7606	6.0546	5.6071	5.8152	5.8806	5.6676	5.3601	5.8511	5.6064	5.7428	5.6017	5.4006	5.646	5.8964	5.874	5.871
pos_773	PE(P-18:0/0:0)	metab_769	pos	466.3274181	M+H, M+2Na-H, M+Na	C23H48NO6P	8.9733	0.069434304	5.9385	5.2812	5.7099	5.4108	6.1698	5.3091	5.179	5.0696	5.1033	5.3583	4.83	5.1763	5.7873	5.2411	5.6223	5.8075	6.0174	5.2539	5.472	5.3825	5.4975	5.1346	5.2002	5.8123	5.7461	5.7681	5.8053
pos_858	Deoxyribose	metab_854	pos	176.0913815	M+ACN+H, 2M+ACN+Na	C5H10O4	0.6308	0.036863306	6.1874	5.3242	5.1901	5.7668	5.3294	5.3481	4.3523	4.4186	4.4154	4.3571	4.5136	4.5839	4.465	4.906	4.7644	5.0462	5.1445	4.3678	4.8715	4.8496	5.0678	4.8558	4.4984	5.1225	4.6583	4.6892	4.6672
pos_879	D-2-Aminobutyric acid	metab_875	pos	86.0603561	M+H-H2O, M+H	C4H9NO2	0.6664	0.037862327	5.1336	5.1617	5.418	5.6322	5.4438	5.6752	4.8714	4.8315	5.099	5.2649	4.5422	4.8622	4.8373	5.1534	5.0518	5.0698	5.2356	5.2941	5.0848	5.2133	5.1718	5.1513	5.2371	5.0424	5.1423	5.1326	5.1645
pos_917	N-Acetylneuraminic acid 9-phosphate	metab_912	pos	422.1045417	M+NH4, M+CH3OH+H	C11H20NO12P	0.7021	0.048447163	5.6476	6.1513	5.6285	5.9562	5.1318	6.2333	6.3961	5.2451	6.347	5.8692	6.3786	6.5208	5.9265	4.743	5.2042	5.8421	6.0389	4.768	6.0259	5.1644	6.1811	4.9992	5.3152	5.9792	5.7769	5.8143	5.8134
pos_927	Gln Ala Thr Ala	metab_922	pos	390.1972589	M+H, M+K	C15H27N5O7	0.72	0.008393062	4.2542	3.1536	3.4736	3.1756	4.0794	3.2735	5.078	4.2864	4.3982	3.4519	4.0981	4.9727	4.2704	5.0618	4.9422	5.1303	3.2214	5.4053	3.2489	3.2888	4.0793	4.5403	4.0761	6.0485	4.5947	4.6008	4.6013
pos_934	Pyrimidin-4-yl-Methanol	metab_929	pos	111.0552946	M+H, M+CH3OH+H	C5H6N2O	0.7378	0.135736218	5.2234	4.8098	5.0707	5.0369	4.7238	4.798	4.216	4.2066	4.4913	4.3861	4.3667	4.5806	4.8032	5.2911	4.8944	5.2378	4.9626	5.1256	4.9232	5.2189	5.0423	4.8109	4.3296	5.0623	4.5239	4.5033	4.6112
pos_955	N-Acetylpyrrolidine	metab_949	pos	114.0913044	M+H, M+NH4	C6H11NO	0.7736	0.035236053	6.0079	5.6479	6.2222	6.0865	5.5951	6.069	5.7094	5.2992	5.6164	5.4472	5.4555	5.6851	5.8258	6.6259	6.7437	6.1071	5.9039	6.6499	5.8144	6.0469	5.4149	6.4123	6.1678	5.8342	5.8395	5.8662	5.8663
pos_956	1-(2-Pyrimidyl)piperazine	metab_950	pos	165.1130294	M+H, 2M+H	C8H12N4	0.7736	0.090950351	4.1876	4.0991	4.0728	4.5517	4.2635	4.6705	3.1287	3.1028	3.218	3.2053	3.1521	3.1936	4.4187	4.3783	4.3433	4.3249	4.4867	4.3535	4.1433	5.9282	4.6153	4.7304	4.3294	4.0434	4.1215	4.1926	4.1911
pos_962	Gamma-Glutamylglutamic acid	metab_956	pos	594.2224181	M+H, 2M+ACN+H	C10H16N2O7	0.7736	0.155206492	5.2221	5.0341	5.069	4.6796	4.8689	4.8172	5.308	5.5847	5.4771	5.5276	4.2602	5.4824	4.8649	4.2352	5.6444	4.1037	4.5433	3.9388	3.9132	4.8407	4.5108	4.0225	4.28	3.7356	5.1982	5.0659	5.1748
pos_964	N1,N12-Diacetylspermine	metab_958	pos	287.2432669	M+H-H2O, M+H	C14H30N4O2	0.7736	0.021151062	6.084	6.6952	7.0125	7.2025	6.3568	7.067	6.4905	4.9122	5.9109	5.8979	6.091	5.9015	6.5802	6.2259	6.6071	6.4293	6.2612	5.9409	6.2808	6.701	6.8318	7.033	6.8548	6.316	6.4602	6.4744	6.4776
pos_978	Histidinyl-Valine	metab_972	pos	272.1708822	M+H, M+NH4	C11H18N4O3	0.8093	0.012503402	5.006	5.3886	5.0931	5.1552	4.9783	5.4816	5.4101	6.2164	5.5506	5.7128	5.2956	5.464	5.5199	5.2281	5.2365	4.6176	5.2096	4.5945	4.9847	4.8634	4.5764	5.3379	4.5816	5.0579	5.2433	5.2522	5.2533
pos_991	Asparaginyl-Serine	metab_985	pos	202.0817438	M+H-H2O, M+2Na-H	C7H13N3O5	0.8455	0.20214072	4.3744	4.8496	4.3906	4.1862	4.1269	4.9533	4.7045	5.1991	4.9096	5.0725	4.8251	4.9007	3.9832	4.3588	4.4495	4.3529	4.5235	4.094	4.1815	4.3979	4.4396	4.2602	3.9913	4.3511	4.2142	4.3237	4.1543
pos_995	4-Hydroxycrotonic acid	metab_989	pos	85.02872392	M+H-H2O, M+NH4	C4H6O3	0.8455	0.024992972	6.4367	6.6876	6.1304	6.2138	6.4665	6.247	6.2295	6.5033	6.5618	6.5576	6.2361	6.5584	6.3155	5.7143	5.9105	6.0098	6.0398	5.4003	5.9105	5.6491	6.0044	5.5354	5.5659	5.9788	6.2249	6.2079	6.2283
pos_996	Asparaginyl-Threonine	metab_990	pos	505.175525	M+H-H2O, 2M+K	C8H15N3O5	0.8636	0.005754523	5.4227	5.8581	5.2373	5.1523	5.7142	5.4897	5.33	5.7335	5.7143	5.7298	5.4001	5.7189	5.2918	5.1951	5.2582	5.263	5.3388	4.6827	5.133	5.3134	5.2684	5.1854	4.8171	5.2265	5.3698	5.3648	5.3668
pos_1019	3,4-Dihydroxyphenylacetaldehyde	metab_1013	pos	170.0807487	M+H-H2O, M+NH4	C8H8O3	0.9181	0.03510033	5.5921	5.5493	5.8618	6.4568	5.3696	5.77	5.7342	5.2437	5.7773	5.4239	6.2283	5.9033	5.3184	5.6095	5.5542	5.6102	5.677	5.0108	5.6429	5.5387	5.615	5.3508	5.0198	5.8167	5.5265	5.5094	5.5399
pos_1055	Hypoxanthine	metab_1049	pos	137.0454747	M+H-H2O, M+H	C5H4N4O	0.9895	0.0294033	3.4553	6.1293	3.5639	4.0096	3.5744	6.3948	6.2439	5.3382	6.2595	6.3456	6.0404	6.2087	3.6642	3.4855	3.3533	3.656	3.2568	2.7403	3.6812	2.9255	3.8769	2.987	3.0058	3.6196	6.0089	5.984	5.9919
pos_1078	N-Acetyl-4-O-acetylneuraminic acid	metab_1072	pos	374.1047086	M+Na, M+K	C13H21NO10	1.1082	0.099319557	0.9917	3.5642	3.4987	1.0107	0.8847	4.976	5.3408	4.0835	5.447	4.963	5.7743	5.5284	3.8707	1.1143	1.1345	4.013	4.3778	0.834	5.0107	1.1141	4.8004	2.7246	3.3564	3.669	4.4413	4.3895	4.4762
pos_1105	1-ACETYLPIPERIDINE	metab_1099	pos	145.1331921	M+H, M+NH4	C7H13NO	1.2287	0.017872606	5.7976	5.0093	6.5798	5.8334	5.1019	5.7982	6.1717	4.7209	6.2707	5.012	5.6585	6.4359	6.343	7.2277	7.4427	6.4131	5.9243	7.2263	6.3096	7.1648	5.2892	6.1846	6.8666	6.0797	6.4774	6.4683	6.462
pos_1108	Ser Ser Pro	metab_1102	pos	596.275876	M+H, 2M+NH4	C11H19N3O6	1.2287	0.062964751	5.3892	6.1429	4.9985	5.6149	5.4326	5.9808	5.803	6.1297	6.0071	6.0661	6.1021	6.0522	4.734	4.6602	4.8998	5.2315	5.5958	4.2975	5.0403	4.5913	5.4427	4.789	4.54	5.3986	5.2022	5.2318	5.257
pos_1109	Saccharopine	metab_1103	pos	277.1386262	M+H, 2M+NH4	C11H20N2O6	1.2287	0.048179434	4.7684	4.6676	4.7777	4.9543	4.7499	4.8032	4.5763	5.0135	4.7995	4.7538	4.8232	4.834	4.5135	5.0321	5.0858	4.7807	5.1934	4.6894	4.8077	5.1713	4.8916	4.9542	4.697	4.8403	4.3452	4.3755	4.336
pos_1111	Glycylproline	metab_1105	pos	408.1852287	M+NH4, 2M+ACN+Na	C7H12N2O3	1.2475	0.132940633	5.48	5.525	4.6532	5.1047	5.5096	5.539	5.5643	6.0903	5.801	5.9011	5.4149	5.6705	4.7125	4.4336	4.5182	4.7594	5.3108	3.9003	4.8123	4.5668	5.2629	4.8051	3.9582	5.0559	5.2496	5.3027	5.1865
pos_1141	N4-Acetylcytidine	metab_1135	pos	349.1096564	M+ACN+Na, M+K	C11H15N3O6	0.7557	0.042677356	5.0956	4.9249	5.6793	5.1495	5.5244	5.9934	4.7668	5.6491	5.5316	5.8989	4.9612	4.5567	4.7001	3.0349	3.235	4.7323	4.8838	3.5948	4.7178	1.796	2.9682	4.9854	3.3247	4.5898	4.9388	4.9618	4.9757
pos_1153	ALANYL-dl-LEUCINE	metab_1147	pos	203.1386333	M+H-H2O, M+H	C9H18N2O3	1.4516	0.02880376	4.9639	4.8271	4.9847	4.8775	4.5529	4.9546	4.8214	4.6932	5.0648	4.951	4.9223	5.0053	4.9073	5.4074	5.3358	5.0082	5.0683	5.066	5.0721	5.4169	5.0274	5.1262	5.085	5.0757	4.8698	4.8577	4.8827
pos_1168	(alpha-keto-dimethyl-delta-N,N-Dimethylguanidynol) valeric acid	metab_1162	pos	202.1182415	M+H, M+H-H2O	C8H15N3O3	1.4694	0.0103288	5.3233	5.0748	4.3883	4.8463	5.4319	5.18	4.7442	5.126	4.9598	5.4042	4.8379	4.4451	4.3953	4.3954	3.9544	5.1033	4.2746	4.1291	5.626	4.1247	5.2775	4.0816	3.9114	4.9599	4.7359	4.7448	4.7394
pos_1182	Ile Glu	metab_1176	pos	299.1052053	M+H, M+K	C11H20N2O5	1.4873	0.051592999	5.5195	5.9399	5.7295	5.802	5.2677	5.9636	5.2992	5.6663	5.7265	5.8551	5.801	5.6422	5.6065	5.6849	5.8357	5.8893	6.027	5.2806	5.724	6.0049	5.9554	5.9968	5.5444	5.9997	5.436	5.4752	5.4756
pos_1205	Ribosylimidazoleacetic acid	metab_1199	pos	259.0917363	M+H, M+Na	C10H14N2O6	1.506	0.06180823	4.8292	4.8145	4.6281	4.8611	4.3248	4.8194	5.0608	5.6842	4.3435	4.1567	5.7543	4.2831	4.235	4.0484	4.8382	3.8857	4.4103	4.1926	5.0138	4.8677	4.1613	4.4042	4.2366	4.248	4.8822	4.8961	4.9335
pos_1217	3-iodo-hexadecanoic acid	metab_1211	pos	383.1472154	M+H, M+Na	C16H31IO2	1.5247	0.013426729	6.1892	6.7283	6.5916	6.6515	5.8917	6.685	5.8607	6.3629	6.2549	6.3736	6.5992	6.2165	6.3012	6.5154	6.6302	6.8	6.9445	6.0506	6.6356	6.8929	6.8424	6.8643	6.3573	6.9059	6.2633	6.2627	6.2731
pos_1223	4a-Hydroxytetrahydrobiopterin	metab_1217	pos	240.1086772	M+H-H2O, M+Na	C9H15N5O4	1.5435	0.090929501	3.2811	4.4696	3.488	4.0424	3.3866	3.6116	1.0621	0.6593	2.712	3.3876	2.7224	2.8219	0.7044	2.9886	3.67	3.9296	3.7408	3.1353	3.5369	4.2066	4.1308	5.4292	3.6548	3.0584	3.795	3.8011	3.8646
pos_1224	(3R)-3,4-Dihydroxy-3-(hydroxymethyl)butanenitrile 4-glucoside	metab_1218	pos	276.1070347	M+H-H2O, M+H	C11H19NO8	1.5435	0.03585267	5.2805	5.1231	5.1489	5.8395	5.2097	5.1519	5.4729	5.1345	5.5656	5.4075	5.5895	5.604	5.4052	5.854	5.9573	4.8287	5.2144	5.7223	5.2455	5.6474	4.8193	5.9047	5.6792	5.3478	5.2356	5.2661	5.2461
pos_1225	Guanosine	metab_1219	pos	284.0982875	M+H, M+Na	C10H13N5O5	1.5435	0.050108376	3.3756	4.3514	3.5606	3.7402	3.5415	4.2087	3.6269	5.0974	5.1355	5.2588	4.6428	4.9558	5.3377	4.511	3.7648	2.8119	2.9562	3.6415	3.5712	3.841	3.6006	3.0256	2.9966	3.6581	4.3847	4.3459	4.3837
pos_1265	6-Hydroxynicotinic acid	metab_1259	pos	140.0339477	M+H-H2O, M+H	C6H5NO3	1.6205	0.048799451	4.3866	4.5437	4.4889	4.512	4.2504	4.5983	4.3007	4.5492	4.5275	4.4305	4.5021	4.5283	4.0571	4.4407	4.2545	4.4109	4.6394	4.2242	4.454	4.2025	4.3934	4.0089	4.4716	4.5251	4.2817	4.2663	4.3079
pos_1270	3,4,5-trihydroxy-6-{[1-(4-methoxyphenyl)pentan-3-yl]oxy}oxane-2-carboxylic acid	metab_1264	pos	434.1879753	M+H, M+ACN+Na	C18H26O8	1.6205	0.062578835	6.2998	5.0448	5.4047	5.0631	4.2917	5.4998	6.6149	6.6704	6.9161	5.7973	5.7625	7.0708	6.8992	6.629	6.8573	6.2169	6.1873	6.6884	6.9025	6.599	6.153	6.6794	6.7821	6.8651	6.4283	6.3816	6.4307
pos_1304	3-Methyl-quinolin-2-ol	metab_1298	pos	160.0755271	M+H-H2O, M+H	C10H9NO	1.6815	0.08247631	4.0599	4.1299	3.9729	4.1348	4.2592	4.5262	3.7301	4.0213	4.0728	4.2399	4.3057	4.3754	3.9785	4.314	4.5502	3.7627	3.8022	4.0815	4.511	4.6365	4.0027	5.1305	5.0153	4.0238	4.3775	4.3179	4.3158
pos_1315	Physalolactone	metab_1309	pos	539.2433789	M+H-H2O, M+H	C28H39ClO8	1.6815	0.036544151	5.1701	5.5773	4.9719	5.486	5.1815	5.6173	5.2974	5.7909	5.5213	5.4954	5.6669	5.5632	4.2052	4.0359	4.1821	5.3217	5.2333	3.8729	5.1459	4.4559	5.5685	4.1436	4.0052	5.2792	5.0754	5.0964	5.1068
pos_1340	L-prolyl-L-proline	metab_1334	pos	254.1494369	M+ACN+H, M+Na	C10H16N2O3	1.7222	0.049369764	4.4346	4.5191	4.5299	4.1843	4.0536	4.5942	4.4848	4.6242	4.6839	4.7415	4.6192	4.5805	4.3997	4.6382	5.0145	4.512	4.3538	4.3503	4.3918	4.9942	4.2998	5.1566	4.4145	4.3394	4.3598	4.3911	4.3506
pos_1377	6-Hydroxymelatonin glucuronide	metab_1371	pos	425.1576357	M+H-H2O, M+H	C19H24N2O9	1.7401	0.084115908	3.8226	4.6943	5.3934	5.8514	3.9972	5.0158	4.0787	4.2613	4.9322	5.4007	5.266	4.706	3.8615	3.5846	5.3061	5.3383	5.7605	3.4613	6.3289	3.5761	5.2999	4.3741	4.9043	6.4436	4.9548	4.9745	5.0246
pos_1392	Pro Leu	metab_1386	pos	229.1541534	M+H, M+Na	C11H20N2O3	1.7814	0.028825916	5.8081	5.7328	5.8659	5.6903	5.4889	6.1091	5.8954	6.5737	6.0413	6.1531	5.6424	5.9174	5.742	6.04	6.191	5.1573	5.5563	5.3932	5.4141	5.7199	5.5091	5.342	5.2232	5.4686	5.719	5.7226	5.7421
pos_1469	3-amino-2-naphthoic acid	metab_1463	pos	188.0701605	M+H-H2O, M+H	C11H9NO2	1.9527	0.016791615	5.8675	5.943	6.3191	5.8042	5.8402	6.1941	5.797	6.5449	6.229	6.5148	5.4276	5.8089	5.7683	6.1797	6.3365	5.7993	5.6491	5.6919	5.5993	6.1816	5.5115	5.3644	5.5808	5.4959	5.9431	5.9301	5.9424
pos_1473	3-(4-hydroxyphenyl)-N-(4-oxobutyl)prop-2-enimidic acid	metab_1467	pos	272.0674786	M+K, 2M+H	C13H15NO3	1.9959	0.065560671	3.8562	4.6397	3.3425	3.0446	3.0295	4.7259	5.2441	5.0604	4.9651	4.8616	5.1013	4.9624	2.8542	3.2381	2.9827	3.0675	3.8757	1.5858	2.731	1.8941	3.8935	3.6746	2.5913	2.8727	4.5033	4.4527	4.5027
pos_1525	Cheirotoxol	metab_1519	pos	715.3470919	M+H, M+K	C35H54O15	2.0982	0.038172273	4.4286	4.8008	4.7265	4.9743	4.9048	4.9305	5.6507	4.9138	5.2725	4.879	5.5686	5.2946	3.9479	3.0553	4.2533	5.7254	5.3196	2.3854	5.1884	4.145	5.6603	2.6803	2.7811	5.2607	4.8245	4.838	4.8049
pos_1535	3-(4-hydroxy-3-methoxyphenyl)-N-(4-oxobutyl)prop-2-enimidic acid	metab_1529	pos	305.1487103	M+H-H2O, M+ACN+H	C14H17NO4	2.0982	0.066957994	4.4654	4.465	4.4693	4.2745	4.7411	4.7558	4.3786	4.8635	4.7777	5.0009	4.6319	4.6257	4.6232	5.8728	5.352	4.8446	4.679	5.0104	4.7469	5.2171	4.9237	5.4158	4.8347	4.9459	4.8537	4.8253	4.8834
pos_1546	Hydroxyprolyl-Valine	metab_1540	pos	213.1227572	M+H-H2O, 2M+ACN+H	C10H18N2O4	2.1627	0.017124513	6.4188	6.5757	6.3037	6.4785	5.8909	6.7205	6.6967	7.053	6.8066	6.6281	6.9743	6.8623	6.2234	6.0928	6.5051	6.0676	6.4991	5.9959	6.2655	6.2549	6.0095	5.8823	6.2263	6.3643	6.405	6.3919	6.4048
pos_1551	His Gly Pro Ala	metab_1545	pos	381.1863337	M+H, M+Na	C16H24N6O5	2.1627	0.054096433	5.1419	4.5085	4.5072	4.6033	4.8945	5.0824	4.9321	4.898	4.8474	5.0141	5.1359	4.751	4.0183	4.0221	4.4195	5.0212	5.1753	3.4868	5.0851	3.9831	5.5172	4.1377	4.3353	5.3227	4.6203	4.6669	4.6516
pos_1564	2-Naphthylamine	metab_1558	pos	144.0804675	M+H, M+NH4	C10H9N	2.0351	0.017840493	4.9424	4.953	5.3228	4.8464	4.8882	5.2872	4.9085	5.5759	5.427	5.5201	4.6533	5.3839	4.8856	5.6465	6.0813	5.0453	4.8382	4.97	5.9603	6.0324	5.5264	5.8631	6.6506	4.8838	5.599	5.5863	5.6005
pos_1609	2-Formaminobenzoylacetate	metab_1603	pos	208.0599191	M+H, M+Na	C10H9NO4	2.3331	0.027931015	4.9033	4.0574	3.8407	3.7789	3.7458	4.8313	3.463	3.4893	3.7131	3.7349	3.0929	3.5379	3.8462	3.9454	3.9104	3.7517	3.5954	4.0214	3.8012	3.6819	3.7266	3.8432	3.7741	3.7341	3.8848	3.864	3.8855
pos_1611	Phe Asn Ile	metab_1605	pos	393.212	M+H-H2O, M+H	C19H28N4O5	2.3331	0.026000104	5.0408	5.6024	4.7484	4.8216	4.6781	5.8188	5.7216	5.9739	5.705	5.5557	5.9593	5.7416	3.6944	3.7192	3.9592	4.9438	4.9656	3.0274	5.1802	4.7461	5.336	5.3711	4.4857	4.9805	5.2828	5.2839	5.3027
pos_1612	Asp Asp Asp Pro	metab_1606	pos	461.1541774	M+H-H2O, M+H	C17H24N4O11	2.3331	0.045329294	5.1231	4.9322	4.5354	4.4315	4.6063	5.0023	5.193	5.4405	5.2212	5.2522	5.328	5.1954	4.2409	5.4089	4.7716	4.9897	4.9229	4.462	5.2168	5.4255	5.7763	5.2406	5.2714	5.7026	5.0136	4.9786	5.0128
pos_1655	Tryptophyl-Threonine	metab_1649	pos	323.1704309	M+NH4, M+K	C15H19N3O4	2.4594	0.051678321	3.672	2.7873	1.8045	2.5359	0.7529	0.9591	3.4817	5.2745	3.5856	4.0728	3.9299	2.036	2.3901	5.2392	3.6362	3.3417	3.3053	3.0028	2.8371	4.1193	3.1847	4.326	3.3148	3.9338	3.8402	3.8516	3.8079
pos_1666	D-Biotin	metab_1660	pos	227.0843132	M+H-H2O, M+H	C10H16N2O3S	2.502	0.039098386	4.8043	4.4152	4.5266	4.4687	4.5194	4.5953	3.8392	4.6575	4.3266	4.6648	4.7483	4.0966	4.1302	5.2437	4.6299	4.5239	4.7842	4.6863	4.5153	5.2963	4.3668	4.7825	4.3555	4.6076	4.5202	4.5178	4.548
pos_1681	(2E)-3-(2-hydroxy-4-methoxyphenyl)prop-2-enoic acid	metab_1675	pos	177.0541856	M+H-H2O, M+H	C10H10O4	2.5241	0.050286396	5.2938	5.4157	5.0308	5.2772	4.9065	5.673	5.2655	5.5315	5.2862	5.4028	5.5965	5.4422	4.6913	4.4672	4.9695	5.1293	5.1216	4.3331	5.2033	4.7472	5.3348	5.1488	4.9543	5.207	5.0424	5.0263	5.0693
pos_1710	RG-108	metab_1704	pos	335.1049527	M+H, M+Na	C19H14N2O4	2.6335	0.029620407	6.208	7.5054	6.6776	7.5402	6.652	7.1588	3.8876	4.4164	3.936	4.079	4.5718	3.9114	4.1908	5.169	4.6786	4.2545	4.1928	4.3544	4.7678	4.7144	4.4541	4.8453	4.5484	4.5961	6.1855	6.1846	6.1626
pos_1716	Miraxanthin-V	metab_1710	pos	347.1225407	M+H, M+Na	C17H18N2O6	2.6559	0.041081754	5.0692	5.3074	5.0476	4.9045	5.4642	5.1724	5.0392	4.6373	5.0338	5.0165	5.1863	4.9442	4.8473	5.2145	5.3571	5.5089	5.3422	4.8933	5.5446	5.1941	5.6031	5.4322	5.4913	5.6479	5.111	5.1419	5.1426
pos_1722	Chrysin 7-glucuronide	metab_1716	pos	431.0958572	M+H, M+Na	C21H18O10	2.6778	0.028683297	4.1865	6.3387	3.9092	4.1888	4.6958	4.9888	4.4621	4.5959	4.2218	4.4417	6.2846	4.1767	0.0438	0.0769	0.0805	3.801	3.5675	0.039	2.827	3.7224	3.1304	2.6495	0.0586	3.4725	5.2541	5.2476	5.2299
pos_1734	Yucalexin P15	metab_1728	pos	344.1916009	2M+3H2O+2H, M+CH3OH+H	C20H26O4	1.6815	0.079019727	4.4226	4.6092	4.8726	4.9415	4.7324	5.313	4.5257	4.3596	4.8123	4.6362	4.5729	4.9115	3.9631	4.1589	4.6459	4.6413	4.474	4.2581	4.394	5.0668	4.7334	5.0753	4.4707	4.7095	4.4022	4.4353	4.4708
pos_1759	12-oxo-5E,8E,10Z-dodecatrienoic acid	metab_1753	pos	209.1166965	M+H-H2O, M+H	C12H16O3	2.8123	0.015614605	4.7348	4.6453	4.7188	4.7112	4.3471	5.0471	4.6427	4.8185	4.9027	4.7535	4.914	4.9657	4.4006	5.1828	4.9652	4.4591	4.8244	4.5863	4.5653	4.9578	4.6518	4.626	4.6135	4.7743	4.6589	4.6552	4.6457
pos_1766	Pro Glu Glu Thr	metab_1760	pos	475.2057998	M+H-H2O, M+H	C19H30N4O10	2.8345	0.089850204	4.1795	4.6466	4.0799	4.5064	3.7774	4.7887	4.8057	4.9777	4.8044	4.8663	5.1066	4.816	4.3713	4.8011	4.4485	4.5389	5.2724	4.1462	5.0152	4.9498	4.8917	5.1816	4.3887	5.1542	4.6051	4.5885	4.5292
pos_1770	Leu-Ile-OH	metab_1764	pos	353.1693928	M+H, M+ACN+H	C17H24N2O6	2.8568	0.024822335	4.0196	3.8885	4.2573	3.7944	3.4148	4.6265	4.1903	4.9026	4.6739	4.7746	4.6663	4.5517	4.7549	5.807	5.2697	4.0572	4.1839	4.9514	4.1372	5.5551	4.6936	5.803	5.0633	4.5692	4.8532	4.8738	4.8695
pos_1800	Ne,Ne dimethyllysine	metab_1794	pos	197.1279715	M+H-H2O, M+Na	C8H18N2O2	2.9912	0.013667087	4.1061	4.3794	3.9797	3.9855	3.9711	4.328	4.3534	4.3742	4.5747	4.7996	4.4051	4.38	5.4367	3.8783	4.1169	3.7544	4.049	3.5779	3.8515	3.941	3.7678	4.0094	3.8215	3.6284	4.1619	4.151	4.1606
pos_1814	DL-o-Tyrosine	metab_1808	pos	182.0807184	M+H-H2O, M+H	C9H11NO3	3.0355	0.050878796	4.9794	4.8056	5.2542	4.8516	5.0845	4.8291	5.4683	5.6512	5.9116	6.0504	5.7315	5.6735	5.5996	6.5397	6.0106	5.0755	4.9398	5.793	4.9997	6.3148	5.4475	6.5832	5.8069	5.4664	5.7227	5.7227	5.7605
pos_1825	Pregn-5-ene-3,20-dione-17-ol	metab_1819	pos	353.205588	M+Na, M+K	C21H30O3	3.0579	0.009014153	4.1268	4.3246	4.3648	4.485	3.7029	4.816	4.6046	4.7406	4.5989	4.5729	4.7504	4.5952	3.9183	4.4576	4.5729	4.3586	4.8828	3.974	4.5252	4.4795	4.7289	4.6517	4.6974	4.665	4.3204	4.3128	4.3184
pos_1841	Malonyldaidzin	metab_1835	pos	503.116632	M+H, M+Na	C24H22O12	3.1239	0.035053224	5.8093	6.4003	5.0754	6.6508	6.5403	6.345	6.4126	6.6631	6.3822	6.0392	5.638	6.5225	5.0033	2.7265	3.045	5.7133	5.356	2.4129	5.7626	2.7263	6.24	2.7079	4.6164	5.8562	6.1143	6.1033	6.0841
pos_1851	Beta-Tyrosine	metab_1845	pos	245.0911395	M+ACN+Na, 2M+Na	C9H11NO3	3.1682	0.104230267	4.1087	4.4141	3.9276	4.2017	3.9559	4.5603	4.3865	4.6462	4.4168	4.4857	5.1655	4.3835	3.0273	3.8246	3.4948	4.3199	4.4666	3.1969	4.2977	3.884	4.4647	4.2639	4.1678	4.4684	4.1833	4.1117	4.103
pos_1861	Tiglylglycine	metab_1855	pos	140.0703185	M+H-H2O, M+ACN+H	C7H11NO3	1.6815	0.052267323	5.1448	5.075	5.191	5.166	4.915	5.1467	4.9252	5.1667	5.0999	5.0573	5.0879	5.1327	5.0496	5.2308	5.2032	5.0438	5.1612	5.1835	5.0829	5.0605	5.0758	5.0245	4.8069	5.2222	4.8929	4.8931	4.9318
pos_1864	Carboxy-PTIO	metab_1858	pos	279.1328887	M+H, M+K	C14H18N2O4	3.2125	0.026109678	3.6921	4.1352	3.99	3.5814	3.6536	4.2419	4.1171	4.4658	4.3373	4.462	4.3024	4.2451	4.1731	5.1605	4.9107	3.5175	3.7579	4.5246	3.3951	4.935	3.5877	5.0901	4.7126	3.6357	4.2405	4.2291	4.2178
pos_1866	3-bromohexadecanoic acid	metab_1860	pos	317.1495685	M+H-H2O, M+H	C16H31BrO2	3.2125	0.025921067	4.5507	4.8988	4.9757	4.4372	4.6783	4.8446	5.4351	5.4011	5.4016	5.0789	5.0521	5.5365	5.3712	5.8209	5.5944	4.9141	4.849	5.2399	5.2701	5.7092	5.2026	5.9262	5.3239	5.2959	5.2289	5.2309	5.2492
pos_1880	Ser Val Gln Leu Leu	metab_1874	pos	559.3423947	M+H, M+Na	C25H46N6O8	3.2575	0.124528313	4.1469	4.5885	2.6435	3.3587	3.9437	4.8855	5.1144	4.2811	5.1878	5.5387	4.3878	4.6161	2.4147	3.7105	2.8883	2.246	2.3508	1.312	2.1129	3.0753	2.9981	4.4615	1.8239	2.7884	4.3127	4.239	4.3474
pos_1889	Indoleacetaldehyde	metab_1883	pos	201.1016418	M+H-H2O, M+ACN+H	C10H9NO	3.3243	0.0437181	4.2842	4.3193	4.5487	4.4543	3.9927	4.6751	4.1549	3.8445	4.2601	4.0255	3.8965	4.4187	3.3956	3.4039	3.6477	4.0496	3.9642	3.12	4.0459	4.0193	3.9323	3.4412	4.2185	4.0174	4.0344	4.0086	4.0459
pos_1890	Thr Ser Thr	metab_1884	pos	308.1482395	M+H, M+NH4	C11H21N3O7	3.3243	0.091303593	3.1635	2.4315	3.1504	2.977	2.7183	2.9422	3.7483	3.1014	4.0328	4.0669	3.9996	3.9736	4.0765	4.8815	4.1949	3.1807	3.6367	3.9848	3.0502	5.1514	3.743	5.3559	4.487	3.6156	4.1295	4.0619	4.1353
pos_1902	Methyl dihydrophaseate	metab_1896	pos	279.1581726	M+H-H2O, M+H	C16H24O5	3.368	0.032359409	4.4201	3.8915	4.4317	4.2802	4.221	4.6602	4.3736	4.4822	4.3094	4.2644	4.5765	4.4467	4.3254	5.6656	5.0637	4.5341	4.715	4.6829	4.8433	4.992	4.892	4.9118	4.9725	5.2414	4.547	4.5266	4.5203
pos_1930	Zanthodioline	metab_1924	pos	338.1584161	M+H, M+CH3OH+H	C16H19NO5	3.4764	0.033273603	3.811	3.7039	4.6261	3.5028	4.0477	4.4966	4.6826	4.7733	5.1584	5.2568	5.2175	5.0199	4.8364	5.4968	5.4453	4.1118	4.7707	4.892	4.1909	5.339	4.6374	5.3153	4.9185	4.7202	5.1915	5.1626	5.176
pos_1943	Cysteinyl-Hydroxyproline	metab_1937	pos	217.0634893	M+H-H2O, M+H	C8H14N2O4S	3.5409	0.028142909	4.461	5.7495	4.1656	4.9691	3.8573	5.3106	0.7114	2.5611	2.6929	2.677	1.2138	2.5996	2.7498	3.0716	1.3128	2.7711	2.619	2.4161	2.863	0.1498	2.6715	0.1445	2.3028	2.7815	4.0624	4.0459	4.0386
pos_1944	3'-HPPH	metab_1938	pos	301.117259	M+Na, M+CH3OH+H	C15H12N2O3	3.5409	0.013176958	5.5721	6.2509	5.4264	5.3949	5.6938	6.0774	6.0075	5.8472	5.8285	5.8417	6.4329	5.8288	5.0158	5.6294	5.9008	6.1188	5.9176	5.4458	6.1939	5.4857	6.13	5.9432	5.8599	6.2646	5.9293	5.9392	5.9392
pos_1947	Apigenin 7-(2''-glucuronosyllactate)	metab_1941	pos	519.1115098	M+H, M+Na	C24H22O13	3.5409	0.025685126	5.8107	6.6728	5.0855	6.6334	6.4387	6.6232	6.6759	6.944	6.5877	6.2727	5.8868	6.7086	4.9865	2.7994	3.6108	5.3481	5.2187	2.4857	5.7429	2.7992	6.0331	2.7808	4.8305	5.7745	6.3155	6.3365	6.3199
pos_1948	Soraphen O	metab_1942	pos	309.2047417	M+H, M+K	C18H28O4	3.5409	0.024360934	5.0212	4.6736	5.079	5.0727	4.6253	5.4244	5.1466	5.1537	5.0737	5.0527	5.3239	5.1281	4.787	5.5367	5.4355	5.1301	5.4428	5.0271	5.1147	5.5409	5.2058	5.615	5.3798	5.2722	5.0439	5.0304	5.0232
pos_1955	Geranyl tiglate	metab_1949	pos	237.1840442	M+H, M+2Na-H	C15H24O2	3.5838	0.086329085	4.0362	3.986	4.2045	3.9115	3.9188	4.4722	4.15	4.4943	4.2318	4.3198	4.2401	4.1865	3.803	4.4495	4.0563	4.0947	4.5713	3.9637	4.5617	4.366	4.6525	4.155	3.8478	4.8365	4.0838	4.0825	4.0164
pos_1956	(+/-)-Ibuprofen	metab_1950	pos	207.1372943	M+H-H2O, M+H	C13H18O2	3.6058	0.01712982	4.8519	4.6751	4.7647	4.6499	4.6161	5.0314	4.7738	4.8038	4.796	4.7487	4.8519	4.8054	4.7046	5.9162	5.3067	4.6565	4.9257	4.9591	4.8455	5.0708	4.7563	4.8784	4.9109	5.0933	4.815	4.8272	4.8138
pos_1959	Asparaginyl-Arginine	metab_1953	pos	311.1457287	M+H, M+Na	C10H20N6O4	3.6058	0.013942623	4.8144	4.5771	5.237	4.3679	4.4833	5.0046	5.0158	4.787	5.1029	5.2801	5	4.9113	5.0722	5.887	5.441	4.6104	4.8901	5.5068	4.7902	5.5583	4.7793	6.0751	5.8273	5.132	5.3657	5.3543	5.3635
pos_1974	(11Z)-8,18-methano-retinal	metab_1968	pos	360.2366017	M+H, M+ACN+Na	C21H28O	3.6482	0.032737782	5.1126	4.7329	4.6157	4.6669	4.4074	5.1414	4.8882	4.5639	4.7222	4.8216	5.1186	4.6728	4.3223	4.7303	5.0665	4.8394	4.8021	4.4871	4.9819	4.7001	5.3425	4.8069	4.627	5.4285	4.636	4.664	4.6466
pos_1977	N-Acetyltyramine	metab_1971	pos	180.1013337	M+H, M+Na	C10H13NO2	3.6482	0.117858683	5.3025	5.4033	5.3054	5.3214	5.2858	5.3922	5.4492	6.2357	5.2968	5.8614	6.4671	5.6604	5.5673	6.9239	6.1607	5.1618	4.8414	5.8303	4.953	6.7288	5.2071	7.0971	5.7422	5.2722	5.8264	5.777	5.7236
pos_2003	Gamma-Glutamyl-beta-(isoxazolin-5-on-2-yl)alanine	metab_1997	pos	319.1276556	M+H-H2O, M+NH4	C11H15N3O7	3.7138	0.030972219	5.2615	5.6578	5.1274	5.3897	5.3994	5.5509	5.5442	5.2745	5.4152	5.2567	5.7655	5.5648	4.9365	5.4468	5.459	5.7871	5.4209	5.0714	5.8212	5.2467	5.7667	5.5594	5.4285	5.7238	5.6635	5.6734	5.69
pos_2018	(2E)-N-[2-(3,4-dihydroxyphenyl)-2-hydroxyethyl]-3-(4-hydroxyphenyl)prop-2-enimidic acid	metab_2012	pos	333.1430854	M+NH4, M+ACN+H	C17H17NO5	3.9093	0.056384179	5.2994	5.5791	5.3545	5.2434	5.5961	5.3487	4.8388	5.9999	4.8037	4.653	5.3094	4.7904	4.9849	5.3443	5.4697	5.9008	5.4283	5.0305	5.8048	5.3103	5.7436	5.3583	5.2965	5.7008	5.5	5.5208	5.5486
pos_2088	2-(4-Methyl-5-thiazolyl)ethyl formate	metab_2082	pos	189.0686534	M+H, M+NH4	C7H9NO2S	4.2518	0.056919685	4.4827	5.1393	3.8226	4.5601	3.7309	4.9706	1.5465	1.6497	2.4004	1.9136	0.5937	2.4026	3.1545	2.4362	2.5468	2.866	1.8632	2.119	2.7755	1.5156	2.2334	1.8758	1.4868	2.4741	3.7031	3.7091	3.748
pos_2092	2-(2,5-dihydroxy-4-methoxyphenyl)acetic acid	metab_2086	pos	163.0384084	M+H-2H2O, M+ACN+H	C9H10O5	4.2518	0.033671873	4.7489	5.935	4.7114	4.7299	4.8009	5.56	5.4748	5.5389	5.7205	5.7452	5.5599	5.8286	4.6728	4.4987	4.5462	4.6309	4.4677	4.2494	4.6398	4.3823	4.4556	4.3218	4.3263	4.4388	6.3603	6.3895	6.3767
pos_2105	Araliasaponin II	metab_2099	pos	945.5004928	M+H, M+Na	C47H76O19	4.317	0.023704028	5.6328	6.0829	6.1638	6.0806	5.6054	6.3362	6.2426	6.0225	6.2211	6.102	6.311	6.276	5.6375	5.6563	5.8345	6.1103	6.1607	4.0772	6.213	7.0459	6.3077	5.2439	6.2778	6.3004	5.9987	5.9946	6.014
pos_2121	1-Methylinosine	metab_2115	pos	315.132666	M+H-2H2O, M+CH3OH+H	C11H14N4O5	4.4262	0.056999934	5.956	6.002	5.7373	5.8079	6.119	5.8763	5.7689	6.1465	5.5942	5.5657	6.0621	5.5936	5.2984	5.7127	5.8467	6.5019	6.1909	5.2338	6.4468	5.5186	6.4422	5.8901	5.9209	6.3999	6.0918	6.1144	6.1411
pos_2137	Margrapine B	metab_2131	pos	457.1989367	M+NH4, M+ACN+H	C22H25NO7	4.5144	0.114268029	3.9663	4.7236	4.1574	4.0088	2.6518	4.8487	4.4947	4.0996	3.4107	4.0866	4.4182	3.1569	3.6228	5.5796	4.557	3.9052	4.2099	4.099	3.4225	4.747	3.6025	5.3452	4.1798	3.5408	4.0317	3.9325	3.9806
pos_2140	3-[8-hydroxy-2-methyl-2-(4-methylpent-3-en-1-yl)-2H-chromen-5-yl]propanoic acid	metab_2134	pos	334.2030413	M+H, M+NH4	C19H24O4	4.5587	0.012136123	3.2253	3.7288	3.968	3.5688	3.5536	4.329	4.3736	3.8043	4.1194	4.0363	4.0802	4.1473	4.0693	4.9025	5.0879	4.3434	4.4118	3.8843	5.2051	5.0746	4.8786	5.2553	5.0174	5.192	4.3788	4.3877	4.3882
pos_2145	PC(8:0/7:0)[U]	metab_2139	pos	496.3015173	M+H, M+Na	C23H46NO8P	4.5809	0.032946694	4.5037	4.9546	5.0467	5.2784	4.2336	5.6718	5.6563	3.8717	5.1029	5.5277	5.6157	4.5349	3.8327	4.9647	4.982	5.3986	5.8929	4.3124	5.6261	4.73	5.7297	5.4992	5.8487	5.8294	5.1475	5.1575	5.1756
pos_2156	Androst-5-ene-3,17-dione	metab_2150	pos	325.1509921	M+H-H2O, M+K	C19H26O2	4.6247	0.137204841	3.8171	4.1465	4.8724	4.0265	4.3427	4.6483	4.7105	4.5981	4.2997	4.5565	4.9623	4.4636	4.7911	5.6495	5.4519	4.4752	4.2615	5.1726	4.3688	5.5678	4.6105	5.4639	5.233	4.6156	4.7798	4.7121	4.6619
pos_2165	N-[(3a,5b,7a,12a)-3,7-dihydroxy-24-oxo-12-(sulfooxy)cholan-24-yl]-Glycine	metab_2159	pos	528.2607219	M+H-H2O, M+H	C26H43NO9S	4.6467	0.080303423	1.606	4.0049	1.8706	3.1333	4.0503	4.2303	3.9243	5.6109	4.5904	4.9171	4.0509	4.6041	3.9863	3.4591	3.8343	3.445	3.89	3.8879	3.1518	3.7541	3.442	4.6443	3.5309	4.1291	4.1901	4.1514	4.2213
pos_2166	(9R,13R)-1a,1b-dihomo-jasmonic acid	metab_2160	pos	239.1632691	M+H, 2M+Na	C14H22O3	4.6467	0.073514919	4.6127	4.7677	4.8364	4.7254	5.0267	5.5116	4.973	5.559	5.361	5.353	4.9427	5.2844	4.7133	5.3839	5.2768	4.6012	5.112	4.9502	4.8783	5.1043	4.6609	4.8374	4.9593	4.9564	4.9821	4.9828	5.0367
pos_2175	Phytosphingosine	metab_2169	pos	318.2989765	M+H-H2O, M+H	C18H39NO3	4.7339	0.019514655	4.2292	3.8007	3.694	4.3419	4.2843	4.4797	4.4072	4.577	4.7315	4.9461	4.4177	4.6288	3.7286	4.5502	4.6422	4.3212	4.9684	4.5251	5.2935	4.7423	5.4427	4.6899	5.4839	5.0386	4.7777	4.7925	4.778
pos_2181	1alpha,21-dihydroxy-20-oxo-22,23,24,25,26,27-hexanorvitamin D3	metab_2175	pos	347.2202953	M+H-H2O, M+H	C21H30O4	4.7562	0.070669978	4.4042	4.307	4.6903	4.6628	4.0515	4.9055	4.7409	4.6166	4.6336	4.5779	4.7426	4.5676	4.3988	4.6823	4.9529	4.6225	4.8675	4.3709	4.98	4.6087	5.1298	4.2362	4.6148	5.3166	4.6802	4.7388	4.7284
pos_2199	7-hydroxymethotrexate	metab_2193	pos	471.1744269	M+H, M+Na	C20H22N8O6	4.843	0.033770692	4.4178	5.4916	5.3907	4.9458	5.1909	4.5041	4.9163	4.2531	4.6014	3.8109	4.7852	4.7217	4.3866	5.2277	5.4423	5.9197	5.1494	4.6719	5.2362	4.7199	5.1816	5.3332	4.9756	5.7292	5.523	5.4944	5.515
pos_2228	BW 245C	metab_2222	pos	369.2409915	M+H-2H2O, M+H	C19H32N2O5	5.0175	0.017210775	4.4737	4.1895	4.9714	4.2207	3.7013	4.8877	5.3089	4.4349	4.814	4.7888	4.9671	4.8477	4.8737	5.4757	5.2442	4.6496	4.8318	5.8659	5.6278	5.1016	4.759	5.32	5.389	5.1245	5.071	5.0586	5.0722
pos_2237	7,10-Hexadecadiynoic acid	metab_2231	pos	249.183939	M+H-H2O, M+H	C16H24O2	5.0617	0.018863594	5.6146	5.469	5.262	5.2191	5.0408	5.7477	5.4341	5.5723	5.491	5.5203	5.6449	5.4592	5.0715	5.7025	5.516	5.3198	5.4729	5.0641	5.5069	5.5517	5.4218	5.1187	5.4528	5.6044	5.3117	5.3255	5.3264
pos_2242	3-(4-Isopropylphenyl)propanal	metab_2236	pos	177.126778	M+H, M+CH3OH+H	C12H16O	5.0839	0.036002259	5.2819	5.0213	5.2781	5.2936	5.2795	5.1808	5.0515	5.1765	5.1428	5.1015	5.0476	5.1487	5.2685	5.3886	5.3708	5.2628	5.2448	5.069	5.2908	5.3175	5.2145	5.0996	5.1603	5.2352	5.0937	5.1021	5.1238
pos_2265	(1S,16R)-5,7,11,12-tetrahydroxy-8,8,10,12,16-pentamethyl-3-[1-(2-methyl-1,3-thiazol-4-yl)prop-1-en-2-yl]-17-oxa-4-azabicyclo[14.1.0]heptadec-4-en-9-one	metab_2259	pos	523.2888565	M+H, M+Na	C27H42N2O6S	5.2391	0.113485509	3.9289	4.3277	4.5625	4.2999	2.9636	4.6789	4.7427	4.8096	4.6206	4.7635	4.952	4.7198	4.9791	6.2323	5.0873	4.8977	5.2759	5.6267	4.8604	6.0318	5.0003	6.1461	5.0775	4.9499	5.0043	4.9984	4.913
pos_2283	Arg Ala Arg Pro	metab_2277	pos	481.2958094	M+H-H2O, M+H	C20H38N10O5	5.349	0.041700915	4.6948	4.9898	4.9102	4.7228	5.4011	5.621	6.0461	6.3597	5.6122	5.6124	5.9037	5.4489	5.2582	5.5115	5.7695	5.5518	5.4018	5.8733	5.6951	5.7228	5.8332	5.984	5.9989	5.936	5.5622	5.5608	5.5925
pos_2291	Alpha-Micropteroxanthin B	metab_2285	pos	397.3083819	M+H, M+CH3OH+H	C27H40O2	5.3713	0.038811372	4.7943	4.9441	5.0298	4.9269	4.7656	5.2612	5.5538	5.056	5.2395	5.2389	5.5408	5.1951	5.0668	5.6891	5.7071	5.2407	5.2169	5.4574	5.2931	5.5846	5.4964	5.8727	5.7894	5.5837	5.2985	5.2874	5.3204
pos_2294	Lucidone C	metab_2288	pos	405.2619373	M+H, M+Na	C24H36O5	5.4369	0.007287688	5.1784	5.2229	5.3416	5.1893	4.4629	5.7668	6.0314	5.4366	5.6601	5.2736	5.8135	5.7367	5.5111	5.9743	5.7694	5.2909	5.7241	6.4668	5.665	5.6345	5.2513	5.6457	5.9472	5.6601	5.8173	5.8213	5.8236
pos_2324	(17E)-1alpha,25-dihydroxy-17,20-didehydro-21-norvitamin D3	metab_2318	pos	383.2930904	M+H-H2O, M+H	C26H40O3	5.6329	0.032998755	4.4455	4.9474	4.803	4.6733	4.1329	5.3254	5.0407	5.3141	5.5725	5.7339	5.8969	5.4497	4.9113	5.8401	5.6599	5.706	5.6813	5.7486	5.2886	6.0109	5.6125	5.9484	5.8312	6.0298	5.5583	5.5834	5.5593
pos_2332	3a,7b,21-Trihydroxy-5b-cholanoic acid	metab_2326	pos	407.2775295	M+Na, M+H-H2O	C24H40O6	5.6772	0.005199179	5.4719	4.977	5.8029	5.3546	5.4319	5.2888	6.4911	5.3309	6.0175	5.5733	6.3143	6.1591	5.9621	5.7805	5.7771	5.5487	5.7037	6.9997	6.1307	5.4844	5.3038	5.4543	6.3472	5.7005	6.294	6.2943	6.2903
pos_2340	P-Tolualdehyde	metab_2334	pos	121.0644971	M+H-H2O, M+H	C8H8O	5.7161	0.019007307	5.5963	4.8785	5.619	5.5835	5.7591	4.9483	4.7306	4.8431	5.1443	4.9888	4.8725	5.1607	5.7011	5.4801	5.6426	5.5642	5.3747	5.0267	5.6085	5.3415	5.3905	5.2283	5.1739	5.3724	5.7039	5.7173	5.719
pos_2351	Biliverdin	metab_2345	pos	583.2527965	M+H, M+Na	C33H34N4O6	5.6975	0.190196265	6.2119	6.6005	6.4249	6.2124	7.047	6.8375	5.6612	5.6464	2.8015	4.6735	7.5412	6.1208	5.6915	6.3075	6.5862	6.974	5.4049	6.1364	6.6955	5.4847	6.2651	6.5054	5.9014	6.5567	7.0989	7.0157	6.933
pos_2378	24,25,26,27-Tetranor-23-oxo-hydroxyvitamin D3	metab_2372	pos	341.2460924	M+H-H2O, M+H	C23H34O3	5.9111	0.031530429	4.8211	4.6953	4.7869	4.5166	3.7653	5.3794	5.426	5.3726	5.7031	5.3745	5.4409	5.8113	5.3261	6.0169	5.8871	5.1892	5.1589	6.0948	4.9177	6.1842	5.4913	6.024	5.8169	5.6147	5.5897	5.6157	5.5959
pos_2389	1-Methyl-1,3-cyclohexadiene	metab_2383	pos	189.1630933	M+H, 2M+H	C7H10	5.9915	0.020870789	5.595	5.9195	5.7842	5.8627	5.5622	6.1995	6.033	5.8115	5.7512	5.8064	6.0981	5.7394	5.3689	5.7039	5.8305	5.9949	6.0324	5.3246	6.0623	6.1194	6.0502	5.7178	6.0674	5.9936	5.8371	5.8457	5.8275
pos_2391	2,2,6,7-Tetramethylbicyclo[4.3.0]nona-1(9),4-diene-7,8-diol	metab_2385	pos	173.1318666	M+H-2H2O, M+H-H2O	C13H20O2	5.9915	0.032474782	5.0563	5.3663	5.2354	5.3038	4.947	5.6074	5.4973	5.2766	5.2228	5.263	5.5458	5.2083	4.7573	5.2504	5.308	5.4699	5.5151	4.8584	5.4897	5.5591	5.5319	5.0677	5.5154	5.4774	5.2724	5.2991	5.2785
pos_2400	Soyasapogenol B 3-O-D-glucuronide	metab_2394	pos	617.4022933	M+H-H2O, M+H	C36H58O9	6.0095	0.029925141	6.1787	6.6707	6.401	6.5547	6.0925	6.9519	6.7826	6.5309	6.4481	6.5402	6.8411	6.4164	4.9213	5.2158	5.5279	6.6783	6.7557	3.5784	6.7028	6.9099	6.7859	4.941	6.6477	6.6534	6.4321	6.4253	6.4068
pos_2430	6''-O-Malonylnaringin	metab_2424	pos	667.186423	M+H, M+Na	C30H34O17	6.2096	0.110925917	4.9628	5.986	5.4616	6.6764	5.1388	5.993	3.0856	3.0597	3.1748	3.1622	3.1089	3.1504	2.9397	3.2713	3.2225	3.0819	3.1331	2.8866	3.1607	3.2005	3.1732	3.1821	3.0739	3.1762	5.0817	5.0586	4.9868
pos_2431	Soyasaponin IV	metab_2425	pos	767.454544	M+H-H2O, M+H	C41H66O13	6.2096	0.040616108	5.2744	5.7345	5.519	5.6314	5.0675	6.0486	5.9432	5.6082	5.6503	5.643	5.9589	5.6334	4.4776	3.7244	4.3474	5.7732	5.8491	3.4101	5.8019	6.4669	5.8813	4.6637	5.7615	5.7444	5.6141	5.6006	5.579
pos_2440	2,5-Dimethylbenzaldehyde	metab_2434	pos	135.0800014	M+H-H2O, M+H	C9H10O	6.2904	0.009264774	6.0098	5.5251	5.958	5.9646	6.1136	5.4503	5.4417	5.4113	5.5512	5.4454	5.3571	5.6497	6.0029	5.9217	5.9862	5.9667	5.8143	5.6349	5.9493	5.7819	5.85	5.707	5.7089	5.8768	6.0018	6.0048	6.0097
pos_2441	8-Deoxy-11,13-dihydroxygrosheimin	metab_2435	pos	281.1371876	M+H-H2O, M+H	C15H20O5	6.2904	0.006409371	6.2933	5.6337	6.2154	6.2261	6.4158	5.3613	5.3768	5.3777	5.6834	5.541	5.1071	5.804	6.2762	6.1073	6.1945	6.1938	5.9835	5.7135	6.1554	5.8612	6.0264	5.8216	5.6626	6.0534	6.2033	6.2009	6.1977
pos_2461	3b,12a-Dihydroxy-5a-cholanoic acid	metab_2455	pos	410.3250656	M+H-H2O, M+NH4	C24H40O4	6.391	0.027827197	5.0594	4.7209	5.0804	5.3263	5.2803	5.0249	4.7573	4.4599	4.7693	4.5755	5.0213	4.9674	4.9633	5.6389	5.5563	5.6683	5.685	5.1037	5.4966	5.9105	5.4759	5.7529	5.8034	5.459	5.5135	5.5329	5.5359
pos_2478	Spinasaponin A	metab_2472	pos	795.4489153	M+H, M+Na	C42H66O14	6.5286	0.01716275	5.9137	6.2367	6.255	6.2412	5.7589	6.4431	6.3442	6.0257	6.1898	6.0799	6.3277	6.1239	4.8347	4.1193	4.7226	6.2848	6.435	3.1026	6.3105	6.9169	6.3473	4.9888	6.2582	6.1983	6.1827	6.1873	6.1727
pos_2483	18-Nor-4(19),8,11,13-abietatetraene	metab_2477	pos	255.209714	M+H, M+Na	C19H26	6.4716	0.05078027	4.758	5.3395	5.1457	5.0227	4.8543	5.4299	5.603	5.2215	5.2444	5.0852	5.6163	5.2619	5.3959	5.0872	5.2778	5.4217	5.394	5.7438	5.2154	5.3333	5.4706	5.5502	5.7358	5.3323	5.5251	5.5151	5.4824
pos_2488	Ethisterone	metab_2482	pos	313.2149196	M+H-H2O, M+H	C21H28O2	6.4716	0.009291669	4.5746	5.1676	5.2098	4.3052	4.0477	4.9744	5.8974	5.435	5.3902	5.161	5.5922	5.4418	5.689	4.9449	5.144	5.0474	5.2269	6.1089	4.9335	5.2251	5.04	5.6362	5.9647	5.0569	5.7393	5.746	5.7388
pos_2495	3-Methyl-alpha-ionyl acetate	metab_2489	pos	215.1786699	M+H-2H2O, M+NH4	C16H26O2	6.4716	0.020428055	5.0427	5.327	5.3002	5.227	5.0094	5.5305	5.5532	5.2667	5.2455	5.1765	5.5432	5.2657	5.3589	5.1563	5.3381	5.4097	5.4448	5.6116	5.3599	5.4952	5.4149	5.4503	5.7128	5.31	5.4671	5.4494	5.4601
pos_2503	Ethyl (2E,4E,7Z)-Decatrienoate	metab_2497	pos	159.1162972	M+H-2H2O, M+H	C12H18O2	6.4716	0.021183925	5.5195	5.55	5.6577	5.53	5.5027	5.6188	5.9396	5.6525	5.6239	5.4934	5.7792	5.6758	5.8813	5.6812	5.8266	5.6882	5.6773	6.1174	5.6668	5.7165	5.653	5.8202	6.1023	5.6793	5.9093	5.9018	5.9201
pos_2504	7,9-Illudadiene-3,14-diol	metab_2498	pos	199.147489	M+H-2H2O, M+H	C15H22O2	6.4716	0.015067914	4.9161	5.246	5.2405	4.9253	4.7706	5.287	5.7666	5.4031	5.3548	5.1371	5.5516	5.4168	5.5915	5.2221	5.3485	5.2566	5.3302	5.966	5.1641	5.375	5.2804	5.5581	5.9145	5.2899	5.6822	5.6789	5.6695
pos_2506	Jasmolone	metab_2500	pos	145.1007111	M+H-2H2O, M+H	C11H16O2	6.4716	0.012498119	4.8676	5.1862	5.1767	4.9711	4.8354	5.2734	5.6243	5.275	5.2501	5.0843	5.4721	5.2971	5.4754	5.1262	5.2612	5.2371	5.2587	5.7854	5.1417	5.2665	5.2155	5.3625	5.7565	5.2331	5.5329	5.5221	5.5264
pos_2509	PC(16:0/2:0)	metab_2503	pos	502.3297824	M+H-2H2O, M+H	C26H52NO8P	6.7443	0.043712078	4.5782	4.9706	4.9358	4.4959	4.1004	4.8414	5.1558	5.1936	4.6382	4.4658	4.4301	4.699	4.8197	5.5005	5.3955	4.6058	4.849	5.8147	4.5847	5.7956	4.4546	4.6418	6.3742	4.9827	5.2654	5.2484	5.2863
pos_2511	C17 Sphinganine	metab_2505	pos	288.2885699	M+H-H2O, M+H	C17H37NO2	6.7648	0.013439535	4.0406	3.3085	4.8632	3.9885	3.5973	2.9615	3.2782	2.7046	3.4584	3.6246	3.9147	3.1864	5.7249	5.8383	5.7268	4.0982	3.7448	6.0734	4.5476	6.4682	4.4295	6.1251	5.2745	4.2196	5.1876	5.1889	5.1982
pos_2512	(+/-)13-HpODE	metab_2506	pos	295.2256162	M+H-H2O, M+Na	C18H32O4	6.7855	0.013020031	5.7089	5.1112	5.4695	5.5429	5.6374	5.2975	5.1635	5.701	5.5427	4.97	4.9659	5.7251	5.2924	5.6261	5.8156	5.4518	5.9194	5.081	6.5397	5.707	5.5284	5.758	5.9215	6.5853	6.0041	5.9928	5.9981
pos_2516	7-Dehydrodesmosterol	metab_2510	pos	383.3293657	M+H-H2O, M+H	C27H42O	6.7234	0.006106382	5.6896	6.5658	5.879	6.3352	6.1356	6.729	5.9238	5.5052	5.5553	5.6634	6.6913	5.5012	5.2906	5.7022	5.8406	6.7774	6.72	6.0501	6.3822	5.915	6.7617	6.3157	6.188	6.322	6.1382	6.1336	6.1382
pos_2520	24-Norursa-3,12-dien-11-one	metab_2514	pos	409.3445521	M+H-H2O, M+H	C29H44O	6.8687	0.03240781	4.7564	5.2284	5.0659	5.1164	4.5754	5.3643	5.2067	4.8838	5.0346	4.9772	5.3516	4.9606	5.0057	5.8708	6.0415	5.2195	5.3029	5.1029	5.2523	6.0348	5.2727	6.9321	5.6094	5.136	5.5696	5.5922	5.5668
pos_2527	11-Hydroxyandrosterone	metab_2521	pos	289.2150574	M+H-H2O, M+H	C19H30O3	6.8902	0.031546764	4.4524	4.2231	4.5807	4.7273	4.5446	4.2977	4.3105	4.5738	4.2253	4.2873	4.2956	4.1229	4.8067	4.7133	4.7351	4.5053	5.1621	4.5356	4.7021	4.6723	4.7964	4.8165	4.8466	4.7558	5.0717	5.0702	5.0945
pos_2535	11-Oxohexadecanoic acid	metab_2529	pos	293.2098533	M+H, M+Na	C16H30O3	6.9536	0.014158503	5.7042	5.0755	5.4666	5.5303	5.4497	5.2799	5.3485	5.6798	5.4455	4.9683	5.1682	5.6812	5.453	5.8068	5.6781	5.5703	5.6767	5.3355	5.8005	5.6857	5.6335	5.6527	5.59	5.6858	6.165	6.1603	6.1725
pos_2548	Rockogenin	metab_2542	pos	415.3190932	M+H-H2O, M+H	C27H44O4	6.0693	0.020144904	4.9209	5.5991	5.2455	5.3595	5.0379	5.6341	5.7587	5.4234	5.4478	5.5591	5.8692	5.4006	5.0265	5.965	6.0409	5.8756	5.8204	5.8525	6.0054	6.1168	6.1449	6.0468	6.2542	6.2306	5.6819	5.6837	5.6676
pos_2552	Shyobunyl acetate	metab_2546	pos	229.1940866	M+H-2H2O, M+H-H2O	C17H28O2	6.0095	0.014378766	5.7434	6.1499	5.9568	6.0559	5.6408	6.4073	6.264	6.0254	5.951	6.0194	6.315	5.9293	5.1372	5.52	5.6392	6.1957	6.249	5.0922	6.2278	6.2964	6.2694	5.4259	6.2065	6.1656	5.9915	5.9878	5.9792
pos_2565	13'-Hydroxy-alpha-tocopherol	metab_2559	pos	429.3711913	M+H-H2O, M+Na	C29H50O3	7.1206	0.030720061	4.754	4.8393	4.8183	4.8837	4.6912	5.2109	5.2542	4.7061	4.7572	4.6986	5.2832	4.7834	4.6138	4.522	4.5158	5.245	5.1524	4.3613	5.3837	5.0415	5.4106	4.8888	5.7214	5.3503	5.0474	5.0686	5.0443
pos_2575	R-Palmitoyl-(2-methyl) Ethanolamide	metab_2569	pos	314.3041506	M+H, M+CH3OH+H	C19H39NO2	7.2034	0.032740379	4.8003	4.1077	4.7009	4.8086	4.7101	3.9518	3.7745	3.6668	3.8135	3.7717	3.4015	4.0034	5.1917	5.554	5.0336	4.7901	4.4456	5.1488	4.792	5.2428	4.7498	5.6539	5.536	4.7795	4.8119	4.8022	4.8301
pos_2577	1-(2,6,6-Trimethyl-2-cyclohexen-1-yl)-1,6-heptadien-3-one	metab_2571	pos	215.1786244	M+H-H2O, M+H	C16H24O	5.9915	0.011949524	5.664	6.0293	5.8523	5.9523	5.5636	6.2747	6.1478	5.9203	5.8443	5.9124	6.1994	5.8276	5.3441	5.8345	5.9585	6.093	6.1373	5.3383	6.1188	6.2103	6.1539	5.7323	6.1459	6.0742	5.9051	5.9089	5.8986
pos_2578	Capsidiol	metab_2572	pos	201.1630799	M+H-2H2O, M+H-H2O	C15H24O2	5.9915	0.017635773	5.7594	6.1284	5.9751	6.054	5.6643	6.3884	6.2562	6.0173	5.9696	6.0065	6.3056	5.9498	5.5697	5.8456	6.0041	6.1926	6.2442	5.6764	6.2131	6.2967	6.2534	5.7709	6.2682	6.16	6.0359	6.0357	6.0224
pos_2580	(E)-5,8-Megastigmadien-4-one	metab_2574	pos	175.1475073	M+H-H2O, M+H	C13H20O	5.9915	0.027545752	5.8202	5.8967	5.89	5.9416	5.8163	6.131	5.9795	5.788	5.7797	5.8105	6.0166	5.7758	5.7116	5.8166	5.9224	6.0284	6.0193	5.5154	6.0521	6.0521	6.0375	5.6466	6.0176	5.9997	5.8582	5.8388	5.8367
pos_2581	2-Methyl-3-(2-pentenyl)-2-cyclopenten-1-one	metab_2575	pos	147.1162875	M+H-H2O, M+H	C11H16O	5.9915	0.005714106	5.2499	5.5436	5.4119	5.4992	5.1327	5.7882	5.6803	5.461	5.3953	5.4483	5.7237	5.3793	4.8995	5.2954	5.3623	5.6402	5.6788	4.9894	5.6783	5.7341	5.7078	5.1383	5.6885	5.6505	5.45	5.4542	5.4499
pos_2616	D8'-Merulinic acid C	metab_2610	pos	339.2669773	M+NH4, M+H-2H2O	C24H38O3	7.3857	0.030181691	4.7492	4.2496	4.4998	4.5651	4.6201	4.2104	3.9039	4.2684	4.1948	4.1737	4.2373	4.1522	4.6761	5.4918	4.7267	4.5592	4.4125	6.3057	4.7507	6.1679	4.6195	6.3538	6.6291	4.4852	5.3761	5.379	5.3999
pos_2619	PC(14:0/0:0)	metab_2613	pos	468.3067512	M+H, M+Na	C22H46NO7P	7.3658	0.035005896	5.7763	6.0768	6.5494	6.1391	6.167	6.0852	5.5992	5.2403	5.5166	5.5595	5.1972	5.6351	5.7532	5.6417	5.99	5.5509	5.9819	6.223	5.6548	6.2401	5.7728	6.0854	5.7577	6.1376	6.0271	6.0224	6.0505
pos_2622	Alpha-Linolenic acid	metab_2616	pos	311.2568567	M+Na, M+CH3OH+H	C18H30O2	7.3658	0.039487836	5.078	5.2391	5.4538	5.3575	5.6538	5.0775	5.0239	4.7693	4.9579	5.1177	4.8549	4.9499	5.2949	5.6737	5.5756	5.0976	5.4256	5.2289	6.4079	5.5545	5.0852	5.7423	6.0124	6.1671	5.6719	5.6758	5.7031
pos_2625	(3beta,5alpha,6alpha)-Cholest-8-ene-3,6-diol	metab_2619	pos	367.3346498	M+H-2H2O, M+Na	C27H46O2	7.4462	0.056060473	5.1507	5.949	5.5294	5.79	5.7474	6.0004	5.2376	4.9019	4.9928	5.0812	5.9784	4.8599	4.7477	5.5161	5.6482	6.0651	5.898	5.4034	6.1122	5.9346	6.3022	6.2346	6.1056	5.8449	5.7408	5.7602	5.789
pos_2629	5b-Cholestane-3a,7a,12a,23S,25-pentol	metab_2623	pos	417.3349995	M+H-2H2O, M+NH4	C27H48O5	7.4658	0.030538139	4.9671	4.3803	5.0861	4.765	4.9387	4.898	5.0509	4.7262	4.3961	4.2823	4.7642	4.6184	4.0844	5.1324	5.0271	5.3508	4.8287	5.0836	5.2587	5.5449	5.2171	5.7204	5.7343	5.2434	5.5828	5.584	5.6061
pos_2630	(E)-26,27-Dinorergosta-4,22-dien-3-one	metab_2624	pos	369.3138145	M+H-H2O, M+H	C26H40O	7.3658	0.035789181	5.5023	5.6378	5.8814	5.6063	5.5413	6.0166	4.8846	6.059	5.2595	5.4105	5.9502	5.1103	4.3327	5.8047	5.8018	6.0196	5.9657	5.8234	5.8888	6.9336	6.1473	7.3209	6.8988	6.1247	6.4653	6.4617	6.49
pos_2635	(2'E,4'Z,7'Z,8E)-Colnelenic acid	metab_2629	pos	275.1996215	M+H-H2O, M+CH3OH+H	C18H28O3	7.3658	0.016337193	5.275	4.7469	5.1501	5.2164	5.0823	4.9593	4.9483	5.2559	4.9384	4.6818	4.9045	5.0951	5.1002	5.4265	5.3594	5.2045	5.2616	5.4977	5.4039	5.5631	5.216	5.6227	5.8333	5.2531	5.6569	5.6654	5.671
pos_2637	Decenedioic acid	metab_2631	pos	201.1115253	M+H-H2O, M+H	C10H16O4	7.528	0.015642756	5.8841	5.5467	5.8302	5.8698	5.9021	5.4976	5.3782	5.4558	5.5959	5.5669	5.3485	5.6113	5.8531	5.7931	5.8382	5.8415	5.6755	5.4901	5.8399	5.6383	5.6894	5.5916	5.4492	5.6879	5.466	5.4685	5.4788
pos_2641	Stearoylethanolamide	metab_2635	pos	310.3092914	M+H-H2O, M+H	C20H41NO2	7.5486	0.071109481	5.0471	4.3252	4.809	4.8239	4.7691	4.1306	4.0647	3.7247	3.9756	4.1305	3.5174	3.9161	5.015	5.1756	4.866	4.8267	4.4885	5.0851	5.0711	5.6396	4.734	5.8692	5.8349	5.0586	4.7716	4.717	4.7719
pos_2659	(20R,22R)-20,22-dihydroxycholesterol	metab_2653	pos	401.3402006	M+H-H2O, M+H	C27H46O3	7.6961	0.043470619	4.7426	4.5786	5.4315	5.0027	4.8025	5.1502	4.7104	4.9485	4.5249	4.4272	4.8309	4.5921	4.4959	5.482	5.5429	5.0429	5.2417	5.455	5.4363	5.8466	5.34	6.291	6.2293	5.3128	5.5987	5.5968	5.63
pos_2668	PC(15:0/0:0)	metab_2662	pos	482.3223577	M+H, M+Na	C23H48NO7P	7.7178	0.043032538	5.5685	5.6876	5.4716	5.2228	5.7883	5.5251	5.1093	4.8805	5.1375	5.0273	4.6615	5.2445	5.5804	5.0455	5.6993	5.1454	5.6809	5.1562	5.4001	5.6766	5.5299	5.5012	5.2333	5.9439	5.5978	5.6021	5.6318
pos_2669	3-ketosphingosine	metab_2663	pos	298.2729392	M+H, M+ACN+H	C18H35NO2	7.7384	0.02428729	5.7669	4.7718	5.7492	5.6396	5.7591	4.7337	4.5922	4.4666	4.899	4.7963	4.5452	4.9418	5.9085	5.527	5.6182	5.7687	5.5423	5.1368	5.7038	5.4469	5.4895	5.4019	5.1642	5.5	5.8307	5.8401	5.8517
pos_2671	PC(18:2/0:0)	metab_2665	pos	520.3379244	M+H, M+Na	C26H50NO7P	7.7384	0.043063923	6.7069	6.7732	6.9004	6.5079	6.9834	6.6108	6.4431	5.9545	6.1591	5.8053	6.0044	6.3522	6.2628	6.2488	6.5788	6.4232	6.7104	6.3406	6.6222	6.5396	6.583	5.9785	6.4773	6.7844	6.7388	6.7351	6.7688
pos_2682	Incensole	metab_2676	pos	324.288469	M+H, M+NH4	C20H34O2	7.8429	0.031193808	5.4827	4.6729	5.5368	5.4403	5.5429	4.9169	4.562	4.6256	4.8743	4.7835	4.5771	4.9125	5.8043	5.6659	5.5807	5.565	5.3325	5.1799	5.6111	5.473	5.356	5.5521	5.4122	5.3424	5.8084	5.8246	5.8354
pos_2684	3-Dehydrosphinganine	metab_2678	pos	322.2728567	M+Na, M+ACN+H	C18H37NO2	7.864	0.03912492	4.3022	2.9712	4.5202	4.7747	3.9716	3.8711	3.8932	3.2044	3.9275	3.211	3.9286	4.3551	4.6906	4.712	4.9175	4.3213	4.4464	4.5112	4.8327	5.0536	5.0395	5.6385	5.2454	4.8155	5.1414	5.1379	5.1686
pos_2685	8,9-EE-14(Z)-E	metab_2679	pos	325.2725002	M+H-2H2O, M+H	C20H36O3	7.864	0.06002675	4.6713	5.6295	5.6039	5.4409	5.7486	5.287	4.9722	4.6181	5.049	5.088	4.3118	5.1336	4.8117	5.0921	4.967	4.8917	5.1517	4.4688	5.6955	4.9915	4.6573	5.1023	5.7163	5.2731	5.4951	5.4905	5.5371
pos_2689	Ethyl octynecarboxylate	metab_2683	pos	183.137435	M+H, 2M+H	C11H18O2	7.8429	0.044178431	5.0142	4.2738	4.6585	4.7404	4.7328	4.2847	4.2829	4.8459	4.5656	4.4542	4.166	4.6969	4.7118	4.8123	4.7424	4.5886	4.6475	4.4624	4.8687	4.6786	4.6551	4.677	4.662	4.659	5.3802	5.3742	5.4096
pos_2693	7Z,11Z,13E-Hexadecatrienal	metab_2687	pos	235.2047915	M+H, M+NH4	C16H26O	7.9054	0.035671343	5.5511	4.7711	5.574	5.3518	5.6064	4.6911	4.5831	4.6222	4.8182	4.765	4.6031	4.9294	5.7421	5.433	5.7493	5.5516	5.3268	5.0719	5.5922	5.4185	5.457	5.547	5.3249	5.3909	5.7602	5.7587	5.786
pos_2702	Pregnanetriol	metab_2696	pos	337.2723411	M+H, M+CH3OH+H	C21H36O3	7.9475	0.016656574	6.642	6.3692	6.5621	6.5868	6.709	6.2476	6.2324	6.1931	6.3415	6.3737	6.0442	6.3312	6.5801	6.565	6.603	6.6095	6.4541	6.2267	6.5599	6.422	6.4258	6.3767	6.2504	6.4323	6.3599	6.37	6.374
pos_2703	PE(17:1(9Z)/0:0)	metab_2697	pos	466.2909381	M+H, M+Na	C22H44NO7P	7.9475	0.029066453	5.7664	6.001	6.0648	5.8361	6.215	5.7255	5.7039	5.5841	5.806	5.6339	5.3203	5.9578	5.7325	5.9215	5.9439	5.5907	5.7733	5.4775	5.7684	5.7596	5.3967	5.8635	5.9332	5.5953	6.0185	6.0119	6.0362
pos_2709	13'-Carboxy-alpha-tocopherol	metab_2703	pos	443.3503397	M+H-H2O, M+H	C29H48O4	8.0106	0.044389534	4.6507	4.323	4.8579	4.6479	4.4791	4.4294	4.053	4.6493	4.1938	4.0373	4.393	4.2145	4.5562	5.7811	6.0434	5.0496	5.2266	5.3193	5.3613	6.2058	5.5802	6.2907	6.205	5.4946	5.5934	5.6281	5.6263
pos_2713	1-Acetyl-2-methylcyclopentene	metab_2707	pos	215.1787279	M+Na, 2M+Na	C14H24	7.3658	0.056903013	4.3079	4.7896	4.692	4.7124	4.5391	4.9932	4.5926	4.3823	4.1456	4.1049	4.8716	4.1788	4.397	4.964	4.7438	4.935	4.7711	5.4968	5.0244	5.4793	5.1424	5.7209	5.8282	4.7421	5.0061	5.0284	5.0554
pos_2717	Pinolenic Acid	metab_2711	pos	296.2573095	M+H, M+NH4	C18H30O2	7.326	0.018576073	6.4317	5.6009	6.463	6.3506	6.506	5.6198	5.5431	5.6143	5.782	5.7396	5.5192	5.7177	6.7216	6.3121	6.4481	6.5222	6.3048	5.9537	6.7508	6.1944	6.235	6.2112	6.2675	6.5591	6.7552	6.76	6.7709
pos_2721	Beta-Amyrone	metab_2715	pos	425.3764418	M+H-H2O, M+H	C30H48O	8.0724	0.029639323	4.7816	4.0689	5.1071	4.7545	4.7526	4.8189	3.715	3.424	4.1236	3.7872	4.1445	4.181	4.6751	5.5972	5.5355	5.0716	5.1447	5.1389	5.485	5.9627	5.533	6.3876	5.838	5.289	5.3605	5.3594	5.382
pos_2727	1-Hydroxy-3-nonanone	metab_2721	pos	141.1269211	M+H-H2O, M+H	C9H18O2	8.111	0.043207804	5.2797	3.4295	4.7224	4.3437	4.8163	3.7148	3.6272	3.7493	3.8965	3.496	4.1358	4.0979	4.6446	5.1803	5.2266	4.6696	5.0144	4.572	5.1586	5.3665	5.6075	5.319	4.6793	5.1117	5.2132	5.2034	5.2394
pos_2730	16-Heptadecen-2-one	metab_2724	pos	253.2516153	M+H-H2O, M+H	C17H32O	8.111	0.055224263	5.9535	3.1365	5.2934	4.2477	5.3573	4.1428	4.0975	4.2442	4.3401	3.2789	4.7984	4.6429	4.8716	5.8745	5.9028	5.1376	5.6732	5.2212	5.8137	6.0491	6.317	5.9839	5.2913	5.7923	5.8644	5.8283	5.8746
pos_2732	Glucosylsphingosine	metab_2726	pos	444.330488	M+H-H2O, M+NH4	C24H47NO7	8.111	0.016990556	6.2183	5.8595	6.1265	6.1652	6.2152	5.8039	5.6665	5.8009	5.9151	5.8831	5.6471	5.9018	6.1573	6.0977	6.1657	6.1527	6.024	5.8204	6.1606	6.031	6.0363	5.9838	5.8843	6.0539	5.7753	5.7899	5.7847
pos_2744	Ambronide	metab_2738	pos	254.2468767	M+H-H2O, M+NH4	C16H28O	8.1893	0.066927317	6.4016	5.2754	6.4266	6.2121	6.4626	5.0571	5.0215	4.8184	5.2713	5.1407	5.0452	5.4598	6.6237	6.1249	6.4264	6.4182	6.1704	5.8042	6.3826	6.1267	6.1922	6.0814	5.8956	6.1677	6.5191	6.4976	6.5547
pos_2755	11,14,17-Eicosatrienoic acid	metab_2749	pos	339.2880311	M+H, M+CH3OH+H	C20H34O2	8.2687	0.041687594	6.3329	6.1338	6.25	6.2204	6.5126	6.0307	6.1859	5.7602	6.039	6.1367	5.6083	5.9975	6.1558	6.2565	6.2387	6.2373	6.356	5.758	6.109	6.2885	5.9753	5.9916	5.8518	6.0022	6.3932	6.3959	6.4254
pos_2756	Linoleoyl Ethanolamide	metab_2750	pos	324.2884612	M+H, M+Na	C20H37NO2	8.2687	0.039460468	5.5461	4.1919	5.9049	6.1684	4.9175	5.1423	4.9995	4.0544	5.1293	3.9365	5.0198	5.5032	5.9325	5.8664	6.0939	5.5261	5.7476	5.5246	6.1282	6.3074	6.281	5.8931	6.4097	6.1437	6.3196	6.3425	6.3534
pos_2780	4-(4-Methyl-3-pentenyl)-3-cyclohexene-1-carboxaldehyde	metab_2774	pos	210.1845174	M+H-H2O, M+NH4	C13H20O	8.4392	0.048336344	5.6757	4.6368	5.6609	5.4942	5.7436	4.5461	4.4418	4.4348	4.6618	4.6484	4.4595	4.7451	5.8101	5.4073	5.6386	5.6629	5.4502	5.1006	5.65	5.4725	5.5013	5.5341	5.2423	5.4629	5.7776	5.7901	5.8182
pos_2790	Gentamicin C2b	metab_2784	pos	464.311865	M+H, M+Na	C20H41N5O7	8.5131	0.009725206	6.512	6.0998	6.2763	6.0066	6.6676	6.2118	5.8565	5.4267	5.9766	6.0064	5.505	6.1259	6.6373	5.9986	6.5668	6.3689	6.6477	5.8455	5.9184	6.7906	5.9792	5.8375	5.9539	6.239	6.5116	6.5199	6.5146
pos_2796	Vaccenic acid	metab_2790	pos	300.2884525	M+H, M+NH4	C18H34O2	8.5696	0.06806581	5.594	4.5238	6.052	6.2062	5.1361	5.3145	4.8455	4.2829	5.0152	4.325	4.7645	5.3374	5.8996	6.4708	6.377	5.744	5.7952	6.1093	6.2694	6.6279	6.108	6.5813	6.5801	6.288	6.225	6.2843	6.2564
pos_2798	(20S)-1alpha,20,25-trihydroxy-26,27-dimethyl-24a-homovitamin D3	metab_2792	pos	461.3610293	M+H-2H2O, M+H	C29H48O4	8.5696	0.021799453	4.6472	4.2809	4.4118	4.6341	4.3663	4.2914	4.2744	4.4527	4.1644	4.1942	4.4105	4.1179	4.7183	5.8852	5.9591	4.9825	5.3113	5.1615	5.1944	6.2216	5.3526	6.2475	5.9903	5.3358	5.5396	5.5585	5.5509
pos_2805	Homodolichosterone	metab_2799	pos	459.3460699	M+H-H2O, M+Na	C29H48O5	8.6086	0.035854764	4.827	4.693	4.7263	4.8537	4.7635	4.611	4.5778	4.9306	4.7684	4.797	4.4937	4.774	4.8275	5.7359	6.1077	5.0208	5.1262	5.1377	5.1301	6.2757	5.4963	6.4378	6.0584	5.5914	5.4351	5.4452	5.4145
pos_2809	Polyoxyethylene (600) mono-ricinoleate	metab_2803	pos	341.3036624	M+H, M+NH4	C21H40O3	8.6267	0.021210036	5.9198	5.2056	5.8618	5.1115	5.9047	4.818	5.1464	5.2284	4.8477	5.1276	4.6709	4.8445	5.4742	5.5878	5.6128	5.8919	5.9378	5.3749	6.197	6.0063	6.6833	6.4386	5.7422	5.9464	5.9579	5.9762	5.9655
pos_2813	8-Heptadecenal	metab_2807	pos	253.2516514	M+H-H2O, M+H	C17H32O	8.6267	0.050975867	5.7461	2.8481	5.7231	4.4419	5.1186	3.4946	3.1629	3.2123	2.6624	2.6551	3.8851	3.2361	4.9709	4.9942	4.9803	5.2903	5.6435	5.0772	6.1621	5.9326	6.6888	6.4641	5.6912	5.8115	5.7171	5.7573	5.7224
pos_2814	Ricinoleic acid	metab_2808	pos	299.2568888	M+H-H2O, M+H	C18H34O3	8.6267	0.030729581	6.3382	4.5073	6.3354	5.2814	5.7843	4.5915	4.422	4.6442	4.5823	4.4234	4.6986	4.6305	5.6687	5.7779	5.72	5.9092	6.2426	5.7066	6.7557	6.5338	7.2697	7.0436	6.2907	6.4088	6.3174	6.3337	6.3073
pos_2823	Oleoyl Ethanolamide	metab_2817	pos	326.3040025	M+H, M+Na	C20H39NO2	8.6856	0.019465615	5.7276	4.963	5.9527	6.0817	5.5121	5.3695	4.9753	4.8704	5.1793	4.9622	4.8719	5.349	5.8305	6.4588	6.3103	5.6803	5.7096	5.8705	6.1371	6.5261	6.0631	6.4571	6.502	6.1985	6.1387	6.1551	6.151
pos_2824	7-Isopropyl-5-methylbicyclo[2.2.2]oct-5-en-2-one	metab_2818	pos	161.1319235	M+H-H2O, M+NH4	C12H18O	8.4392	0.053063427	5.5208	4.3323	5.4955	5.3148	5.587	4.1828	4.0894	4.0849	4.3088	4.2923	4.1513	4.4584	5.6739	5.2365	5.4934	5.5165	5.3204	4.917	5.517	5.3315	5.3556	5.4207	5.1409	5.3173	5.6517	5.6836	5.697
pos_2833	3,5,9-Trihydroxyergost-7-en-6-one	metab_2827	pos	447.3456532	M+H, M+Na	C28H46O4	8.7989	0.013778196	5.8193	5.2911	5.8265	6.0083	5.7823	5.3504	5.1418	5.3489	5.3524	5.2939	5.2013	5.3884	5.8121	5.862	5.9289	5.8817	5.8557	5.465	5.9832	6.101	5.9514	6.1188	6.2184	5.9917	6.0439	6.0319	6.0386
pos_2840	3-Methyl-2-cyclohexen-1-one	metab_2834	pos	128.1066688	M+H, M+NH4	C7H10O	8.7798	0.026187488	5.5575	4.6698	5.48	5.397	5.5843	4.4956	4.3732	4.4145	4.6268	4.6116	4.3759	4.6992	5.6676	5.2537	5.4558	5.5155	5.3088	5.023	5.4914	5.2347	5.3607	5.1929	5.0213	5.2908	5.4784	5.4588	5.459
pos_2841	Cis-Quinceoxepane	metab_2835	pos	198.1846463	M+H-H2O, M+NH4	C12H20O	8.7798	0.047017186	5.8809	4.8309	5.7933	5.7005	5.8896	4.5794	4.4508	4.4163	4.7158	4.6673	4.4788	4.8132	5.9968	5.5458	5.7614	5.8306	5.5984	5.3133	5.7912	5.5316	5.6856	5.5298	5.3113	5.606	5.8476	5.8139	5.8117
pos_2855	(3R,7R)-1,3,7-Octanetriol	metab_2849	pos	127.111436	M+H-2H2O, 2M+H	C8H18O3	8.9924	0.037605988	6.375	5.97	6.2989	6.3198	6.3702	5.9159	5.7847	5.9142	6.0402	6.0004	5.7715	6.0593	6.3352	6.2226	6.2879	6.3042	6.1591	5.9625	6.2982	6.0964	6.1891	6.0895	5.9197	6.1855	5.8287	5.8614	5.8452
pos_2857	4,6-Decadiyn-1-ol	metab_2851	pos	133.1007987	M+H-H2O, M+NH4	C10H14O	8.4392	0.056569547	5.3133	4.2693	5.2882	5.1264	5.3648	4.165	4.0718	4.2077	4.4428	4.4038	4.189	4.4988	5.4506	5.0352	5.2777	5.3108	5.0925	4.7228	5.2788	5.1142	5.1501	5.1732	4.8976	5.0842	5.418	5.4441	5.4672
pos_2858	5a-Androst-3-en-17-one	metab_2852	pos	255.2097276	M+H-H2O, M+H	C19H28O	5.3713	0.034005928	4.0722	4.4181	4.3575	4.2729	3.9209	4.6893	5.0673	4.539	4.8287	4.8081	5.019	4.7667	4.5681	5.1798	5.2203	4.6776	4.6104	5.0317	4.8242	5.0128	4.9769	5.386	5.2772	5.037	4.8057	4.796	4.8249
pos_2859	10-Undecen-1-ol	metab_2853	pos	379.2979661	M+ACN+H, 2M+K	C11H22O	5.3713	0.031173834	4.6659	5.082	4.9338	4.9365	4.578	5.4352	5.5987	5.1701	5.3186	5.3157	5.5836	5.2829	4.8459	5.6228	5.638	5.2525	5.2384	5.3404	5.1882	5.4934	5.4733	5.6722	5.7141	5.4924	5.2417	5.2295	5.2565
pos_2885	2,6Z-Nonadien-4-olide	metab_2879	pos	153.0904397	M+H-2H2O, M+H	C9H12O2	9.1134	0.043683269	5.4956	5.1105	5.4325	5.4546	5.5055	5.0487	4.9114	5.0532	5.1787	5.1322	4.911	5.1992	5.4684	5.3699	5.4158	5.4083	5.2661	5.1029	5.4299	5.2199	5.3099	5.2345	5.0698	5.3123	5.0012	5.0375	5.0108
pos_2896	3,4,5-trihydroxy-6-[2-hydroxy-4-(2-hydroxy-3-methoxy-3-oxopropyl)phenoxy]oxane-2-carboxylic acid	metab_2890	pos	371.0997982	M+H-H2O, M+H	C16H20O11	9.1319	0.065667229	4.2964	4.3477	4.0737	4.0417	3.9143	4.3738	4.1416	3.9924	4.2065	4.1729	4.0497	4.3318	4.1166	4.0727	4.0428	4.2766	4.1932	3.7949	4.4034	4.0412	4.0943	4.3449	3.9449	4.0947	6.4634	6.5165	6.4741
pos_2904	Arnidenediol	metab_2895	pos	481.3492655	M+H-2H2O, M+K	C30H50O2	9.1511	0.061988248	5.6048	5.2356	5.507	5.5302	5.6547	5.1664	5.0078	5.2315	5.2931	5.2571	4.977	5.2963	5.5436	6.0963	5.89	5.5	5.3401	5.7103	5.523	6.0807	5.5004	6.1205	5.5956	5.545	5.5362	5.5622	5.59
pos_2908	(9R,10S,12Z)-9,10-Dihydroxy-8-oxo-12-octadecenoic acid	metab_2899	pos	311.2204457	M+H-H2O, M+H	C18H32O5	9.1511	0.039595878	6.4542	6.0632	6.3832	6.3926	6.4573	5.9818	5.8562	5.999	6.119	6.0625	5.8511	6.1294	6.4384	6.2964	6.3533	6.3656	6.2018	6.0282	6.3747	6.1526	6.2626	6.1586	5.9807	6.2627	5.9381	5.9697	5.9429
pos_2922	(R)-Pelletierine	metab_2913	pos	159.1488597	M+H, M+NH4	C8H15NO	1.506	0.007564425	4.6874	4.3222	4.7475	4.4274	4.1776	4.3923	4.7379	4.2337	5.1207	4.3653	4.1972	5.2916	5.9408	7.0088	6.7386	5.2273	4.5105	6.8145	4.9597	6.6982	4.4595	5.503	6.1955	4.9852	5.9627	5.957	5.9571
pos_2960	2-Hydroxypropyl 2-isopropyl-5-methylcyclohexyl carbonate	metab_2951	pos	259.1894143	M+H-H2O, M+H	C14H26O4	9.3497	0.066279632	6.1139	5.6628	6.0472	6.0629	6.1003	5.6014	5.465	5.6466	5.7246	5.6743	5.4623	5.7192	6.0837	5.9273	5.9772	6.0055	5.8274	5.6863	6.0222	5.8296	5.8952	5.7823	5.6184	5.8785	5.6773	5.7313	5.6892
pos_2961	2-Methylglutaric acid	metab_2952	pos	129.0542902	M+H-H2O, M+H	C6H10O4	9.3497	0.078126991	6.1866	5.7405	6.1269	6.1411	6.1727	5.6686	5.5368	5.726	5.7928	5.758	5.5454	5.7982	6.1579	6.0164	6.0614	6.0838	5.9173	5.7709	6.1042	5.9059	5.9721	5.8759	5.706	5.9635	5.7671	5.8316	5.7839
pos_2973	(3beta,22R,23R,24S)-3,22,23-Trihydroxystigmastan-6-one	metab_2964	pos	463.3762154	M+H, M+Na	C29H50O4	9.4299	0.006935527	5.6276	4.1634	5.9366	6.1644	5.6804	4.1935	4.2054	4.1929	4.2328	4.384	4.0457	4.2117	5.8424	5.8601	6.028	5.9734	5.9926	5.6109	6.251	6.331	6.3127	5.9475	5.8733	6.2022	6.231	6.2314	6.2259
pos_2976	5-Hydroxylysine	metab_2967	pos	204.1338657	M+H-H2O, M+ACN+H	C6H14N2O3	1.4694	0.017591619	5.4398	4.9361	5.4727	4.9648	5.1341	5.6283	5.0299	5.0388	5.7917	5.7276	5.3918	5.7961	5.6434	6.6645	6.1148	5.2617	5.8259	5.9376	5.829	5.8838	5.434	6.283	5.7525	5.7382	5.6286	5.6187	5.6338
pos_3003	3''-Deamino-3''-oxonicotianamine	metab_2994	pos	303.1179169	M+H, M+CH3OH+H	C12H18N2O7	1.4516	0.070605627	4.784	4.5093	4.7781	4.9151	4.5746	5.1344	4.5088	4.8716	4.6478	4.4616	4.8071	4.6702	4.2463	4.6589	4.7186	4.7509	5.1563	4.4448	4.7552	5.039	4.9426	5.3441	4.8565	4.8843	4.3842	4.4426	4.4327
pos_3035	9,10-DHOME	metab_3026	pos	315.2518208	M+H-H2O, M+H	C18H34O4	9.8118	0.026154124	8.0118	7.6473	7.9455	7.9562	7.9836	7.5666	7.4468	7.5346	7.6817	7.6729	7.4402	7.6989	7.9545	7.8335	7.9012	7.9299	7.7651	7.5609	7.9256	7.6845	7.7852	7.6551	7.5284	7.7886	7.5342	7.5562	7.5407
pos_3040	Stylisterol A	metab_3031	pos	431.3502436	M+H, M+Na	C28H46O3	9.8514	0.098569933	5.6193	4.0707	5.5514	5.5909	4.9871	4.089	3.9554	4.0024	4.2148	4.1565	3.7885	4.1002	5.1914	5.4966	5.6819	5.4425	5.4714	5.225	5.4409	5.4833	5.4565	5.1043	5.5522	5.3776	5.9634	6.0489	6.0204
pos_3044	(+/-)-1,4-Nonanediol diacetate	metab_3035	pos	245.1737871	M+H-H2O, M+H	C13H24O4	9.8118	0.079503328	6.8677	6.5019	6.7975	6.7976	6.7963	6.4152	6.3002	6.3811	6.5204	6.5495	6.306	6.5895	6.8373	6.6962	6.7367	6.7567	6.5734	6.3943	6.7901	6.5296	6.5726	6.4518	6.3742	6.6566	6.3601	6.4227	6.3689
pos_3057	5-Hydroxy-p-mentha-6,8-dien-2-one	metab_3048	pos	149.0956495	M+H-H2O, M+H-2H2O	C10H14O2	9.8118	0.074667092	5.9742	5.6265	5.9026	5.9187	5.9132	5.5434	5.43	5.4929	5.6203	5.6439	5.422	5.6842	5.9439	5.8201	5.8535	5.8706	5.6906	5.5174	5.8902	5.6413	5.7081	5.5734	5.5023	5.7677	5.4769	5.5329	5.4789
pos_3078	Cer(d18:1/18:1(11Z))	metab_3069	pos	546.5227887	M+H-H2O, M+H	C36H69NO3	10.3002	0.12700368	4.6892	2.8273	4.8331	4.9493	4.9481	0.036	0.0288	0.0272	0.0352	0.0342	0.0304	0.0333	4.9312	4.9043	4.6375	3.91	3.8602	5.375	5.4491	5.1517	4.6671	5.4437	5.1399	4.7417	4.1721	4.0764	4.0829
pos_3080	DG(20:1(11Z)/22:4(7Z,10Z,13Z,16Z)/0:0)	metab_3071	pos	699.5930779	M+H, M+Na	C45H78O5	11.1979	0.02300736	5.8295	5.5396	5.8525	5.8692	5.8537	5.3636	5.3435	5.355	5.5291	5.5481	5.2959	5.5633	5.6753	5.5584	5.7243	5.7715	5.579	5.32	5.7631	5.4996	5.6379	5.313	5.2395	5.6159	5.3529	5.3717	5.3685
pos_3125	Farnesyl acetone	metab_3116	pos	280.2625755	M+H, M+NH4	C18H30O	14.1147	0.184196519	5.9049	5.0457	5.8132	5.6592	5.8668	4.8595	4.6552	4.577	4.7179	4.641	4.4583	4.8086	5.8379	5.4895	5.7425	5.7566	5.4449	5.1848	5.7244	5.3989	5.4687	5.3385	5.134	5.4428	5.9536	5.8583	5.7972
pos_3126	3-Hydroxypyridine	metab_3117	pos	96.04454604	M+H, M+ACN+H	C5H5NO	14.1566	0.124608167	5.6967	5.461	5.697	5.6747	5.7262	5.346	5.273	5.4396	5.5697	5.575	5.2832	5.5535	5.6862	5.5566	5.6256	5.6656	5.4856	5.2782	5.6595	5.4504	5.5418	5.4145	5.2641	5.4892	5.2907	5.3099	5.39
pos_3135	4-Methyl-5-thiazoleethanol	metab_3126	pos	144.0473941	M+H-H2O, M+H	C6H9NOS	14.2408	0.136273695	5.4496	5.5675	5.4771	5.4021	5.2515	5.5769	5.191	5.0796	5.1262	4.9789	4.6463	4.807	5.6409	5.2247	5.1809	5.4287	5.4112	5.1316	5.1945	6.1526	6.0774	6.1276	5.7628	5.7136	5.0774	5.139	5.1963
pos_3150	(R)-(-)-Mellein	metab_3141	pos	179.0697078	M+H, M+NH4	C10H10O3	14.4776	0.264950257	5.1095	5.211	5.2573	5.1681	5.1739	4.9235	4.8336	5.2858	5.3784	5.3754	5.0205	5.2709	5.164	4.9351	4.9883	5.0008	4.8587	4.629	4.9456	4.7031	4.8174	4.6651	4.5515	4.7833	4.7569	4.6617	4.8883
pos_3182	BICINE	metab_3173	pos	164.0912837	M+H, M+Na	C6H13NO4	14.0391	0.161795605	5.5541	5.1883	5.4504	5.4943	5.6076	5.1265	5.1138	5.2196	5.3365	5.3482	5.0764	5.354	5.5398	5.4031	5.4473	5.5527	5.3846	5.1659	5.5539	5.2443	5.3777	5.2546	5.1077	5.3789	5.092	5.149	5.2303
pos_3195	L-Pyridosine	metab_3186	pos	255.1332202	M+H, M+CH3OH+H	C12H18N2O4	1.4516	0.082850428	5.042	5.3064	4.8794	4.983	4.93	5.4123	5.063	5.367	5.1879	5.1334	5.6498	5.3731	4.8442	4.7487	4.9528	4.751	4.8187	4.5737	4.7944	4.8857	4.7207	4.7455	4.6346	4.6841	4.7731	4.7207	4.7058
pos_3207	4-Hydroxy-2H-pyran-3-carboxaldehyde	metab_3197	pos	144.0651754	M+NH4, M+ACN+H	C6H6O3	0.7557	0.031194703	6.1125	6.0872	5.8499	6.0159	5.7625	5.7412	5.6784	5.9418	5.9641	5.7401	5.712	6.0625	5.9446	5.9904	6.0355	6.2133	6.3574	5.5852	6.0016	5.8764	6.0543	5.9833	5.872	6.1751	5.7481	5.725	5.7493
pos_3225	4-Methylene-L-glutamine	metab_3215	pos	159.0760315	M+H, M+NH4	C6H10N2O3	0.6843	0.040481801	5.7755	4.6267	5.7375	5.6144	5.4802	4.6846	4.6735	4.55	4.8165	4.7961	3.6714	4.8539	5.2322	6.0505	6.1999	5.3861	5.358	5.8025	5.2992	6.1277	5.4483	5.5976	5.8097	5.3024	5.2139	5.1912	5.2261
pos_3246	1-Aminocyclopropane-1-carboxylic acid	metab_3236	pos	84.04473675	M+H-H2O, M+H	C4H7NO2	0.6664	0.070082335	6.0188	4.8656	6.2267	6.0894	5.0776	4.5492	4.8806	5.3818	5.0594	4.931	4.6174	5.2531	5.7301	6.2453	6.45	6.1911	6.1612	5.9858	5.8667	6.3756	5.8037	5.8833	6.0227	6.1132	5.5467	5.5385	5.5939
pos_3290	5-Aminopentanamide	metab_3280	pos	117.1022052	M+H-H2O, M+H	C5H12N2O	0.5932	0.137067095	3.8944	2.9865	4.5587	4.2863	3.6551	3.8696	3.3464	2.9884	3.4585	3.0833	3.2695	3.4278	4.2695	4.81	4.5202	4.5057	4.1206	4.1135	4.1058	4.8094	4.3295	4.7322	4.3065	4.2812	3.6243	3.5928	3.7055
pos_3417	Desglucocheirotoxin	metab_3407	pos	614.2979935	M+ACN+Na	C29H42O10	0.5932	0.083863961	6.6812	3.2048	5.1837	6.2302	6.0217	3.89	3.225	3.1991	3.3142	3.3016	3.2483	3.2898	3.0791	3.3402	3.3619	3.2213	3.2725	3.026	3.3001	3.34	3.3126	3.3216	3.2133	3.3156	5.1238	5.1822	5.1176
pos_3430	Glycerophosphocholine	metab_3420	pos	296.0651601	M+K	C8H20NO6P	0.6308	0.057296797	3.8146	6.0029	3.9965	4.2676	3.4882	5.4647	5.9289	3.2084	5.4501	5.2635	5.2356	5.527	4.5409	1.6617	1.683	3.2059	1.5956	1.3572	3.0475	1.6615	3.4095	1.6435	1.5379	1.6376	4.5295	4.4897	4.5366
pos_3431	Fructoselysine	metab_3421	pos	309.1647163	M+H	C12H24N2O7	0.6308	0.013129838	6.4567	6.2186	6.6841	7.0579	6.449	6.3242	6.3131	6.4111	6.2718	6.3135	6.3991	6.3115	6.3763	4.708	5.627	7.4257	7.4399	5.1955	6.8935	6.1485	7.2174	5.9516	6.1545	7.1591	6.3319	6.3432	6.3364
pos_3434	Aminoacetone	metab_3424	pos	74.06052662	M+H	C3H7NO	0.6486	0.080375802	4.5592	3.6905	4.6612	4.5916	4.1415	3.8303	3.8327	4.1401	4.0764	3.9394	3.8716	4.1773	4.3449	4.6401	4.796	4.8138	4.6932	4.0625	4.8853	4.564	4.8236	4.5615	4.521	4.6056	4.1976	4.165	4.2346
pos_3435	(E)-2-Penten-1-ol	metab_3425	pos	104.10708	M+NH4	C5H10O	0.6486	0.023765663	7.0807	6.8642	6.4884	6.9614	6.8202	6.9046	6.7697	6.607	6.9296	7.0037	6.5549	6.8943	6.8715	6.2021	6.443	6.391	6.5879	6.1303	6.6873	6.4346	6.6302	6.2731	6.1006	6.8548	6.683	6.6685	6.6886
pos_3443	Pyrimidine	metab_3433	pos	81.04511663	M+H	C4H4N2	0.6843	0.040024431	4.929	4.9502	5.1664	4.6764	4.1358	4.9057	4.2949	3.255	4.3164	4.0378	4.116	4.4294	4.7785	4.6697	5.0269	4.9062	4.6445	5.1104	4.3378	5.5116	5.2346	5.4254	5.0199	4.332	4.7374	4.7636	4.7708
pos_3444	Creatinine	metab_3434	pos	114.0661685	M+H	C4H7N3O	0.6843	0.058874074	6.1328	6.176	4.9579	4.7184	6.1467	6.3384	6.0904	6.382	5.8785	6.2473	6.0249	4.6839	5.3736	5.969	4.8015	4.9912	4.6989	4.391	5.9911	4.6967	5.8966	4.6501	4.5592	4.6896	6.0045	6.0279	6.0555
pos_3454	[(16R)-5,6,7-trihydroxy-8,8,10,12,16-pentamethyl-3-[1-(2-methyl-1,3-thiazol-4-yl)prop-1-en-2-yl]-9-oxo-17-oxa-4-azabicyclo[14.1.0]heptadec-4-en-11-yl]oxidanesulfonic acid	metab_3444	pos	666.2432125	M+ACN+Na	C27H42N2O9S2	0.7021	0.058805547	6.6806	6.9109	4.7389	6.1701	6.7031	6.5793	6.5334	6.9767	6.9031	6.8557	6.649	6.9648	5.7598	3.41	3.4317	5.4714	5.4444	3.0957	5.0437	3.4098	5.9549	3.3983	3.2831	5.4015	6.5095	6.5011	6.5483
pos_3465	Kaempferol 3-neohesperidoside-7-(2''-p-coumaryllaminaribioside)	metab_3454	pos	533.1537426	M+2H	C48H56O27	0.72	0.070996357	6.0453	5.7858	3.8127	3.8525	5.7398	5.6133	5.9704	4.0143	5.5251	5.5414	5.2261	5.6809	5.4867	3.9661	3.9878	4.1546	3.8983	3.6517	3.9259	3.9658	3.9385	3.9474	3.8391	3.9415	5.4531	5.497	5.5138
pos_3468	1-Pyrroline	metab_3457	pos	70.0656477	M+H	C4H7N	0.7378	0.061046542	5.5032	5.1003	5.6285	5.0872	4.9704	5.336	4.7629	4.6134	4.636	4.3686	4.786	4.7208	4.6505	5.0007	5.2122	5.5822	5.4521	4.7246	5.4636	4.9672	5.271	4.7521	4.7703	5.2777	4.789	4.7796	4.8288
pos_3470	L-Norleucine	metab_3459	pos	132.1015328	M+H	C6H13NO2	0.7378	0.072852782	4.8802	3.7855	4.764	4.7093	4.3537	4.1396	3.8165	3.5446	3.7746	3.9597	3.8738	3.9139	4.7484	5.6759	4.9983	4.3375	4.2977	4.8899	4.5934	5.4711	3.7764	4.7495	4.4898	4.1688	4.127	4.1131	4.1727
pos_3471	4-Formylsalicylic acid	metab_3460	pos	167.0334909	M+H	C8H6O4	0.7378	0.041376733	5.0622	4.7055	5.1578	5.393	5.0519	4.266	4.3678	4.6716	4.6954	4.7833	4.5261	4.6609	4.66	4.789	4.566	4.6101	4.7155	4.1122	4.976	4.302	5.7584	4.6013	4.378	4.486	4.7921	4.7853	4.819
pos_3473	5,6-Dihydrouridine	metab_3462	pos	264.1181055	M+NH4	C9H14N2O6	0.7378	0.076919715	3.203	4.5594	3.8753	4.9229	5.0417	3.322	3.2223	4.289	4.7255	4.4579	4.6014	4.8797	3.3779	4.873	5.6986	5.3864	5.4992	4.7444	5.5473	5.2755	3.9259	5.5948	4.2955	5.6854	4.5958	4.5644	4.5288
pos_3493	Beta-1,4-mannose-N-acetylglucosamine	metab_3482	pos	384.1489784	M+H	C14H25NO11	0.7736	0.018203894	6.1042	5.9599	6.4249	6.6808	6.0699	6.1292	6.1924	5.6176	6.2159	5.92	6.255	6.3457	5.6779	4.9873	5.4295	6.3343	6.513	4.9192	6.2419	5.1032	6.3945	5.3328	5.425	6.469	5.8246	5.8093	5.8137
pos_3511	D-Tagatose	metab_3500	pos	163.0596791	M+H-H2O	C6H12O6	0.8455	0.030965561	6.2889	6.5381	5.6951	5.8612	6.3821	5.8673	5.8298	6.3058	6.2654	6.3563	5.7495	6.2286	6.1169	5.1623	5.1199	5.7609	5.7828	4.8952	5.6715	4.9987	5.7356	4.9578	4.88	5.6296	6.0852	6.0754	6.1019
pos_3525	Casuarine 6-alpha-D-glucoside	metab_3514	pos	350.1436515	M+H-H2O	C14H25NO10	0.8816	0.020439199	5.7862	5.6066	4.6271	5.4924	5.8439	5.932	4.4157	5.2	5.6016	4.6863	4.7336	5.789	4.3284	4.5814	4.6529	4.3288	5.6935	4.0233	4.5058	4.6492	4.9122	4.7041	3.9891	5.1974	4.9978	4.9903	5.008
pos_3528	METHACHOLINE	metab_3517	pos	160.1328074	M+H	C8H17NO2	0.9	0.020742371	5.7068	6.3863	5.4768	5.6369	5.6717	5.8801	6.0757	5.8333	6.6195	6.6622	6.2462	6.6059	6.3015	6.3357	5.7368	4.9932	5.3937	6.3884	4.8668	6.2457	4.7475	5.8674	5.2374	5.1615	5.9612	5.9776	5.976
pos_3529	Asparaginyl-Proline	metab_3518	pos	212.1023943	M+H-H2O	C9H15N3O4	0.9	0.011258246	5.4568	5.5369	4.9785	5.4392	4.8577	5.3289	4.7609	4.8131	5.0293	5.0171	5.1019	5.022	5.3823	4.9261	4.9127	4.9968	5.0024	4.9667	5.2612	5.0924	5.1262	5.1183	4.8177	5.0231	4.8517	4.8593	4.8609
pos_3541	L-Serine	metab_3530	pos	106.0499217	M+H	C3H7NO3	0.9181	0.047030626	4.8192	4.5271	4.667	4.78	4.681	4.7282	4.3709	4.6895	4.4854	4.3815	4.5715	4.4956	4.2637	4.2462	4.6721	5.0323	4.6576	4.0131	4.6759	4.2785	5.0381	3.9405	4.0792	4.7443	4.3583	4.3246	4.3623
pos_3544	Leu Lys	metab_3533	pos	260.1960903	M+H	C12H25N3O3	0.9181	0.057808971	4.7307	4.8595	3.9731	4.233	4.1205	5.1966	5.1094	5.3093	5.4571	5.7419	4.981	5.1579	5.092	4.6883	4.6036	3.9667	4.0747	3.8641	4.1028	4.558	4.4215	4.6278	4.1958	4.2539	4.823	4.8656	4.8225
pos_3545	Glu Glu	metab_3534	pos	277.1023295	M+H	C10H16N2O7	0.9181	0.106556348	4.1948	3.7168	4.069	4.2148	3.3139	3.2529	3.845	3.5254	4.0691	3.8098	3.3397	4.2334	3.6984	3.9085	5.2733	3.6632	4.2497	3.7363	3.5879	4.5344	3.8428	3.5594	4.0478	3.147	4.3555	4.2795	4.2757
pos_3546	2-Phenylaminoadenosine	metab_3535	pos	381.1314743	M+Na	C16H18N6O4	0.9181	0.030131299	5.759	5.6398	5.578	5.8675	6.1955	5.5055	5.9081	5.4216	5.8552	6.1502	6.0667	5.4252	5.3226	5.4815	5.4611	5.9501	6.5963	4.5516	6.6946	5.4004	6.1166	5.6384	5.4871	6.6226	5.68	5.6659	5.6539
pos_3554	Cytosine	metab_3543	pos	112.0505326	M+H	C4H5N3O	0.936	0.032981493	4.595	5.1629	4.0684	4.3857	4.5119	5.3815	5.3753	5.5896	5.7781	5.6891	5.6525	5.8258	4.9918	4.7974	4.619	3.9692	4.3934	4.128	4.5813	4.4299	4.4955	4.7084	4.0177	4.3809	5.3429	5.3143	5.328
pos_3609	Neotussilagine	metab_3598	pos	217.1541018	M+NH4	C10H17NO3	1.088	0.069178625	4.1828	3.6171	3.9066	3.218	3.3817	4.1429	4.5375	3.4398	4.3012	4.2267	4.0081	4.4748	4.1816	4.7455	4.6694	4.1016	4.2384	4.4636	4.5273	4.6082	4.0682	5.1066	4.8824	4.0903	3.9706	4.0308	4.0044
pos_3633	L-Methionine	metab_3622	pos	150.0578924	M+H	C5H11NO2S	1.1489	0.077690551	5.3013	5.0961	5.7028	5.349	4.4791	5.2524	4.9026	5.6036	5.2145	5.3916	4.3573	5.1233	5.0808	5.3128	5.7029	5.1324	5.3325	5.0927	4.1468	5.3227	4.3935	4.6494	4.9342	4.6823	5.0161	4.9488	4.9801
pos_3657	Urocanic acid	metab_3646	pos	139.049893	M+H	C6H6N2O2	1.2287	0.026225911	4.4457	5.2837	5.0398	5.8461	4.2695	4.8078	4.6182	4.6928	4.6308	4.7179	5.305	4.5872	4.1449	5.4155	6.0677	6.2873	6.1174	5.295	6.3178	5.4608	6.0398	4.91	5.0339	5.7926	5.0083	5.0162	5.0307
pos_3669	D[-Arg-2]KYOTORPHAN	metab_3658	pos	338.1812402	M+H	C15H23N5O4	1.2475	0.021380892	4.0218	4.5353	3.5974	2.6174	2.9451	3.9858	4.7814	4.2582	5.2178	5.5706	4.8597	4.9091	4.6226	3.7075	4.3202	2.6119	2.869	2.4171	2.7475	3.7889	2.7031	3.1998	2.604	2.7061	4.0634	4.0817	4.0756
pos_3688	Glu Ala	metab_3677	pos	219.0969768	M+H	C8H14N2O5	1.2888	0.10710066	4.3638	3.7137	4.621	4.5283	5.1075	4.0047	3.9851	4.1593	4.0919	4.2772	4.2113	4.0048	3.633	3.1013	3.8802	4.7507	4.8059	2.7691	4.3114	3.689	4.7919	3.3879	2.8757	4.5951	3.811	3.8699	3.9044
pos_3693	Enol-3-Ethyl-1,2-cyclopentanedione	metab_3682	pos	168.101497	M+ACN+H	C7H10O2	1.3095	0.062797693	3.9081	3.7468	3.9832	3.8945	3.9278	4.6713	3.9323	3.6917	3.9919	3.9967	4.4504	4.186	3.9244	3.8927	3.9264	3.8802	3.8182	3.5353	3.7694	3.9728	3.6133	3.5001	3.772	3.6945	3.6617	3.6498	3.7012
pos_3722	Imidazole-4-acetaldehyde	metab_3711	pos	93.0449622	M+H-H2O	C5H6N2O	1.4516	0.084968092	3.0653	2.7272	3.2792	3.4829	3.2651	3.1307	2.8432	2.5769	3.0176	3.1307	2.9728	2.9125	3.2046	3.0395	3.0516	4.8149	3.1377	2.571	4.5435	2.7321	3.202	2.605	3.7376	4.0252	3.2037	3.1867	3.2563
pos_3756	Val Gly Leu	metab_3745	pos	288.1911452	M+H	C13H25N3O4	1.4873	0.016617776	4.7621	5.0464	5.2753	5.4809	4.7917	5.5243	4.2954	4.2039	4.4573	4.5398	4.3135	4.3657	5.2761	6.5432	5.6453	4.3997	4.4622	5.2674	4.4731	6.402	4.5387	6.0316	4.8978	4.5554	5.3898	5.4016	5.3886
pos_3809	5-Aminopentanal	metab_3797	pos	244.2013344	2M+ACN+H	C5H11NO	1.5628	0.022418573	4.821	4.8395	5.0214	5.1286	3.54	5.3067	4.9917	3.7707	4.6371	4.0908	4.7971	4.7337	5.0436	6.2524	5.9162	5.3633	5.2425	5.6487	4.836	6.2624	5.0105	5.9651	5.6295	5.3412	5.2016	5.2171	5.1992
pos_3834	3,4,5-trihydroxy-6-[2-(4-phenylbut-1-en-2-yl)phenoxy]oxane-2-carboxylic acid	metab_3822	pos	423.1420555	M+Na	C22H24O7	1.601	0.061406129	3.3028	2.8916	4.4642	5.0081	4.4024	3.0806	3.4309	3.7988	4.1253	4.5071	3.9989	2.7126	2.5023	3.212	4.278	4.0052	5.2653	2.4493	6.3317	3.1383	4.3041	3.7407	3.9611	5.6355	4.4954	4.4421	4.4674
pos_3876	1-Methylguanine	metab_3864	pos	166.0720856	M+H	C6H7N5O	1.6815	0.075812458	5.3424	5.0476	5.0768	5.3343	5.3831	5.4466	5.3384	5.6709	5.2737	5.3832	5.5176	5.1803	4.8278	4.983	4.8371	5.3239	5.1078	4.4537	5.7979	4.7661	5.6909	4.8537	4.3944	5.91	5.2248	5.2074	5.2703
pos_3892	4-Hydroxyisoleucine	metab_3880	pos	148.0965778	M+H	C6H13NO3	1.7026	0.098886453	3.8652	3.987	4.0245	4.9335	3.497	3.785	3.2093	2.6903	3.5107	3.1094	3.8182	3.7019	4.0349	3.8551	4.221	3.7288	4.1052	3.7498	3.7012	4.0873	3.8392	3.9566	3.5338	3.9928	3.5164	3.5945	3.529
pos_3909	Methyl (3x,4E,10R)-3,10-dihydroxy-4,11-dodecadiene-6,8-diynoate 10-glucoside	metab_3897	pos	361.1281133	M+H-2H2O	C19H24O9	1.7222	0.057674511	4.9781	5.8038	5.4861	5.5556	4.2173	5.2281	5.1336	5.6529	5.5195	5.4382	5.5644	5.5908	5.1642	5.5235	4.8515	5.3961	5.5968	4.8991	5.2734	4.1385	5.2279	3.893	3.677	5.6835	5.1652	5.115	5.1428
pos_3910	Ile Ile Arg	metab_3898	pos	401.2862566	M+H	C18H36N6O4	1.7222	0.045998961	5.2246	5.3011	4.3474	4.6238	5.0623	5.3026	5.2984	4.5909	5.5402	5.8252	5.0588	5.1625	5.2345	3.928	4.8774	4.0899	3.5738	3.2093	3.5984	3.8158	3.8357	3.5202	3.3967	3.642	4.862	4.871	4.8999
pos_3931	Beta-Alanine	metab_3919	pos	90.05525746	M+H	C3H7NO2	1.7401	0.05600184	4.8905	4.916	4.8986	4.8334	4.7183	4.9061	4.8405	4.9117	4.9927	5.053	5.0428	4.9553	4.5715	4.8673	4.6727	4.5991	4.8297	4.5886	4.8066	5.149	4.4835	4.833	4.587	4.9144	4.6768	4.6934	4.7244
pos_3934	Pro Ile Pro	metab_3922	pos	326.2066433	M+H	C16H27N3O4	1.7401	0.038858932	5.6056	5.4115	5.5599	5.5493	4.6434	5.4168	5.3412	6.2758	5.4741	5.2047	5.3701	5.5531	5.5258	5.24	4.9426	5.1416	4.7294	4.6213	5.6643	4.9348	5.0002	4.4351	4.5589	5.2796	5.3109	5.3015	5.3341
pos_3959	Actinidine	metab_3947	pos	148.1118109	M+H	C10H13N	1.7814	0.040512852	4.5374	4.7203	4.2849	4.2893	3.7056	4.7179	4.4731	4.7136	4.7548	4.7097	4.7559	4.8192	4.179	4.4838	4.4585	3.8095	3.9403	4.1533	3.9292	4.2282	3.9421	4.0364	3.9703	4.011	4.2474	4.2688	4.2825
pos_3961	L-Dopa	metab_3949	pos	198.0758533	M+H	C9H11NO4	1.7814	0.06506524	4.6792	4.9876	4.667	4.3367	4.2442	4.5669	4.1117	4.7474	4.303	4.161	4.3886	4.1711	4.3384	5.0267	4.8826	4.7897	4.7032	4.5966	4.9552	4.8941	4.6632	4.9094	4.7026	4.853	4.4618	4.5155	4.5066
pos_3979	Isoxanthopterin	metab_3967	pos	162.0407409	M+H-H2O	C6H5N5O2	1.8233	0.023940186	4.6001	4.2504	4.5912	4.6234	3.8618	4.7478	4.3107	4.3323	3.0094	2.8806	4.5497	3.0195	2.2769	4.0423	3.8357	4.7022	4.8766	4.1141	4.8892	4.0295	5.0592	3.3876	3.7695	4.8905	4.0762	4.0969	4.0852
pos_3989	Alanyl-Lysine	metab_3977	pos	259.1758623	M+ACN+H	C9H19N3O3	1.8446	0.066071421	3.7563	3.0304	3.5418	2.8438	2.2078	3.8997	3.8255	3.3135	3.6824	2.4237	3.5725	3.8239	4.5723	5.1552	4.3263	3.0802	3.5665	4.7365	2.9217	5.7498	3.7602	5.0027	3.4318	3.8033	4.3042	4.3041	4.353
pos_4013	(+/-)-2-(2-Furanyl)pyrrolidine	metab_4001	pos	138.0910954	M+H	C8H11NO	1.9099	0.06285725	4.145	3.8328	4.6257	4.0168	4.1594	4.0551	4.1305	4.7099	4.4636	4.5007	4.4464	4.3602	4.691	5.4835	5.2048	4.0132	3.9922	5.0254	4.1073	5.292	4.0738	5.1482	5.0609	4.0781	4.558	4.5857	4.6127
pos_4022	3-Hydroxy-2-methylglutarate	metab_4010	pos	141.0543543	M+H-2H2O	C7H12O5	1.9319	0.01725091	5.0994	5.329	4.5644	5.2336	4.6049	5.1913	5.0904	5.0007	4.8789	5.1508	5.3598	4.4848	4.1176	4.4936	4.1922	4.6178	4.4374	3.8672	4.4246	4.0397	4.5229	3.9623	4.015	4.6224	4.7807	4.7886	4.7956
pos_4040	4-formyl Indole	metab_4028	pos	146.0597194	M+H	C9H7NO	1.9527	0.027689202	5.389	5.3792	5.7244	5.2965	5.3168	5.6859	5.2344	5.9199	5.6405	5.9011	5.0835	5.3011	5.2593	5.7011	5.8054	5.2956	5.255	5.2011	5.1687	5.6481	5.1086	5.0231	5.0804	5.0853	5.3809	5.3758	5.3985
pos_4042	Isoleucyl-Isoleucine	metab_4030	pos	227.1747745	M+H-H2O	C12H24N2O3	1.9527	0.018817143	5.1451	5.3346	4.4418	4.8654	4.9931	5.4984	5.3887	4.7915	5.6345	5.8782	5.0243	5.3159	5.5331	4.5449	4.7509	4.2182	4.3342	4.1439	4.3865	4.5017	4.4146	4.3082	4.1871	4.2875	4.8956	4.895	4.9094
pos_4045	N-Carbamoyl glucuronide lorcaserin	metab_4033	pos	374.150032	M+H-2H2O	C21H28ClNO5	1.9527	0.026431204	3.6668	3.3413	3.7715	3.6253	3.3225	3.7339	2.8489	2.9954	1.8376	3.0333	2.3817	2.7578	4.0304	5.5809	4.6741	3.5039	2.8298	4.791	3.621	5.767	4.3762	4.3994	4.8274	3.4447	4.2423	4.258	4.2358
pos_4065	Gamma-Glutamylcysteinylserine	metab_4053	pos	302.0779291	M+H-2H2O	C11H19N3O7S	1.9959	0.072404635	2.6097	4.473	2.2812	3.1308	2.1795	4.9701	4.9577	3.3286	5.0373	4.9047	4.9703	5.0344	2.1739	2.4339	2.4556	2.3154	2.3664	2.1212	2.3939	2.4337	2.4064	2.4153	2.3075	2.4094	4.2761	4.2424	4.2134
pos_4100	Arg Trp Pro	metab_4088	pos	458.2480483	M+H	C22H31N7O4	2.0571	0.022959171	5.183	4.9798	4.6336	5.1333	4.5822	5.7407	4.9998	5.422	5.41	4.9802	5.7852	5.5474	3.7986	4.4495	4.8367	5.0685	4.5878	4.377	5.2133	4.583	5.5109	3.8413	4.8393	4.826	4.9477	4.9372	4.9571
pos_4105	6,8a-dihydroxy-1,1,4a,6-tetramethyl-5-{[(2-oxo-2H-chromen-7-yl)oxy]methyl}-decahydronaphthalen-2-yl acetate	metab_4093	pos	472.2391855	2M+3H2O+2H	C26H34O7	2.0771	0.052265318	4.1174	4.7632	4.2431	4.2829	3.2299	4.9162	5.2763	5.7071	5.1857	4.561	5.4508	5.3041	3.457	2.2875	3.765	4.2117	4.3361	2.68	4.0699	0.08	4.4621	3.4364	2.8515	3.9803	4.7762	4.7557	4.8009
pos_4112	2-[(7-hydroxy-1-oxo-1H-isochromen-3-yl)formamido]acetic acid	metab_4100	pos	305.0758681	M+ACN+H	C12H9NO6	2.0982	0.022574716	5.2974	4.9971	4.5165	4.6274	4.1786	5.5968	4.7465	5.0345	4.2972	4.6819	4.9636	3.3904	2.8057	3.0667	4.7292	4.583	4.863	4.4482	4.5392	4.8036	4.7454	3.9534	4.6263	4.7169	4.5388	4.5517	4.5581
pos_4118	Isopropyl beta-D-glucoside	metab_4106	pos	286.1276468	M+ACN+Na	C9H18O6	2.1201	0.105339956	4.2936	2.3429	4.529	5.1417	2.1384	3.3526	4.4449	2.5695	3.2799	3.3497	2.4022	3.5896	4.7074	4.2467	4.2696	4.8981	4.878	3.0829	4.131	3.2739	4.1452	3.0357	3.7227	5.1673	4.1061	4.0348	4.0241
pos_4138	Ginsenoside Rh6	metab_4126	pos	715.4069203	M+2Na-H	C36H62O11	2.1407	0.178897586	4.5114	4.8859	3.6115	3.0562	4.474	4.962	5.5054	3.794	5.1335	5.4254	3.0778	4.6326	4.2028	3.1697	3.1914	3.0508	3.102	2.8556	3.1296	3.1986	3.9181	3.151	3.7188	3.1984	4.1991	4.3538	4.3225
pos_4150	Ile Leu His	metab_4138	pos	382.2434938	M+H	C18H31N5O4	2.1627	0.048123528	4.5311	4.2786	3.3788	3.6024	3.6531	5.1289	4.4474	3.924	4.6174	4.6406	4.5191	4.5696	4.3348	3.5758	3.5759	3.8927	2.9933	2.5393	4.5976	3.7697	4.705	3.67	3.7827	3.8718	4.0607	4.1025	4.0826
pos_4177	Pro Pro Thr	metab_4165	pos	314.1700365	M+H	C14H23N3O5	2.2275	0.040421917	5.3153	5.3302	5.1797	4.9912	4.9163	5.4355	5.4357	5.3021	5.2454	5.2541	5.3424	5.2311	4.5128	4.4074	5.2557	4.8699	5.1188	4.2212	5.3971	4.5861	4.567	4.4621	4.749	5.2268	4.9133	4.9072	4.9399
pos_4178	Glutamyllysine	metab_4166	pos	339.1651097	M+ACN+Na	C11H21N3O5	2.2275	0.034257612	4.5962	3.8557	4.3345	3.919	4.1149	4.7813	3.9879	4.5541	3.9969	3.8564	4.011	4.0621	3.8444	5.1391	4.9227	4.7233	4.7877	4.7308	4.6039	4.9642	4.6332	5.5972	4.7526	4.7663	4.5451	4.5163	4.5378
pos_4191	Val Phe	metab_4179	pos	265.1538946	M+H	C14H20N2O3	2.2703	0.080877198	4.1439	4.3467	3.6908	3.4511	3.9983	4.9359	4.4796	4.2855	5.0468	5.2562	4.0968	4.805	4.5898	4.0688	4.4264	3.3573	3.4741	3.9471	3.8524	4.1057	2.6418	4.7053	4.2887	3.2996	4.3198	4.2812	4.3517
pos_4204	Obtusilactone A	metab_4192	pos	353.2061202	M+2Na-H	C19H32O3	2.2906	0.029015254	5.263	5.596	5.1959	5.5099	5.0849	5.8232	5.6679	5.7663	5.6774	5.6582	5.8779	5.6656	5.0409	5.3484	5.3123	5.5242	5.932	4.7756	5.6389	5.566	5.7765	5.7381	5.2483	5.786	5.3545	5.3375	5.3622
pos_4215	3b-Allotetrahydrocortisol	metab_4203	pos	389.2271072	M+Na	C21H34O5	2.3131	0.021013966	5.994	6.3348	6.1652	6.4378	5.8471	6.5337	6.4897	6.5243	6.3832	6.3945	6.7324	6.3625	6.2592	6.4046	6.3859	6.5563	7.073	5.8499	6.7811	6.6977	6.7682	7.0012	6.2902	6.9075	6.3172	6.3154	6.332
pos_4224	Tussilagine	metab_4212	pos	200.1276974	M+H	C10H17NO3	2.3331	0.118056387	4.5445	4.3364	4.5721	4.4898	4.3049	4.3193	3.8363	3.9667	4.0919	4.0336	4.0023	4.1229	4.4503	4.806	4.6451	4.3742	4.475	4.287	4.2174	4.4292	4.0973	3.9049	4.2327	4.2679	4.1055	4.0143	4.1077
pos_4250	Alanyl-Isoleucine	metab_4238	pos	185.1280288	M+H-H2O	C9H18N2O3	2.3757	0.107977693	4.0111	4.3917	3.7193	3.7459	3.9102	4.3862	4.3698	3.569	4.6022	4.8243	4.0339	4.4025	4.1585	4.7234	4.4325	3.2479	2.9458	3.38	3.4187	3.5807	3.2169	3.5981	3.1789	2.8145	3.8683	3.8808	3.953
pos_4257	1-hydroxytacrine	metab_4245	pos	259.0818344	M+2Na-H	C13H14N2O	2.396	0.092933065	4.0324	4.054	4.1755	3.7293	3.4847	4.1613	3.5387	4.1412	3.7907	3.6219	3.934	3.5309	3.854	4.1284	4.5618	4.1964	3.9245	4.5804	3.9047	5.1496	4.2522	4.8142	4.5961	3.9752	4.168	4.149	4.2251
pos_4258	Glycyl-Methionine	metab_4246	pos	270.0883459	M+ACN+Na	C7H14N2O3S	2.396	0.047549842	4.0205	5.476	3.8884	4.3961	4.1565	5.0029	5.4044	5.286	5.4113	5.4019	5.323	5.4272	4.3519	3.4644	3.2863	3.8262	3.8722	2.2282	3.5283	3.0632	3.6037	3.1771	2.674	3.4537	5.0414	5.0413	5.0767
pos_4281	Mevalonolactone	metab_4269	pos	95.04933848	M+H-2H2O	C6H10O3	2.4594	0.067210841	4.2598	3.9609	4.0533	4.049	4.0486	3.8991	4.1351	4.0484	4.2537	4.4951	4.536	3.8692	3.9982	4.1589	3.9725	4.1325	4.0188	3.6729	4.0096	3.8663	3.9967	3.8254	3.6995	4.215	4.0095	3.9788	4.0373
pos_4283	6-Methylcoumarin	metab_4271	pos	178.0857652	M+NH4	C10H8O2	2.4594	0.111207012	5.525	5.4924	4.9326	5.3928	5.182	5.3867	4.2865	4.573	4.6306	4.6365	4.5042	4.6618	4.8426	4.8693	4.8353	4.7117	4.5789	4.3224	4.6158	4.701	4.5493	4.8303	4.5724	4.5628	4.781	4.7669	4.8546
pos_4285	Val Trp	metab_4273	pos	304.1650436	M+H	C16H21N3O3	2.4594	0.107738126	4.0366	4.0623	3.547	3.1527	4.1979	4.8695	4.246	4.4442	4.9755	5.2728	3.777	4.6806	3.9648	4.0976	4.2763	2.9214	3.1684	3.956	3.1686	4.1733	2.5626	4.0774	3.9	3.2011	4.2658	4.2099	4.1738
pos_4299	6-Maleimidocaproic acid	metab_4287	pos	212.0912781	M+H	C10H13NO4	2.502	0.202562477	4.5413	4.3085	4.4894	4.3731	4.5062	4.5024	4.4035	4.4657	4.5408	4.645	4.3948	4.4671	4.4427	5.0348	4.855	4.5017	4.6356	4.3876	4.5389	4.4474	4.5458	4.5719	4.5972	4.6264	4.3695	4.3361	4.4964
pos_4311	Gibberellin A37 glucosyl ester	metab_4299	pos	522.2429359	2M+3H2O+2H	C26H36O10	2.5241	0.043792927	3.9579	4.2982	4.3541	4.3613	3.7431	4.5009	4.3663	4.6321	4.3864	4.3547	4.6661	4.4153	4.079	5.0286	5.0417	4.3063	4.879	4.5397	4.4508	5.0174	4.5352	5.44	4.7166	4.8894	4.4555	4.4607	4.4903
pos_4315	5-Aminolevulinic acid	metab_4303	pos	114.0549057	M+H-H2O	C5H9NO3	2.545	0.083216737	4.4046	4.4556	4.2709	4.4698	4.4843	4.6126	4.3935	4.0045	4.512	4.1787	4.1272	4.6478	4.412	4.172	4.1936	4.2816	4.1401	3.8123	4.5964	4.1201	4.6303	3.9944	3.9401	4.3548	4.2983	4.2902	4.3552
pos_4317	2-Propionylpyrrole	metab_4305	pos	165.1018634	M+ACN+H	C7H9NO	2.545	0.073764417	3.4588	2.8499	3.771	3.4366	3.4764	3.421	3.4209	3.9068	3.8424	3.9208	3.7518	3.715	3.7318	4.5889	4.3712	3.4737	3.2787	3.9623	3.4282	4.4145	3.4018	4.5246	4.1967	3.3466	3.964	3.9321	3.9962
pos_4318	O-BENZYL-l-SERINE	metab_4306	pos	196.0964499	M+H	C10H13NO3	2.545	0.145074124	4.4959	4.3391	4.4912	4.4247	4.4698	4.4032	4.5705	4.3715	4.3759	4.3017	4.2521	4.3607	4.5208	4.9661	4.9167	4.4504	4.3762	4.5729	4.417	4.7958	4.3682	4.845	4.4473	5.3392	4.4058	4.3783	4.4955
pos_4321	Clozapine-N-Oxide	metab_4309	pos	343.1286405	M+H	C18H19ClN4O	2.545	0.086616604	4.2896	5.0634	3.3881	4.4555	4.2693	5.3007	5.1777	2.5388	5.1154	4.1556	4.4411	5.3376	4.1937	4.8424	3.9548	3.7401	3.7169	2.8261	4.952	4.1342	5.298	3.8834	3.8885	4.7149	4.6877	4.6446	4.7202
pos_4330	Avenacin A1	metab_4318	pos	547.776117	M+2H	C55H83NO21	2.5673	0.112138119	4.194	5.2584	3.2048	4.5858	3.5739	4.2322	3.9074	3.2971	3.952	4.3426	5.3991	3.5459	2.2404	3.7202	3.1751	2.8011	2.8028	2.1875	3.6334	2.5003	3.4341	2.8711	2.7391	3.5353	3.8751	3.8793	3.9591
pos_4338	DHAP(10:0)	metab_4326	pos	325.1383022	M+H	C13H25O7P	2.5896	0.00314454	4.7528	4.4097	4.5729	4.416	4.2555	4.9033	4.6349	4.716	4.6688	4.6028	4.8807	4.7044	4.4717	5.2336	4.652	4.9131	5.1566	4.8184	4.9893	5.3185	5.1897	5.2459	5.1914	5.231	4.7052	4.7079	4.707
pos_4359	3-Indoleacetic Acid	metab_4347	pos	176.0701997	M+H	C10H9NO2	2.6559	0.104300439	4.8628	4.6789	4.9319	4.8244	4.6308	4.9171	4.6336	4.2045	4.7324	4.6189	4.5736	4.6807	4.5925	4.8313	5.3021	4.7912	4.815	4.8275	4.6547	4.704	4.5857	4.4632	4.2895	4.4341	4.4988	4.487	4.5687
pos_4360	6-Hydroxyindolelactate	metab_4348	pos	222.0754297	M+H	C11H11NO4	2.6559	0.097901832	4.4968	4.2175	4.6582	4.4393	4.3666	4.5025	4.2775	4.068	4.3937	4.1862	4.1951	4.388	4.3335	4.5945	5.0238	4.5239	4.5195	4.5547	4.4344	4.4857	4.3207	4.3248	4.1703	4.228	4.2186	4.2121	4.287
pos_4369	3,4,5-trihydroxy-6-{3-[(1E)-5-oxo-7-phenylhepta-1,3-dien-1-yl]phenoxy}oxane-2-carboxylic acid	metab_4357	pos	477.1488308	M+Na	C25H26O8	2.6778	0.01256811	5.2294	5.6349	4.8058	4.8981	5.2878	5.8754	5.5423	5.929	5.244	5.5434	5.8611	4.933	2.976	4.0427	3.9428	5.4916	5.6539	3.3632	5.5528	4.6253	5.8167	4.6891	5.1406	5.7276	5.159	5.1677	5.1692
pos_4373	Pro Ser	metab_4361	pos	203.1023057	M+H	C8H14N2O4	2.7	0.048391137	4.2532	4.5549	4.0754	4.0674	4.2316	4.8509	4.8554	4.7883	5.0189	5.212	4.7721	4.8223	3.749	4.0473	4.291	3.7582	3.9599	3.4983	4.2723	3.6802	4.254	3.6748	3.8654	4.1875	4.2827	4.2567	4.2986
pos_4377	Flavonol 7-O-beta-D-glucoside	metab_4365	pos	417.1165878	M+H	C21H20O9	2.7	0.031132265	4.6833	5.2086	4.2684	5.3834	5.336	4.9141	5.0873	5.953	4.9098	4.5231	4.4163	5.0867	4.3377	3.3187	3.6819	5.1203	4.5755	3.1074	4.5954	2.1638	5.0666	3.0019	3.5216	5.0561	5.2144	5.1975	5.1878
pos_4378	Baicalein 6-methyl ether 7-glucuronide	metab_4366	pos	461.1062184	M+H	C22H20O11	2.7	0.045915799	3.4694	5.677	2.5229	3.9601	4.3724	4.7931	3.6928	2.9568	2.409	3.7378	5.5976	0.0115	0.0071	0.0129	0.0135	0.0098	2.5294	0.0063	1.7255	0.0129	0.0121	0.0124	0.0097	1.388	4.551	4.5584	4.5204
pos_4380	Ile Glu Leu Lys	metab_4368	pos	502.3217791	M+H	C23H43N5O7	2.7	0.068630967	4.6012	4.6364	3.5222	4.0518	3.9084	4.8316	5.2524	4.2517	4.9645	5.343	4.1231	4.5492	4.4651	2.8097	3.7652	0.5265	0.5632	3.483	1.7337	2.664	0.5927	2.9075	2.6551	0.8655	4.2915	4.2741	4.2327
pos_4402	1,3,6,8-Naphthalenetetrol	metab_4390	pos	193.0491191	M+H	C10H8O4	2.7897	0.115137653	4.3327	3.9024	4.3847	4.1592	4.1492	4.2552	3.6799	3.8333	3.8217	3.9054	3.9927	3.9465	3.8586	3.8027	3.935	4.3553	4.1936	3.5196	4.1191	3.7345	4.4753	3.8202	4.274	4.6021	3.8836	3.7849	3.8257
pos_4403	Curdione	metab_4391	pos	278.2105963	M+ACN+H	C15H24O2	2.7897	0.045297182	3.5357	2.3547	3.6038	1.1328	0.4223	2.6319	3.5837	2.7701	2.8064	1.8335	3.3716	3.011	2.4124	4.69	4.4754	3.7435	3.1327	2.9136	4.885	5.1415	5.1179	4.7765	4.4251	4.2378	4.053	4.0906	4.0627
pos_4405	Gln Ser Asn Tyr	metab_4393	pos	511.2107308	M+H	C21H30N6O9	2.7897	0.026354781	3.3573	3.2091	3.7015	3.2476	3.1014	3.6711	3.379	3.4918	3.663	3.5382	3.5435	3.9652	2.8408	3.6813	3.4481	3.2221	4.0785	2.4848	4.5462	4.795	4.4628	5.0836	4.8985	4.0921	3.8738	3.8526	3.8561
pos_4418	Alpha-Phenylcyclohexylglycolic acid	metab_4406	pos	235.1321169	M+H	C14H18O3	2.8345	0.014710088	4.4342	4.1354	4.5246	4.2049	4.1516	4.5993	4.1544	4.2631	4.2433	4.1143	4.3371	4.2816	4.1231	4.7735	5.0146	4.1958	4.5271	4.2242	4.4413	4.7214	4.794	4.5958	4.8127	5.255	4.3038	4.3165	4.3104
pos_4420	Arachidonoyl Serinol	metab_4408	pos	422.2634812	M+2Na-H	C23H39NO3	2.8345	0.070482159	4.3548	4.5049	3.0987	3.3317	3.0729	4.5439	5.2435	4.9626	5.3672	4.5288	5.061	5.5574	5.0364	4.2595	3.9792	3.2638	3.301	4.6486	4.2824	3.7092	4.1017	3.7988	3.5178	4.808	4.5335	4.5219	4.4746
pos_4464	Isoleucyl-Alanine	metab_4452	pos	185.1280309	M+H-H2O	C9H18N2O3	2.9912	0.051360578	3.8025	4.4432	3.4699	3.5999	3.6727	4.405	4.4789	3.7371	4.6661	4.9387	4.1421	4.3768	4.1949	3.609	4.2009	3.2456	2.6371	2.8272	2.6326	3.1744	3.2646	3.5735	2.9495	2.8972	3.9488	3.9454	3.908
pos_4468	Prostaglandin B1	metab_4456	pos	381.200459	M+2Na-H	C20H32O4	2.9912	0.062723842	4.6658	4.9549	4.8993	4.8052	4.0257	5.3206	5.0534	5.5473	5.106	4.8004	5.3513	5.223	4.22	5.5363	5.4166	5.1774	5.4824	5.0313	5.0901	5.9874	5.527	6.0421	5.6371	5.4498	5.0833	5.0627	5.0289
pos_4474	1-Pentadecanecarboxylic acid	metab_4462	pos	374.1221529	M+ACN+Na	C15H18O7	3.0134	0.069195461	4.1175	1.0278	4.465	4.2493	4.7934	1.8279	1.0462	2.779	1.1282	1.1165	1.1755	1.1056	3.4803	3.5787	3.718	5.136	4.67	3.2631	4.9341	3.4365	4.66	4.3951	4.1875	4.9009	4.4072	4.4673	4.4368
pos_4505	Glu Gly Lys Asp	metab_4493	pos	448.2062816	M+H	C17H29N5O9	3.1018	0.077185205	0.1732	3.0579	3.5143	2.4386	2.3069	3.7124	3.6388	4.345	2.961	3.3359	0.1877	3.0241	2.9157	5.5669	5.3238	2.8927	3.3307	4.6081	3.2181	5.384	3.0872	4.9542	4.3991	3.3826	3.8191	3.8122	3.8722
pos_4508	Isovitexin 2''-O-glucoside	metab_4496	pos	617.1453056	M+Na	C27H30O15	3.1018	0.012687279	4.9343	4.0629	5.2099	5.477	3.6607	3.6162	3.5823	4.3595	4.7083	3.4615	3.6769	4.91	3.8372	3.4412	3.463	5.901	5.7241	3.127	4.7126	3.441	5.1447	3.4226	3.3143	4.7614	4.585	4.5749	4.5837
pos_4513	Val Ile Leu	metab_4501	pos	344.2529219	M+H	C17H33N3O4	3.1239	0.058948689	4.3487	4.9576	3.9817	4.2492	4.2635	5.0884	5.0763	4.3331	5.2424	5.4055	4.8325	5.046	4.9684	4.7637	4.8267	3.8448	4.1879	4.1565	3.9294	4.5739	3.983	4.187	4.036	3.9848	4.5876	4.556	4.5373
pos_4516	5-Methoxy-DL-tryptophan	metab_4504	pos	235.1068955	M+H	C12H14N2O3	3.146	0.011441135	4.3281	4.5522	4.0255	4.3323	4.0172	4.6202	4.0322	4.0624	4.1765	4.3449	4.079	4.085	4.0485	5.4719	5.5102	3.7667	3.8504	4.1694	3.7473	4.0371	3.7082	5.5677	3.9318	3.7611	4.5111	4.5195	4.52
pos_4520	Genistein 4'-O-glucoside	metab_4508	pos	433.111545	M+H	C21H20O10	3.146	0.017141268	4.3176	5.0493	3.958	5.0529	4.9121	4.9654	5.0291	6.0768	4.7778	4.4843	4.3983	4.968	3.6563	2.6947	3.1108	4.4014	4.3352	2.3812	4.5587	3.4249	4.5999	3.0475	3.908	4.7573	5.1484	5.1489	5.1357
pos_4532	Tetrahydroneopterin	metab_4520	pos	275.1478479	M+NH4	C9H15N5O4	3.1902	0.076021302	3.8902	4.2764	3.7292	3.4104	3.6085	4.7435	3.9216	4.6259	4.3135	3.7685	4.0911	4.4593	2.6944	2.3189	2.2145	3.1373	2.6551	0.641	3.0341	0.9008	3.055	0.8848	2.1832	3.3336	3.7427	3.6956	3.7606
pos_4535	2-(2,4-dihydroxyphenyl)-5,7-dihydroxy-6-(3-methylbut-2-en-1-yl)-3,4-dihydro-2H-1-benzopyran-4-one	metab_4523	pos	395.0893406	M+K	C20H20O6	3.1902	0.029161922	4.5821	5.1753	4.4279	3.9241	4.6838	4.1965	4.2129	5.1688	4.1811	4.0976	4.4773	4.3363	2.3436	3.7249	4.0773	4.9506	4.7731	2.2906	4.6742	2.673	4.5959	3.3836	3.8253	4.8066	4.8453	4.8246	4.8478
pos_4544	PS(P-16:0/0:0)	metab_4532	pos	482.2843665	M+H	C22H44NO8P	3.2125	0.016042063	5.0457	5.0375	5.3513	5.4601	4.3409	5.9045	5.6052	5.4016	5.478	5.436	5.8941	5.4985	4.8746	5.7934	5.5708	5.4151	5.9758	5.1509	5.5374	5.7693	5.7469	5.8272	5.7895	5.63	5.3099	5.3225	5.3112
pos_4570	2-amino-m-cresol	metab_4558	pos	124.0754684	M+H	C7H9NO	3.3243	0.059503128	5.0398	4.764	5.3106	5.0358	5.1317	4.7408	4.9584	5.5268	5.3851	5.5151	5.4163	5.2598	5.4487	6.2582	6.0004	5.0655	4.9008	5.6621	4.994	6.114	5.0779	6.2343	5.6764	4.9904	5.4373	5.4419	5.4835
pos_4571	2-Descarboxy-cyclo-dopa	metab_4559	pos	152.0701797	M+H	C8H9NO2	3.3243	0.083037216	4.5645	4.3736	4.637	4.5532	4.6509	4.2134	4.2881	4.5876	4.5328	4.5866	4.4869	4.5175	4.6707	5.4249	4.9623	4.6593	4.492	4.799	4.5779	5.316	4.57	5.3976	4.6402	4.5616	4.5923	4.5867	4.6505
pos_4576	Isoglobotriaose	metab_4564	pos	485.1838618	M+H-H2O	C19H34O15	3.3243	0.158746149	3.257	3.3954	3.1481	3.6321	3.1034	3.3911	3.3206	3.7683	3.5975	3.297	3.4083	3.7042	2.8606	4.0613	4.0226	3.733	3.896	3.4442	3.5136	4.7161	4.1749	5.8146	4.3341	3.7766	4.2578	4.2169	4.119
pos_4578	1-Acetylindole	metab_4566	pos	160.0752381	M+H	C10H9NO	3.3466	0.02756991	4.5599	4.7638	4.984	4.648	4.5295	5.0639	4.4961	4.1627	4.5159	4.4874	4.7654	4.5603	4.345	4.2833	4.6627	5.0091	4.6088	4.1383	4.6135	4.5688	4.7378	4.0838	4.0237	4.2216	4.524	4.517	4.5402
pos_4579	5-(3E-Pentenyl)tetrahydro-2-oxo-3-furancarboxylic acid	metab_4567	pos	240.1221941	M+ACN+H	C10H14O4	3.3466	0.006618282	3.6603	3.1135	3.8633	3.4355	3.6557	3.5645	3.4582	3.5735	3.428	3.468	3.3571	3.3369	3.4928	3.4977	4.0091	3.9424	4.0057	3.4115	3.9231	3.6903	4.0762	3.6189	3.9469	4.7576	3.564	3.5596	3.565
pos_4583	PGD2 ethanolamide	metab_4571	pos	437.2993598	M+ACN+H	C22H37NO5	3.3466	0.031043546	4.9555	4.9033	5.2014	5.3263	4.4619	5.6605	5.3239	5.1905	5.2584	5.1745	5.5904	5.2998	4.8174	5.6806	5.4671	5.2652	5.6562	5.0823	5.2874	5.5827	5.4331	5.5874	5.5896	5.2805	5.1843	5.1739	5.2006
pos_4593	Metanephrine	metab_4581	pos	198.1119112	M+H	C10H15NO3	3.3902	0.045655215	5.246	5.0857	5.2699	5.211	5.1714	5.1934	4.9378	5.0744	5.0888	5.029	5.0474	5.0968	5.2337	5.854	5.6518	5.1586	5.2015	5.2135	5.1336	5.6505	5.187	5.5324	5.2279	5.1776	5.0447	5.0056	5.0321
pos_4594	7-Aminoflunitrazepam	metab_4582	pos	266.1064989	M+H-H2O	C16H14FN3O	3.3902	0.011171547	2.237	2.9633	3.2563	2.5516	3.7723	2.3555	4.1772	3.8484	3.4869	3.2688	3.7142	3.6397	3.7475	4.5129	3.8578	2.9886	3.6785	4.6587	4.1718	4.274	3.6194	3.9102	3.8967	4.0059	4.2142	4.219	4.2093
pos_4602	Lactucin	metab_4590	pos	294.1326032	M+NH4	C15H16O5	3.4123	0.025834496	3.5368	2.921	4.3662	3.5194	3.4618	3.9469	4.0111	3.9415	4.2755	4.4438	4.3206	4.0354	4.2835	4.8541	4.3492	3.619	3.9232	4.6081	3.7804	4.8251	3.9639	5.285	4.9909	4.2901	4.4888	4.488	4.5077
pos_4605	5-Hydroxymethyl tolterodine	metab_4593	pos	386.209381	M+2Na-H	C22H31NO2	3.4123	0.173720024	4.5328	4.8746	4.8882	4.8792	4.5199	5.6136	4.7945	5.3175	4.6394	4.8242	5.3808	5.0303	4.3326	3.891	3.999	4.3135	4.3071	3.6115	4.6001	3.6738	4.5918	3.8871	4.8682	4.4954	4.623	4.565	4.4698
pos_4613	4-(3-Pyridyl)-butanoic acid	metab_4601	pos	166.0857696	M+H	C9H11NO2	3.4332	0.023533851	5.0341	4.9721	5.0773	4.9178	5.0631	5.2611	5.0686	5.5686	5.374	5.5421	5.6877	5.3781	5.2963	6.5022	5.8352	5.0278	4.915	5.1831	4.9766	6.3354	5.1211	6.5927	5.2309	5.0181	5.4329	5.4125	5.4221
pos_4614	Fenirofibrate	metab_4602	pos	321.0870268	M+H	C17H17ClO4	3.4332	0.055170635	5.2127	5.3264	5.4387	5.0763	5.1324	5.4339	3.5324	3.7033	3.551	3.6741	3.6801	3.7072	4.9987	5.6383	5.4038	5.1462	5.1528	5.727	5.36	5.3686	5.5504	4.6296	5.2174	3.4056	4.8924	4.8899	4.849
pos_4623	Sambutoxin	metab_4611	pos	418.2784701	M+H-2H2O	C28H39NO4	3.4764	0.018696568	5.2271	5.1548	5.3975	5.4811	4.6007	5.9094	5.56	5.6668	5.3815	5.1228	5.7795	5.4668	4.4584	4.0375	5.4363	5.3452	5.496	4.6464	5.4755	4.511	5.561	4.6863	5.3875	5.7077	5.3021	5.2904	5.2865
pos_4647	6-beta-hydrocortisol	metab_4635	pos	442.2183575	M+ACN+Na	C21H30O6	3.5622	0.0572956	2.6455	4.3425	0.0875	0.095	0.0705	3.5774	4.2952	3.2531	3.0087	3.9587	4.9135	2.9769	0.0697	2.1514	2.7948	2.5797	3.451	0.0622	3.1957	0.1198	0.1133	0.1154	0.0924	2.7906	3.6973	3.711	3.6621
pos_4668	Capsianoside I	metab_4656	pos	625.3206884	M+H-2H2O	C32H52O14	3.6482	0.117346932	2.7741	2.6928	3.4492	2.8201	2.7721	2.8125	3.8357	3.8378	4.8395	5.2726	4.9735	4.5443	5.1794	6.2431	5.5906	2.8072	2.7605	5.4047	2.788	5.902	3.5998	6.0003	4.23	2.8035	4.9985	4.9738	4.8979
pos_4678	5,7-Megastigmadien-9-ol glucoside	metab_4666	pos	374.2522022	M+NH4	C19H32O6	3.6919	0.019922902	5.7247	5.3623	5.6748	5.6577	5.2813	6.2413	5.7723	5.9396	5.7309	5.7272	5.9462	5.7234	5.108	4.7082	5.8745	5.7575	5.9146	4.8997	5.9976	5.1432	5.9489	5.1315	5.633	6.3115	5.6503	5.6659	5.6647
pos_4679	Dehydrocyanaropicrin	metab_4667	pos	383.0892838	M+K	C19H20O6	3.6919	0.014134609	2.3861	5.4377	2.4922	4.8509	3.2836	4.2139	1.6215	2.0504	1.7485	1.6661	1.614	2.1436	1.4496	3.4781	1.7252	1.5876	1.6376	1.3985	1.6646	1.7036	2.6014	3.6715	1.5798	1.6798	3.6091	3.5973	3.6061
pos_4683	Isoputreanine	metab_4671	pos	338.278837	2M+NH4	C7H16N2O2	3.7138	0.049073801	4.0012	4.2589	4.2514	4.3666	3.8993	4.7161	4.596	4.2115	4.4092	4.2986	4.6247	4.4485	3.882	4.528	4.5506	4.4876	4.6166	4.0369	4.5977	4.844	4.7617	4.6711	4.7074	4.4644	4.3772	4.4177	4.3874
pos_4685	Tyr Thr Thr Asn	metab_4673	pos	498.2214854	M+H	C21H31N5O9	3.7138	0.031617955	3.284	2.7095	3.3617	2.6496	3.6728	3.4567	4.3243	4.507	4.7583	5.0299	4.2095	4.487	4.6772	5.8143	5.2359	2.9672	3.4257	4.8057	3.3009	5.2877	4.5315	5.276	4.6232	4.2344	4.6304	4.6354	4.6561
pos_4697	Isopetasoside	metab_4684	pos	414.2469276	M+NH4	C21H32O7	3.7796	0.069017817	4.0083	3.5877	4.1877	4.0954	3.1321	4.5869	4.732	3.8259	4.5817	4.4696	4.6047	4.5423	4.1254	4.3555	4.8489	4.3662	4.3583	3.964	4.6373	5.2465	5.4477	4.9193	4.8994	5.3263	4.545	4.5086	4.5686
pos_4699	Cis-5-Caffeoylquinic acid	metab_4686	pos	396.1322241	M+ACN+H	C16H18O9	3.8014	0.059262164	4.0505	3.7271	4.154	4.0966	4.3301	3.6979	4.7157	3.5407	3.7288	3.8639	4.1766	3.7179	3.942	3.2025	4.5832	4.3271	4.4652	3.4646	4.7381	3.2022	4.2287	4.5062	4.407	5.2962	4.1803	4.1418	4.1917
pos_4701	33-Deoxy-33-hydroperoxyfurohyperforin	metab_4688	pos	613.3521693	M+2Na-H	C35H52O6	3.8014	0.138950124	2.7283	4.0048	4.2518	3.7322	3.6624	4.4635	4.0997	5.1904	4.4485	4.5215	4.4378	4.3312	2.4532	2.7138	2.7355	3.4389	4.1445	2.4002	3.575	3.489	3.9793	2.6952	2.5871	3.6625	3.8497	3.8502	3.9509
pos_4724	P-CHLOROPHENYLALANINE	metab_4711	pos	200.0466466	M+H	C9H10ClNO2	3.8889	0.029390872	3.9081	4.5084	3.7988	3.8532	3.8724	4.2813	4.202	4.7113	4.5163	4.4597	4.1562	4.3423	3.8622	3.6582	3.7913	3.8223	3.7518	3.3789	3.8498	3.4711	3.6646	2.6943	3.1461	3.6449	3.9409	3.9306	3.9559
pos_4727	Tetrahydrocortisone	metab_4714	pos	365.2308571	M+H	C21H32O5	3.8889	0.016873715	4.9334	4.933	5.0202	5.0333	4.4705	5.356	5.0978	5.2169	5.1122	4.8429	5.3153	5.2063	4.7124	5.3158	5.2339	4.899	5.3337	4.8418	5.0944	5.1634	5.2411	5.1246	5.5145	5.3051	5.04	5.0499	5.0543
pos_4737	Artenolide	metab_4724	pos	265.1424211	M+2H	C30H40O8	3.9313	0.025925986	4.7608	5.0813	4.6968	4.8534	4.4076	5.2478	5.1207	4.5192	4.6217	4.8567	5.3043	4.3447	3.9209	4.371	4.2186	4.6295	4.5033	4.1566	4.2061	4.2531	4.2935	4.4089	4.3028	4.3708	4.5718	4.5943	4.5816
pos_4748	N-(2-Phenylethyl)-acetamide	metab_4735	pos	164.1064848	M+H	C10H13NO	3.973	0.041658319	4.5377	4.1697	4.488	4.4942	4.5227	4.1017	3.9202	4.0958	4.2371	4.2251	3.9312	4.2635	4.5178	4.4223	4.4577	4.4647	4.3267	4.0675	4.4425	4.2448	4.29	4.188	4.0899	4.3028	4.0966	4.1097	4.1322
pos_4767	Yucalexin A16	metab_4754	pos	347.1948507	M+2Na-H	C20H30O2	4.0575	0.091327707	4	4.3042	4.0935	4.0324	3.493	4.7624	4.4476	4.9187	4.9862	4.3481	4.7115	5.123	3.8714	4.7662	4.5166	3.9328	4.3521	4.3914	3.9853	5.1756	4.1757	4.5504	4.0571	4.5103	4.5628	4.621	4.6408
pos_4779	6-(2-{8,8-dimethyl-2-oxo-2H,8H-pyrano[2,3-f]chromen-3-yl}-5-methoxyphenoxy)-3,4,5-trihydroxyoxane-2-carboxylic acid	metab_4766	pos	491.1378071	M+H-2H2O	C27H26O11	4.122	0.037510068	5.0611	5.8682	5.4631	5.4108	4.5679	5.8904	2.6919	2.666	2.7811	2.7684	2.7153	2.7567	4.8282	5.5188	5.662	5.6206	5.6814	5.8563	5.5793	6.4062	6.1708	5.4042	5.8164	3.8549	5.2576	5.2886	5.2654
pos_4795	D-Urobilin	metab_4782	pos	606.3268364	M+NH4	C33H40N4O6	4.165	0.224464185	0.0139	0.0138	0.0133	0.0145	0.0105	2.9254	2.033	4.1599	3.8616	4.183	3.5832	3.5068	3.1794	5.618	5.3785	1.8006	0.0161	4.954	0.0172	5.1385	0.0177	4.8771	4.47	2.691	4.0445	3.9821	4.1686
pos_4798	(+/-)-Octanoylcarnitine	metab_4785	pos	288.2156832	M+H	C15H29NO4	4.2085	0.038173533	4.6251	4.6408	2.894	4.3856	4.2428	5.0941	4.7517	4.0761	4.9407	5.1107	4.1804	4.7801	4.5908	2.9276	3.9113	3.1361	3.6779	2.6137	3.6657	2.9274	3.7495	2.909	3.0169	3.4122	4.5344	4.5572	4.5669
pos_4809	1-(4-Hydroxyphenyl)-1-decene-3,5-dione	metab_4796	pos	261.1475727	M+H	C16H20O3	4.2518	0.015212902	4.5489	4.4927	4.6187	4.6383	4.3561	4.842	4.8426	4.872	5.0142	4.8603	5.0549	5.0791	4.3308	5.0975	4.9934	4.9146	5.2166	5.0021	4.9132	4.974	5.2646	5.6915	5.2812	5.2774	5.0058	4.9975	5.0106
pos_4814	N-Acetylvanilalanine	metab_4801	pos	254.1013021	M+H	C12H15NO5	4.2737	0.105034516	4.2064	3.8559	4.8622	4.0655	4.5693	3.9042	3.6772	3.9085	4.2214	4.1692	4.1514	4.1055	4.6685	5.0467	4.6147	4.168	4.0868	4.8253	4.172	5.1994	4.3064	5.5426	5.2796	4.3258	4.5994	4.6443	4.6907
pos_4816	Prostaglandin F1a	metab_4803	pos	374.2885891	M+NH4	C20H36O5	4.2737	0.04372665	5.6442	4.9452	5.9019	5.9658	4.8246	5.9772	5.5738	5.5279	5.6758	5.5336	5.9214	5.7415	5.4779	6.1646	6.1289	5.9488	6.2441	5.7294	6.0551	6.0881	5.9399	6.0013	6.1296	5.9165	5.7868	5.7995	5.8239
pos_4820	9(S)-HPODE	metab_4807	pos	330.2625227	M+NH4	C18H32O4	4.2947	0.027749256	4.6586	4.9019	5.0861	5.0504	4.3829	5.458	5.2501	5.0446	5.1978	5.09	5.1482	5.2089	4.6239	5.4932	5.6208	5.0053	5.3402	4.9836	5.0423	5.6477	5.0376	5.0554	5.1711	5.0806	5.0667	5.0765	5.0906
pos_4829	N-Ribosylhistidine	metab_4816	pos	329.1482447	M+ACN+H	C11H17N3O6	4.3392	0.093422246	4.6624	4.6366	4.5307	4.58	4.8633	3.9275	4.2335	4.4966	4.2868	4.3041	4.4933	4.1905	4.4594	5.0817	4.9651	5.509	4.999	4.6966	5.545	5.047	5.7333	5.3753	5.2548	5.4386	5.1017	5.1541	5.1829
pos_4830	Hydroxygaleon	metab_4817	pos	381.1098296	M+K	C20H22O5	4.3392	0.19535015	3.7931	5.2256	4.0277	4.4913	4.8408	5.6695	4.3856	5.3609	3.1532	3.8067	5.7922	4.6071	2.9013	4.3671	3.7743	4.8381	2.515	2.3717	4.152	4.3007	4.752	5.6866	4.9861	5.0169	5.0167	4.9488	4.8438
pos_4834	Heptanoic acid	metab_4821	pos	172.1326467	M+ACN+H	C7H14O2	4.3827	0.052573128	4.3325	4.9074	4.5149	4.5782	4.2539	5.149	4.8956	4.8842	4.9285	4.9335	5.0606	4.8872	4.2843	4.6941	4.8148	4.4902	4.8598	4.3013	4.4615	4.8084	4.7432	4.6938	4.4996	4.6986	4.491	4.5191	4.5365
pos_4836	Ser Lys Ala	metab_4823	pos	305.1846045	M+H	C12H24N4O5	4.3827	0.039774368	4.0547	4.8903	4.2917	4.3868	3.9047	5.1489	4.8789	4.901	4.8869	4.887	5.1342	4.8577	4.0026	5.8206	4.9087	4.3066	4.8008	4.331	4.2302	4.9509	4.693	5.0262	4.5105	4.6227	4.5096	4.5021	4.5348
pos_4846	Glutathione amide	metab_4833	pos	307.1098003	M+H	C10H18N4O5S	4.4262	0.039505962	5.5795	5.4337	4.7896	5.5363	5.4286	5.936	3.095	4.8158	3.8188	4.4837	3.8132	4.0152	4.3251	5.3744	5.1484	2.9467	2.977	4.8393	3.3157	4.9658	3.4304	4.9624	4.3566	2.8656	4.8845	4.9176	4.9099
pos_4849	3-Methyl-3-butenyl apiosyl-(1->6)-glucoside	metab_4836	pos	425.1360052	M+2Na-H	C16H28O10	4.4262	0.146141902	1.3395	5.5038	3.3814	4.5897	3.1204	4.2104	1.3579	3.8694	2.682	1.4315	1.7444	1.4201	3.2791	4.1229	1.4898	2.9573	1.4035	2.4028	2.155	1.4685	2.649	2.747	2.4521	1.445	3.6145	3.6868	3.7426
pos_4883	Mozambioside	metab_4870	pos	509.2372691	M+H	C26H36O10	4.6027	0.017020105	2.6911	4.1253	4.0262	3.573	4.1285	3.7798	3.9867	5.3792	4.2805	4.8396	4.1482	4.0111	4.2909	5.1229	4.7968	3.8248	4.156	4.9991	3.9913	5.2409	4.0438	5.7686	5.3276	4.5715	4.6461	4.6348	4.6488
pos_4888	3-hydroxydecanoyl carnitine	metab_4875	pos	314.2313209	M+H-H2O	C17H33NO5	4.6247	0.015854428	5.241	4.9405	5.258	4.9239	5.2444	5.8965	5.7556	5.9186	5.7864	5.8406	5.9002	5.7098	5.3035	5.1596	5.47	6.018	5.4916	5.3291	6.3114	5.2932	5.8217	5.558	5.9176	6.2341	5.8	5.788	5.8
pos_4915	Trans-p-Menthane-1,7,8-triol 8-glucoside	metab_4902	pos	373.1843969	M+Na	C16H30O8	4.7339	0.039179972	4.9472	5.3153	5.3274	5.4997	4.7178	5.6993	4.9005	5.3384	5.5168	5.4446	5.8049	5.516	4.9242	3.741	5.083	5.374	5.6682	4.9741	4.0785	4.8154	4.5892	4.7884	4.5606	5.3526	5.0929	5.0709	5.1047
pos_4916	Pro Gly Arg Ile	metab_4903	pos	442.2781391	M+H	C19H35N7O5	4.7339	0.007544735	4.9099	5.1069	5.0368	5.2215	4.5787	6.0206	5.6504	5.7408	5.6496	5.4162	5.9309	5.6883	4.8904	4.7658	4.7428	5.0483	5.4101	3.9753	5.3349	4.334	5.4229	4.7342	4.999	5.2463	5.2745	5.2685	5.2738
pos_4917	Mubenin B	metab_4904	pos	699.4396471	M+H-2H2O	C41H66O11	4.7339	0.116472329	0.9974	4.25	4.3567	1.0164	0.8902	4.1744	4.9542	0.9914	4.5012	3.6037	5.1858	4.6567	4.5051	1.1202	3.9768	4.4073	4.6802	3.7826	3.7827	4.6369	4.4241	1.103	5.686	4.5533	4.5066	4.4724	4.4052
pos_4921	Persicachrome	metab_4908	pos	448.2784903	M+ACN+Na	C25H36O3	4.7562	0.185658768	3.4443	3.9248	3.8969	3.9201	3.5313	4.7511	4.3276	2.818	3.521	3.527	4.6712	3.9732	3.1427	4.2229	3.7735	4.6643	4.4024	4.2036	4.6503	4.2678	4.8186	4.7091	5.1396	4.4406	4.2647	4.3362	4.1728
pos_4927	Gly Glu Ser Trp	metab_4914	pos	478.1954443	M+H	C21H27N5O8	4.7781	0.210670672	3.9003	4.7558	3.6683	3.6667	4.8293	5.0577	3.8229	4.9772	3.5135	3.4688	5.4719	4.1292	3.1712	4.0429	4.1055	4.0624	3.5015	3.4994	3.8871	3.7713	3.7517	4.8976	4.4881	4.5695	4.5565	4.5048	4.3699
pos_4953	Carpaine	metab_4939	pos	479.3825486	M+H	C28H50N2O4	4.8865	0.063370179	3.7694	2.9817	3.3989	3.1416	3.5878	4.4356	4.5619	2.5035	2.6184	3.2842	2.8776	2.8985	4.3039	3.3314	3.7991	3.567	2.5768	5.4361	3.3714	3.9334	2.6608	4.5785	5.0559	4.1852	4.1427	4.1427	4.1896
pos_4978	Pro Gly Gly Ser	metab_4964	pos	317.1482681	M+H	C12H20N4O6	4.9953	0.061286321	3.8106	3.8231	4.6707	4.1688	4.6925	4.2624	4.9828	5.206	5.1737	5.2521	5.0636	5.0525	4.8582	5.6873	5.5205	4.7	4.56	5.2296	4.8089	5.5835	4.824	5.8501	5.7062	4.9207	5.2173	5.2412	5.2703
pos_4983	Endomorphin-1	metab_4969	pos	643.3273718	M+CH3OH+H	C34H38N6O5	5.0175	0.274283618	1.1766	2.9388	1.1592	2.9528	2.8404	2.8663	3.5702	4.0716	3.4005	4.7385	4.3888	3.9432	4.279	6.1345	5.0449	1.1912	3.3196	4.9118	3.6306	4.9703	2.9759	4.9958	4.1486	1.2801	4.328	4.1457	4.1225
pos_4986	3-[2-(3,7-dimethylocta-2,6-dien-1-yl)-3,4,6-trihydroxyphenyl]propanoic acid	metab_4972	pos	376.2103264	M+ACN+H	C19H26O5	5.0399	0.031042567	4.5173	4.2574	4.6999	4.7866	4.3232	5.2381	4.9187	4.8179	4.7519	4.5967	5.0721	4.8223	4.3305	5.081	4.9484	4.835	5.152	4.5438	4.8584	5.0292	4.9868	5.0355	5.1804	4.7835	4.7307	4.7117	4.738
pos_5006	3-(2,4-Cyclopentadien-1-ylidene)-5alpha-androstan-17beta-ol	metab_4992	pos	339.2668215	M+H	C24H34O	5.1728	0.115602171	3.1263	4.297	3.2518	3.3826	4.4709	4.7734	4.4945	5.5285	4.7746	4.7807	4.6371	4.564	4.4607	4.2525	4.3215	4.3627	4.3739	4.5173	4.3985	4.2883	4.4608	4.0537	4.6887	4.8707	4.541	4.4892	4.5899
pos_5007	Chenodeoxycholic acid glycine conjugate	metab_4993	pos	414.2995041	M+H-2H2O	C26H43NO5	5.1728	0.030794451	4.7825	5.0721	4.5132	4.4671	5.3305	5.4566	5.414	6.9777	5.4278	5.2907	5.3797	5.4037	4.5766	5.552	5.5514	5.483	5.331	5.4186	5.8079	5.6972	5.5754	5.7583	6.1543	6.2602	5.7991	5.789	5.8154
pos_5023	Spinasaponin B	metab_5009	pos	833.4251935	M+Na	C42H66O15	5.2391	0.05016719	4.4312	4.9074	4.7118	4.5832	4.124	4.8915	4.8081	4.0718	4.9852	4.9521	4.2469	4.9554	3.2304	3.4915	3.5133	4.6995	4.7478	3.4745	4.6216	5.8595	4.7261	3.7673	3.53	4.1898	4.6928	4.6547	4.6566
pos_5042	Armillarin	metab_5028	pos	432.2398261	M+NH4	C24H30O6	5.327	0.02546049	5.2087	5.1555	5.422	5.3973	4.8328	5.9942	5.8884	5.6752	5.6237	5.5225	5.9122	5.6198	5.0462	5.9623	5.9024	5.5552	5.8545	5.5978	5.7824	6.0135	5.8349	5.9708	6.1542	5.7204	5.6884	5.6771	5.6993
pos_5047	Ile Tyr Tyr Tyr	metab_5033	pos	621.2892929	M+H	C33H40N4O8	5.349	0.089338569	0.8468	2.9535	4.4346	3.8015	3.1686	2.7826	4.1465	6.2586	4.7236	5.0724	5.4025	4.3048	4.6	6.3329	6.2586	2.7822	1.0844	5.9354	0.929	6.2513	3.9269	6.5682	5.9917	3.4363	5.2539	5.2017	5.1794
pos_5048	LysoPE(0:0/18:1(11Z))	metab_5034	pos	480.3063138	M+H	C23H46NO7P	5.3713	0.010058394	4.1112	4.2336	4.6605	4.7198	3.8455	5.1671	5.6236	1.246	4.3397	4.8954	5.2748	2.2649	2.0602	3.3822	3.2169	5.117	5.2103	3.8643	5.4783	3.3666	5.5821	4.6634	5.7855	5.3631	4.9195	4.9271	4.9197
pos_5053	Lubiminol	metab_5039	pos	547.3379488	2M+K	C15H26O3	5.3931	0.02265107	3.0537	3.518	3.2977	3.0518	2.7136	4.1172	4.221	5.3279	3.7369	4.092	4.5114	3.7367	4.1639	5.017	4.3131	4.06	4.0995	5.1212	2.9288	4.7486	2.9845	5.0247	4.6658	3.7298	4.3459	4.3264	4.3343
pos_5054	Janthitrem C	metab_5040	pos	552.3506913	M+H-H2O	C37H47NO4	5.4151	0.046989835	2.5914	4.3022	3.6889	3.2278	2.4707	3.9296	5.0068	3.4549	3.8965	3.7429	5.0648	3.7787	4.3819	3.8011	4.274	3.8828	4.4445	5.327	3.6471	5.0112	4.1052	5.6835	6.0127	4.5301	4.6718	4.7117	4.7007
pos_5056	3-hydroxytetradecanoyl carnitine	metab_5042	pos	388.3041304	M+H	C21H41NO5	5.4587	0.058771504	4.1479	3.9942	4.7889	4.8005	2.959	5.5308	5.2004	4.6313	4.7439	3.2661	5.1645	4.9449	4.2401	3.2144	3.8551	3.7661	3.9519	2.9582	4.9744	3.6281	4.3519	3.6164	4.4336	5.1323	4.9372	4.9881	4.9611
pos_5060	(3'x,5'a,9'x,10'b)-O-(3-Hydroxy-6-oxo-7-drimen-11-yl)umbelliferone	metab_5046	pos	414.2292283	M+NH4	C24H28O5	5.4809	0.003840606	4.5692	4.5238	4.8112	4.7951	4.1577	5.3905	5.3189	5.1953	5.0237	4.9187	5.2685	4.9749	4.4802	5.3238	5.2859	4.9404	5.1936	5.0111	5.2095	5.4095	5.2362	5.4226	5.7248	5.1364	5.0934	5.0964	5.0936
pos_5084	3-hydroxydodecanoyl carnitine	metab_5070	pos	342.2624861	M+H-H2O	C19H37NO5	5.6108	0.011599197	5.3572	4.8538	5.0603	4.9562	5.6032	5.5138	6.6616	6.4991	6.5934	6.8666	6.0325	6.3049	6.0247	5.0857	5.4001	6.7426	6.1477	5.5199	7.2382	6.084	6.034	6.2183	7.2169	6.8363	6.6208	6.6298	6.6293
pos_5090	Dehydroisoandrosterone 3-glucuronide	metab_5076	pos	506.2764364	M+ACN+H	C25H36O8	5.6329	0.014841289	4.9008	4.493	5.0356	4.5923	1.44	5.1678	4.9922	4.5078	4.5972	4.1254	4.7937	4.7409	3.8776	5.1968	5.5642	5.4509	5.2342	4.8931	5.692	5.6989	5.4666	6.0878	5.6419	5.6258	5.1111	5.1226	5.1118
pos_5092	Bryotoxin A	metab_5078	pos	619.2739473	M+H	C32H42O12	5.6329	0.061178035	2.8743	3.6769	4.7822	3.3194	4.1135	3.7838	4.6949	6.076	4.7899	5.1348	5.4831	4.7402	4.4387	6.0778	5.8591	3.6927	3.5257	5.6384	3.9339	6.0722	4.8621	6.5037	5.8486	4.4195	5.4168	5.4104	5.3671
pos_5108	2-Hydroxyestrone-1-S-glutathione	metab_5094	pos	633.2530896	M+ACN+H	C28H37N3O9S	5.7161	0.037496921	5.1006	6.0141	5.7573	5.1301	5.7859	5.078	5.9151	6.7401	5.5028	4.954	6.0444	5.4155	3.4835	5.1402	5.9678	6.2322	6.0153	4.8507	6.0354	4.7495	5.9739	5.8338	5.6714	6.4017	6.1948	6.171	6.1639
pos_5120	A-[1-(ethylamino)ethyl]-p-hydroxy-Benzyl alcohol	metab_5106	pos	196.132563	M+H	C11H17NO2	5.7733	0.052535866	4.4241	4.3641	4.8197	4.6381	4.1826	4.7513	4.8936	4.5294	4.6927	4.6148	4.8846	4.7248	4.5351	5.022	5.0428	4.7178	5.0865	5.1622	4.8134	4.9787	4.7695	4.9306	5.1104	4.8736	4.7466	4.7479	4.7862
pos_5139	Riesling acetal	metab_5125	pos	494.3455525	2M+ACN+H	C13H22O3	5.8701	0.037949022	2.9347	2.8241	3.8765	2.8354	1.4547	3.8876	5.341	3.3186	4.4032	4.7267	3.1781	3.9891	3.7635	4.2023	4.3225	3.3799	4.04	5.8459	3.4594	4.0295	2.3641	3.8846	5.4704	3.9031	4.6792	4.7054	4.6755
pos_5153	9-OxoODE	metab_5139	pos	295.2255998	M+H	C18H30O3	5.9111	0.023331714	5.3637	5.1047	5.5014	5.3985	4.9093	5.5004	5.3765	5.9905	5.4	5.2388	5.3855	5.4548	5.1242	5.6574	5.6217	5.4323	5.9017	5.313	5.5279	5.7221	5.454	5.4908	5.8198	5.8065	5.6978	5.6791	5.6954
pos_5185	Ganoderic acid S	metab_5171	pos	557.3245925	M+2Na-H	C32H48O5	6.0501	0.120657892	4.2134	4.3085	3.8783	4.1109	4.0087	4.8084	4.2944	4.1054	4.3128	4.5412	4.8836	3.881	3.6216	4.7225	3.9978	4.7426	4.6853	4.1269	4.9332	5.3385	5.0572	5.5097	4.8845	4.9659	4.5012	4.5379	4.4326
pos_5205	5b-Cyprinol sulfate	metab_5191	pos	497.290776	M+H-2H2O	C27H48O8S	6.1895	0.032766196	4.605	4.9712	4.9725	4.6624	4.7254	4.8927	5.8652	5.1975	4.925	4.799	5.136	5.0015	5.3725	5.7577	5.7197	5.4083	5.2797	5.9306	5.5344	5.7224	5.6605	6.1713	6.0738	5.8197	5.4997	5.5028	5.4765
pos_5227	Lucidenolactone	metab_5213	pos	474.2830121	M+NH4	C27H36O6	6.2904	0.051915026	6.4484	5.5315	6.3003	6.3383	6.5588	5.0632	5.0859	5.2844	5.6276	5.5143	4.7177	5.7537	6.3877	6.0588	6.1875	6.2063	5.8981	5.606	6.1336	5.5898	5.8813	5.5832	5.2741	5.9322	6.0131	5.9904	5.968
pos_5244	7b-Hydroxy-3-oxo-5b-cholanoic acid	metab_5230	pos	420.308709	M+NH4	C25H38O4	6.391	0.068339274	1.6222	3.5435	2.7091	1.6428	1.7217	3.1445	3.8354	2.5807	1.8756	2.0251	3.3793	3.1746	1.499	5.2894	3.9261	3.235	3.1065	5.0638	4.0148	4.79	3.7999	5.2128	4.7344	4.1404	3.9368	3.9833	3.9935
pos_5249	5b-Cholestane-3a,7a,12a,25,26-pentol	metab_5235	pos	470.3817449	M+NH4	C27H48O5	6.4117	0.014297733	4.7266	4.481	4.6838	4.6312	4.0313	4.8966	5.0687	5.054	5.47	5.4734	5.183	5.4178	4.9929	5.4907	5.5429	5.3432	4.7873	5.3644	5.1644	5.8127	5.7961	5.9361	5.4395	5.5154	5.098	5.0857	5.091
pos_5260	Polyoxyethylene 40 monostearate	metab_5246	pos	346.3304254	M+NH4	C20H40O3	6.4533	0.019337983	5.51	4.8914	5.385	5.5648	5.6532	5.4103	4.7728	4.7536	5.518	5.0469	4.4912	5.6762	5.4327	5.4946	5.4641	5.2849	5.0624	5.2505	5.3543	5.2956	5.6293	5.7312	5.3516	5.4885	5.6351	5.6376	5.6219
pos_5269	Tetradecanol	metab_5255	pos	256.2624314	M+ACN+H	C14H30O	6.5286	0.061269105	4.6059	4.1336	4.4773	4.5634	4.4699	4.0857	3.0647	3.4488	3.7739	3.8553	3.088	3.7832	4.6998	4.6582	4.6521	4.2652	4.1035	4.6521	4.5373	5.2502	4.4772	5.1606	4.2988	4.245	4.4381	4.4362	4.3902
pos_5271	2,6-Dimethylnaphthalene	metab_5257	pos	157.1005438	M+H	C12H12	6.5467	0.034073081	4.3814	4.6991	4.7197	4.4725	4.3366	4.7748	5.1833	4.7848	4.7968	4.6136	4.9999	4.8329	5.0007	4.6944	4.8202	4.7707	4.8132	5.3521	4.6224	4.7672	4.7697	4.8884	5.2816	4.7663	5.101	5.076	5.0752
pos_5273	1,21-Heneicosanediol	metab_5259	pos	367.2979202	M+K	C21H44O2	6.5655	0.0219959	4.7612	5.7369	4.9786	5.5053	5.4919	5.5819	4.86	5.337	5.3873	5.3611	6.0977	5.3674	4.6766	5.4697	5.5081	5.9814	5.8406	5.3131	5.4176	5.9959	5.8779	6.2322	5.8271	5.7789	5.6384	5.6519	5.6335
pos_5295	Tetradecanoylcarnitine	metab_5281	pos	372.3093169	M+H	C21H41NO4	6.6447	0.020990926	4.573	4.4714	4.1068	5.0145	4.701	5.4249	4.9368	4.4588	5.1126	4.3875	4.963	5.299	4.9452	4.4125	4.6186	4.0233	4.9172	3.8279	5.7351	5.3785	5.2432	6.5789	4.8849	6.2405	5.5887	5.5731	5.5892
pos_5309	Pitheduloside A	metab_5295	pos	731.4309553	M+H-2H2O	C41H66O13	6.7039	0.01974942	3.8569	1.3551	3.6126	2.9962	3.7944	2.9499	1.106	2.1759	3.4597	3.3259	2.735	3.5004	3.2226	3.1684	3.4524	3.5707	2.7946	0.9262	3.2499	4.9447	1.1874	6.4325	1.0952	3.0705	5.2002	5.2118	5.217
pos_5318	7alpha,12alpha-dihydroxy-3-oxocholest-4-en-27-oic acid	metab_5304	pos	447.3085462	M+H	C27H42O5	6.7855	0.068221119	3.0323	3.5964	3.6622	3.2746	1.7264	3.973	3.6306	4.7264	3.568	3.0186	3.9302	3.744	3.4809	5.4238	4.7065	4.0992	4.0188	4.4447	4.3859	5.0047	4.286	4.9389	5.0977	4.5014	4.5419	4.4828	4.5206
pos_5340	Oleanolic acid 3-[glucosyl-(1->4)-xyloside]	metab_5326	pos	773.4411828	M+Na	C41H66O12	6.9118	0.03578366	0.0079	0.0079	2.4788	3.3199	3.3113	2.9692	3.1849	0.0078	0.7005	3.2433	1.4622	2.9988	0.0059	3.1204	0.0113	0.0082	0.0092	0.0052	1.0058	4.8509	2.2797	6.4433	2.5844	0.0101	5.1265	5.1101	5.1412
pos_5361	1-Hydroxyvitamin D3 3-D-glucopyranoside	metab_5347	pos	577.3710622	M+H	C33H52O8	6.9957	0.025310698	4.5796	5.4425	4.6221	5.139	4.8245	5.6611	4.1259	3.7295	3.5789	4.1865	5.5406	2.466	3.4756	3.7708	3.615	5.4176	5.3243	3.8346	5.1463	5.0371	5.5483	3.2132	4.5326	4.8634	4.7146	4.7334	4.7145
pos_5377	2(R)-hydroxydocosanoic acid	metab_5363	pos	374.361406	M+NH4	C22H44O3	7.059	0.031533283	5.2498	4.5211	5.0446	5.2064	5.381	4.5461	4.5237	4.3781	4.5456	4.7398	4.117	4.5547	5.0886	5.1772	4.989	5.0883	4.7897	4.8238	5.215	4.8	5.2583	4.9749	4.848	5.1517	5.3692	5.3724	5.347
pos_5378	Starch acetate	metab_5364	pos	289.0905363	M+H-H2O	C12H18O9	7.0795	0.181069676	0.7629	1.2614	0.7474	1.2056	0.6653	0.8636	2.1171	0.7574	1.4016	2.6975	0.7985	2.7522	0.6609	0.877	0.8959	0.7758	0.8189	0.6199	0.8424	2.6414	0.8532	5.4768	0.7692	0.8558	3.6137	3.544	3.7001
pos_5398	Dihydroceramide	metab_5384	pos	330.2990216	M+H	C19H39NO3	7.1834	0.030911296	4.5506	3.0595	5.2077	4.8031	4.2752	2.7145	3.3676	2.2609	2.6926	2.2367	2.1838	2.3523	4.8065	5.3726	4.9104	4.9943	4.724	5.1182	4.8747	5.2371	4.2861	4.8545	5.4457	5.2414	3.9442	3.9261	3.9525
pos_5400	12'-Apo-b-carotene-3,12'-diol	metab_5386	pos	369.2771683	M+H	C25H36O2	7.1834	0.043181861	4.5193	3.3895	4.1033	4.3545	0.4145	2.882	3.7071	0.4884	1.8152	0.5602	5.0789	1.8071	4.8719	3.4569	3.5316	3.6965	3.6532	4.6394	3.7146	2.8408	4.4459	3.4618	5.348	4.2762	5.0396	5.0021	5.0218
pos_5417	(3beta,22E)-26,27-Dinorergosta-5,22-dien-3-ol	metab_5403	pos	353.3191382	M+H-H2O	C26H42O	7.2453	0.096341729	3.5849	4.9922	3.9811	4.7364	4.7571	4.7647	3.6248	3.3134	3.5014	3.6347	5.2161	3.7451	3.3992	3.4734	3.7339	5.0823	5.025	3.4292	4.9251	4.2	5.136	4.3483	3.8075	4.8684	4.4274	4.4195	4.4939
pos_5418	Asterosterol	metab_5404	pos	371.3292814	M+H	C26H42O	7.2453	0.01420209	4.2625	5.0653	4.4413	4.8746	4.9097	4.9048	4.0479	4.3126	4.1726	4.0888	5.3204	4.2016	4.1816	4.3284	4.2888	5.1917	5.1081	4.0069	5.0583	5.109	5.2969	5.5072	5.0263	5.0313	4.8677	4.8747	4.88
pos_5419	Palmitoyl-L-carnitine	metab_5405	pos	400.3405551	M+H	C23H45NO4	7.2453	0.014199294	5.7166	5.4448	5.4464	5.8439	5.6432	5.9012	5.8943	5.4703	5.8087	5.4163	5.6793	6.0105	5.9375	5.5837	5.8923	5.7686	6.1667	5.9154	6.4681	6.2098	6.0625	7.1278	6.1504	6.7498	6.4121	6.4028	6.4146
pos_5431	2',3',4'-Trihydroxyacetophenone	metab_5417	pos	169.0489351	M+H	C8H8O4	7.2865	0.065941689	3.2512	3.4444	3.5188	3.4617	3.4527	3.1606	2.9311	3.2481	3.4187	3.4076	3.1305	3.4378	3.4533	3.4692	3.6349	3.356	3.1937	2.2789	3.2258	3.6063	3.2257	5.5576	3.1375	3.069	3.9679	3.9154	3.9241
pos_5436	D-erythro-Sphingosine C-20	metab_5422	pos	328.3198191	M+H	C20H41NO2	7.2865	0.121548328	3.9784	3.0407	4.1605	4.0585	3.8311	3.3097	2.6445	2.1693	3.3121	3.4991	2.3088	3.6262	4.5558	4.6723	4.488	3.9735	3.6306	4.5029	4.0546	5.3968	3.837	5.4606	4.5754	3.891	4.3396	4.3411	4.429
pos_5442	Dihydroceramide C2	metab_5428	pos	344.3147445	M+H	C20H41NO3	7.307	0.059333437	5.0366	4.3897	4.9346	5.045	4.9103	4.3757	4.0929	4.0644	4.3031	4.4048	4.0873	4.3772	5.044	5.3439	4.9516	4.8764	4.7791	4.6682	4.9598	5.3016	4.8167	5.2178	5.1686	5.0026	4.789	4.7864	4.8315
pos_5445	Pipericine	metab_5431	pos	353.3513064	M+NH4	C22H41NO	7.326	0.038524352	5.3419	5.0073	5.3164	5.3518	5.3732	4.9208	4.8112	4.881	5.0372	5.0199	4.7351	5.0732	5.3448	5.3719	5.3887	5.3021	5.1344	5.5954	5.271	5.4979	5.1063	5.8247	5.4718	5.1558	5.0793	5.0909	5.1121
pos_5447	Nonadecanoic acid	metab_5433	pos	316.3197098	M+NH4	C19H38O2	7.3455	0.146052372	4.169	3.175	4.2227	3.7542	3.3745	2.5024	2.7882	2.3772	2.492	2.7018	2.4263	2.4676	4.6793	4.7204	4.7438	4.0322	3.7973	4.89	4.9679	5.5783	4.1621	5.66	5.0656	4.2635	4.1805	4.1991	4.2949
pos_5460	25-Hydroxyvitamin D2-25-glucuronide	metab_5446	pos	606.4027387	M+NH4	C34H52O8	7.4054	0.123844691	3.9635	3.4918	3.9208	3.855	4.0212	3.4505	3.7307	3.464	3.7365	3.6576	3.3301	3.8722	4.7256	5.4044	3.997	4.1161	3.4735	5.7893	3.8857	5.9112	4.0317	5.7853	4.1539	4.196	4.7513	4.7383	4.8345
pos_5469	1,24-Tetracosanediol	metab_5455	pos	409.3413144	M+K	C24H50O2	7.4462	0.06031937	4.7093	4.5918	4.6133	4.7256	4.3995	4.9362	5.4513	4.8965	5.1627	4.6398	5.4952	5.3494	4.6907	5.6733	4.8563	5.0646	4.9261	4.4873	5.3549	5.7703	5.0764	5.9868	6.5774	5.368	5.5875	5.5602	5.6126
pos_5470	Madlongiside C	metab_5456	pos	619.3795494	M+H-H2O	C35H56O10	7.4462	0.026700598	4.4538	5.6246	5.0337	5.3901	5.2366	5.7273	4.7688	3.8283	3.8667	4.408	5.7318	2.8291	1.8097	3.1525	3.0269	5.6485	5.4679	3.1666	5.6682	3.4907	5.868	3.8879	4.819	5.2662	5.1514	5.1723	5.1536
pos_5508	PS(P-16:0/13:0)	metab_5494	pos	678.4761273	M+H	C35H68NO9P	7.6533	0.029722917	6.2161	5.8415	6.163	6.1626	6.2301	5.7852	5.6254	5.7301	5.8777	5.8635	5.5785	5.8736	6.1525	6.0513	6.0755	6.132	5.9724	5.7205	6.1059	5.865	5.9735	5.8178	5.7079	5.9662	5.7263	5.7374	5.752
pos_5511	Hexadecanedioic acid mono-L-carnitine ester	metab_5497	pos	452.2966615	M+Na	C23H43NO6	7.6742	0.037553813	5.1341	4.7638	5.1656	5.0871	5.1524	4.6799	5.0548	4.6236	4.9684	5.1321	4.5499	4.747	5.1867	5.5292	5.3144	5.3776	5.38	4.9176	5.9639	5.211	5.1191	5.2226	6.0437	5.4499	5.1964	5.1765	5.1642
pos_5544	PC(17:1/0:0)	metab_5530	pos	508.3382014	M+H	C25H50NO7P	7.864	0.067135674	5.4342	5.2676	5.6638	5.2758	5.7297	5.2958	4.9776	4.5006	5.0904	4.838	4.4652	5.2607	5.2734	4.9412	5.7006	5.2712	5.5858	4.8199	5.0473	5.3415	5.204	5.0729	5.1258	5.7453	5.3872	5.3929	5.4394
pos_5547	C12:5n-1,3,5,7,9	metab_5533	pos	191.1060844	M+H	C12H14O2	7.8857	0.118271169	4.3405	4.2076	4.531	4.512	4.441	4.3474	4.0813	3.9564	3.8253	3.8448	4.4844	3.86	4.2184	5.1221	5.0103	4.6144	4.6916	4.6077	4.8904	5.1959	4.701	5.2701	5.1765	4.6125	4.9874	4.9139	4.8915
pos_5581	Dodecanol	metab_5567	pos	228.2313744	M+ACN+H	C12H26O	8.0311	0.021107205	5.6862	4.8941	5.7013	5.5775	5.7775	4.7154	4.628	4.6226	4.9276	4.8615	4.6207	5.045	6.0582	5.5501	5.7984	5.7505	5.4526	5.2287	5.6903	5.3873	5.4737	5.3565	5.171	5.4398	5.9055	5.8879	5.9012
pos_5591	Phosphocholine	metab_5577	pos	184.0726315	M+H	C5H14NO4P	8.0724	0.019771351	5.1965	5.0109	5.49	5.158	5.3566	5.0219	4.6758	4.4222	4.5608	4.363	4.1936	4.6208	4.7638	4.3407	4.9363	4.674	5.1042	4.654	4.9761	4.8071	4.9818	4.8388	4.714	5.3387	5.1584	5.1438	5.1592
pos_5593	Palmitoleoyl-EA	metab_5579	pos	298.2729516	M+H	C18H35NO2	8.0724	0.013851089	4.9106	4.1814	4.8952	5.021	4.8043	4.4606	4.3719	3.9145	4.423	4.4539	4.0086	4.4324	5.0257	5.2721	5.2483	4.9937	4.8591	4.8057	5.3401	5.2493	4.9721	5.0701	5.4573	5.1093	5.147	5.1565	5.1454
pos_5594	5-Nonadecyl-1,3-benzenediol	metab_5580	pos	421.3085325	M+2Na-H	C25H44O2	8.0724	0.019431514	5.0067	4.3629	5.3439	4.996	4.8908	4.7159	4.2148	3.8632	4.1908	3.8433	4.6935	4.3104	4.8859	6.1011	6.1938	5.2917	5.5368	5.4753	5.7557	6.4099	5.9228	6.4231	6.3762	5.5573	5.8764	5.8764	5.8909
pos_5618	Plastoquinone-1	metab_5603	pos	205.1216611	M+H	C13H16O2	8.1497	0.028274697	4.604	4.3643	4.8262	4.7333	4.5925	4.5962	4.3942	4.201	4.1086	4.0292	4.6796	4.1354	4.4443	5.4288	5.4821	4.9667	5.0702	4.852	5.2254	5.7031	5.249	5.7563	5.7353	5.0489	5.2711	5.2469	5.2557
pos_5638	Meta-O-Dealkylated flecainide	metab_5622	pos	371.0997003	M+K	C15H19F3N2O3	8.2484	0.082853502	3.6897	3.712	3.3336	3.768	3.8083	3.9362	3.7507	3.6699	3.8953	3.7585	3.7188	4.1045	3.9368	3.9281	3.8541	3.9356	3.6236	3.5864	3.9158	3.5634	3.8338	3.4953	3.3701	3.8621	5.4121	5.4432	5.4836
pos_5656	4E,6E,10Z-Hexadecatrien-1-ol	metab_5640	pos	237.2204024	M+H	C16H28O	8.346	0.065135008	5.6295	5.023	5.6073	5.5337	5.6623	4.9603	4.8033	4.8506	5.0509	5.0324	4.7746	5.0632	5.7415	5.4567	5.6227	5.6023	5.422	5.1257	5.569	5.3432	5.4166	5.3164	5.1434	5.3919	5.5581	5.532	5.5884
pos_5677	4-Methyl-1-phenyl-2-pentanol	metab_5661	pos	179.1424181	M+H	C12H18O	8.4392	0.054716295	5.1686	4.0039	5.1125	4.9364	5.1167	3.9731	3.8303	3.9596	4.0871	4.0116	3.8805	4.154	5.1828	4.8268	5.0532	5.1044	4.9831	4.5554	5.2681	5.0604	5.4646	5.3229	4.8846	5.0258	5.2567	5.2802	5.3043
pos_5688	Ethyl sorbate	metab_5672	pos	141.0905437	M+H	C8H12O2	8.5319	0.026543697	5.9689	5.5557	5.8782	5.9027	5.9698	5.5206	5.3928	5.5388	5.6375	5.5881	5.3706	5.6485	5.9088	5.8546	5.903	5.8926	5.758	5.5828	5.9005	5.7503	5.7981	5.7508	5.5421	5.7861	5.4922	5.5087	5.5146
pos_5712	THYMOQUINONE	metab_5695	pos	165.0902068	M+H	C10H12O2	8.6656	0.043532048	5.217	4.8299	5.0963	5.0895	5.2019	4.8043	4.7429	4.8329	4.9312	4.9864	4.7518	4.9949	5.0335	5.5992	5.7047	5.1961	5.0935	4.993	5.2633	5.9789	5.3297	5.8995	5.6996	5.3018	5.2115	5.1787	5.2122
pos_5769	13Z-Docosenamide	metab_5752	pos	338.3403634	M+H	C22H43NO	8.9924	0.041380992	5.727	5.4119	5.6314	5.66	5.7387	5.3746	5.2374	5.3365	5.4886	5.4561	5.1972	5.4833	5.6414	5.5786	5.6262	5.6344	5.4929	5.3187	5.607	5.4029	5.5179	5.3761	5.2027	5.5129	5.084	5.12	5.1017
pos_5849	Alpha-Amyrone	metab_5830	pos	425.375975	M+H	C30H48O	9.1718	0.076815948	4.3326	3.6699	4.361	4.3851	4.3841	3.7539	3.4938	3.6131	3.7081	3.7167	3.403	3.8404	4.5877	6.0137	5.6374	4.2067	4.2485	5.5532	4.6554	5.9924	4.5144	6.1167	5.4595	5.027	5.1354	5.1999	5.156
pos_5874	Calcitroic acid	metab_5855	pos	413.2104451	M+K	C23H34O4	9.2308	0.021192675	5.9969	5.6245	5.8693	5.9297	6.0216	5.5163	5.3853	5.6036	5.6693	5.6229	5.3975	5.7062	5.9167	5.9034	5.9255	5.8598	5.6845	5.6613	5.8439	5.7019	5.8029	5.5592	5.378	5.7182	5.7659	5.7824	5.7673
pos_5985	(E)-9-Octadecenoic acid methyl ester	metab_5964	pos	297.2776698	M+H	C19H36O2	9.5905	0.057599884	5.7891	5.3877	5.7109	5.8243	5.7534	5.3179	5.1692	5.3396	5.4202	5.3852	5.1669	5.424	5.787	5.6786	5.7074	5.643	5.5	5.3814	5.7053	5.5184	5.577	5.7256	5.4404	5.5806	5.3529	5.3806	5.3308
pos_6007	3-Ethylpyridine	metab_5986	pos	108.0807178	M+H	C7H9N	9.7338	0.058503064	5.9862	5.7023	5.9447	5.9736	6.0619	5.6839	5.5828	5.6549	5.7992	5.7819	5.517	5.7891	5.9737	5.813	5.9181	6.0346	5.8209	5.548	5.9437	5.6948	5.859	5.6115	5.4834	5.8117	5.4248	5.4274	5.4694
pos_6018	Adlupone	metab_5997	pos	465.3326308	M+H-H2O	C31H46O4	9.7937	0.07758969	5.1928	4.9881	5.1943	5.0823	5.1603	4.9405	4.637	4.699	4.8844	5.0852	4.7493	4.775	5.1062	4.9751	5.0814	5.1773	5.6963	4.5537	5.124	4.6141	4.9975	4.6225	4.8685	4.8926	4.7247	4.7435	4.6771
pos_6060	Ginsenoside Rh5	metab_6038	pos	694.4933465	M+ACN+H	C37H64O9	10.2167	0.091690754	6.1183	5.647	6.0113	6.026	6.0017	5.4359	5.3482	5.4493	5.5891	5.5714	5.3782	5.626	5.9485	5.8689	5.9246	5.8944	5.8026	5.5911	6.021	5.7699	5.8776	5.6418	5.6244	5.8006	5.8643	5.9224	5.8481
pos_6061	AS 1-1	metab_6039	pos	708.5088299	M+Na	C38H71NO9	10.2167	0.208110805	6.1443	5.5961	5.9894	6.0167	6.0094	5.4444	5.2584	5.3476	5.5246	5.541	5.2785	5.536	5.9499	5.8487	5.9001	5.9097	5.6737	5.4988	5.9112	5.7094	5.7964	5.5732	5.5475	5.6831	5.9407	5.7874	5.7959
pos_6063	DG(18:1(11Z)/18:2(9Z,12Z)/0:0)	metab_6041	pos	636.5538758	M+NH4	C39H70O5	10.2384	0.031991254	6.2904	5.9693	6.2403	6.2239	6.2598	5.835	5.7605	5.8384	5.995	5.9834	5.7488	6.0107	6.1957	6.1036	6.1934	6.2185	6.0639	5.8444	6.2355	5.9884	6.0828	5.9393	5.819	6.0738	5.8163	5.844	5.8324
pos_6067	Isopropyl linoleate	metab_6045	pos	323.2932115	M+H	C21H38O2	10.383	0.108717731	6.5247	6.2299	6.5067	6.4454	6.4848	6.0754	5.9918	6.0581	6.2331	6.2225	6.008	6.2672	6.4602	6.3723	6.4606	6.4648	6.2863	6.0931	6.4964	6.2381	6.3008	6.1866	6.076	6.3459	6.019	6.1136	6.0665
pos_6206	4'-Hydroxyclobazam	metab_6183	pos	299.0607553	M+H-H2O	C16H13ClN2O3	15.9945	0.021325612	6.0527	5.6864	5.9762	6.0133	6.0814	5.6452	5.5294	5.5705	5.7338	5.7233	5.4873	5.7528	6.002	5.9144	5.9728	6.0154	5.8428	5.6091	5.9834	5.7987	5.8693	5.7218	5.5862	5.8493	5.6325	5.6398	5.6509
pos_6242	5-(hydroxymethyl)-2-Furancarboxylic acid	metab_6219	pos	143.0335558	M+H	C6H6O4	14.7589	0.065644885	6.1992	6.045	6.2136	6.1992	6.2274	5.8495	5.6944	5.8553	6.007	6.0426	5.7478	5.9739	6.1446	6.0162	6.0519	6.0888	5.9352	5.6881	6.0445	5.8262	5.933	5.7716	5.6393	5.8919	5.7964	5.7393	5.7707
pos_6245	(E)-hex-2-enedioic acid	metab_6222	pos	145.0491261	M+H	C6H8O4	14.7155	0.163619485	5.7204	5.8903	5.8391	5.7359	5.7522	5.3771	5.2572	5.6569	5.7759	5.8097	5.4028	5.6768	5.6952	5.4885	5.484	5.5086	5.3603	5.102	5.4292	5.25	5.3109	5.1902	5.0107	5.224	5.3238	5.2136	5.3551
pos_6281	2-Pyrrolidinone	metab_6258	pos	86.06032789	M+H	C4H7NO	14.3482	0.049648732	5.7093	5.3473	5.6411	5.664	5.7111	5.3402	5.1981	5.285	5.4235	5.4057	5.1778	5.4312	5.6544	5.5389	5.6159	5.6486	5.4935	5.2667	5.6187	5.4058	5.4948	5.3617	5.232	5.48	5.3329	5.2897	5.3119
pos_6359	Aniline	metab_6336	pos	94.06530048	M+H	C6H7N	14.0757	0.06726346	5.4951	5.1568	5.4447	5.4424	5.5328	5.1289	4.9984	5.1312	5.2611	5.2552	4.9777	5.2442	5.4694	5.3156	5.4109	5.4772	5.3104	5.1054	5.4608	5.2006	5.364	5.1923	5.047	5.268	5.1229	5.0734	5.1269
pos_6389	N-methyl-Aniline	metab_6366	pos	108.080747	M+H	C7H9N	14.0571	0.056541787	6.694	6.3231	6.6431	6.664	6.6968	6.2801	6.1804	6.2729	6.4259	6.4174	6.1682	6.4256	6.6271	6.482	6.6012	6.6428	6.4806	6.255	6.6358	6.3399	6.5188	6.3418	6.2452	6.4984	6.262	6.2566	6.301
pos_6441	Methenamine	metab_6418	pos	141.1130677	M+H	C6H12N4	14.0391	0.183997016	5.6544	5.2574	5.5657	5.5571	5.7204	5.2423	5.2163	5.2798	5.4218	5.406	5.1249	5.4361	5.5941	5.4855	5.5747	5.6914	5.4868	5.2452	5.6263	5.4471	5.4797	5.3381	5.1758	5.4223	5.1524	5.2779	5.3123
pos_6449	N,N-Dimethylethanolamine N-oxide	metab_6426	pos	106.0862671	M+H	C4H11NO2	14.0391	0.165780147	4.9228	4.6071	4.8714	4.8915	4.972	4.5421	4.5012	4.5745	4.684	4.6862	4.4241	4.686	4.9103	4.7888	4.846	4.9576	4.7607	4.5602	4.9114	4.7008	4.7978	4.6173	4.4603	4.7686	4.4594	4.5373	4.6047
pos_6465	Triethylamine	metab_6442	pos	102.1277616	M+H	C6H15N	14.0181	0.049733755	6.7123	6.3556	6.6499	6.6791	6.7103	6.2996	6.1894	6.2773	6.4356	6.4251	6.1766	6.4327	6.6436	6.5174	6.6164	6.6596	6.4932	6.2625	6.6341	6.3733	6.5214	6.342	6.2462	6.5053	6.2842	6.267	6.3097
pos_6506	DG(18:0/0:0/18:2n6)	metab_6482	pos	652.5841673	M+NH4	C40H74O5	10.383	0.105728611	6.4041	6.0795	6.4164	6.3382	6.4033	5.9789	5.8923	5.9926	6.1476	6.1248	5.8977	6.1814	6.3611	6.2798	6.3582	6.385	6.227	5.9998	6.4122	6.1284	6.2211	6.1094	5.9719	6.2546	5.9318	6.0241	5.9889
pos_6517	6''-O-(3-Hydroxy-3-methylglutaroyl)astragalin	metab_6493	pos	610.1822575	M+NH4	C27H28O15	10.2588	0.079404535	4.8826	4.539	5.014	4.9792	4.9686	4.6521	4.2143	4.3148	4.5195	4.4179	4.2529	4.4933	4.8053	4.8503	4.8231	4.9245	4.8355	4.7201	5.0404	4.8748	4.8892	5.1246	4.821	4.9462	6.0928	6.1543	6.0991
pos_6518	DG(20:1(11Z)/15:0/0:0)	metab_6494	pos	650.5692174	M+ACN+H	C38H72O5	10.2384	0.057749542	6.3661	6.0527	6.3357	6.327	6.3699	5.9256	5.8362	5.9327	6.0746	6.0774	5.8366	6.0971	6.3045	6.2111	6.3016	6.3149	6.1777	5.9864	6.3697	6.0701	6.1984	6.0618	5.9373	6.2062	5.9035	5.953	5.9375
pos_6523	Cryptoxanthin epoxide	metab_6499	pos	607.3892268	M+K	C40H56O2	10.2167	0.069031893	5.5909	5.0741	5.472	5.5081	5.4688	4.8732	4.7798	4.863	5.0241	5.0286	4.7898	5.0701	5.4014	5.3398	5.4067	5.3735	5.2647	5.0684	5.4795	5.2862	5.3311	5.1362	5.1381	5.2716	5.3714	5.408	5.349
pos_6525	Yucalexin P21	metab_6501	pos	337.2724027	M+CH3OH+H	C20H32O2	10.1963	0.086937978	6.2379	5.9584	6.1948	6.146	6.194	5.7843	5.7008	5.7732	5.9479	5.9295	5.7144	5.9713	6.1582	6.079	6.1639	6.1612	5.9936	5.8038	6.2127	5.9566	6.0154	5.8954	5.7763	6.0549	5.7419	5.8164	5.7719
pos_6558	7-Oxo-11-dodecenoic acid	metab_6534	pos	213.1477597	M+H	C12H20O3	10.0119	0.102330809	5.7398	5.4067	5.692	5.6603	5.6748	5.2773	5.1964	5.2602	5.4156	5.4242	5.2081	5.4627	5.6655	5.5802	5.6371	5.6618	5.461	5.2873	5.6593	5.4051	5.471	5.3623	5.2642	5.5348	5.2113	5.2988	5.2458
pos_6593	Xi-4-Hydroxy-4-methyl-2-cyclohexen-1-one	metab_6569	pos	91.05437893	M+H-2H2O	C7H10O2	9.8118	0.068910491	5.0547	4.6907	4.962	4.9969	4.9723	4.6153	4.5011	4.5707	4.7061	4.727	4.4968	4.7706	5.0331	4.8848	4.9372	4.935	4.7657	4.6052	4.9603	4.7197	4.7744	4.6553	4.5547	4.8621	4.5533	4.6074	4.5602
pos_6612	Pregnanediol	metab_6588	pos	353.3035727	M+CH3OH+H	C21H36O2	9.7338	0.092088843	5.0795	4.9434	6.3039	6.0945	5.7048	4.9272	4.8262	4.4817	4.6538	4.5873	5.2692	4.8872	4.9056	4.7978	5.7259	5.5557	5.428	4.5144	5.2974	4.6043	5.0472	4.6275	4.7213	5.1461	5.194	5.274	5.245
pos_6646	Docosatrienoic acid	metab_6621	pos	357.2776788	M+Na	C22H38O2	9.6316	0.128398699	2.9254	2.9245	2.9067	2.9464	2.8045	3.0443	2.9447	2.9188	3.0339	3.0213	2.968	3.0095	2.7989	3.0599	3.7998	2.941	2.9922	4.3096	3.2855	5.2112	4.2499	6.3047	4.9383	4.4335	4.5564	4.6429	4.5434
pos_6652	Cucurbic acid	metab_6627	pos	213.1477678	M+H	C12H20O3	9.6108	0.087879623	5.5372	5.1619	5.4286	5.4552	5.4903	5.062	4.9386	5.0749	5.1507	5.1725	4.9372	5.1797	5.4932	5.4304	5.4544	5.4221	5.2795	5.1141	5.4399	5.2385	5.3	5.2068	5.0532	5.3035	4.995	5.0567	4.9895
pos_6768	5-Methyl-2-furaldehyde	metab_6738	pos	111.043948	M+H	C6H6O2	9.3497	0.083754303	5.9981	5.6528	5.9298	5.9541	5.9912	5.5976	5.4765	5.5734	5.7119	5.7053	5.4731	5.7179	5.9626	5.8189	5.8809	5.9452	5.7398	5.5428	5.9161	5.6781	5.7838	5.6303	5.4988	5.7745	5.4691	5.5418	5.5044
pos_6791	Phthalic acid Mono-2-ethylhexyl Ester	metab_6761	pos	279.1580754	M+H	C16H22O4	9.2898	0.061700717	5.9898	5.5152	5.934	5.9707	5.9946	5.4328	5.2987	5.495	5.5674	5.4894	5.2749	5.5851	5.9837	5.7881	5.8562	5.8902	5.7052	5.5442	5.9229	5.7024	5.8003	5.6725	5.4925	5.7773	5.5063	5.5573	5.5193
pos_6805	13'-Hydroxy-alpha-tocotrienol	metab_6773	pos	423.3241789	M+H-H2O	C29H44O3	9.2715	0.072623865	5.4178	3.119	5.5937	5.8464	4.8789	2.6259	3.5087	2.5773	3.3053	2.8194	3.1647	4.109	5.4623	6.2028	6.1596	5.0967	5.3024	5.5666	5.6295	6.2145	5.7592	5.8826	5.5665	5.3733	5.9039	5.9664	5.9303
pos_6942	Stearoyllactic acid	metab_6905	pos	379.280544	M+Na	C21H40O4	9.0941	0.03963536	6.041	5.7416	5.9469	5.9715	6.0308	5.6416	5.4895	5.657	5.8028	5.7842	5.5055	5.7748	5.9955	5.8116	5.8533	6.0007	5.769	5.6015	5.9082	5.6537	5.8407	5.6187	5.4875	5.8026	5.4844	5.5165	5.5123
pos_7049	5,7-Diethyl-9-methyl-3E,5E,7E,9E-tridecatetraene	metab_7011	pos	247.2411242	M+H	C18H30	8.7798	0.047318292	6.6616	5.5152	6.6052	6.596	6.6683	5.2934	5.0861	4.8589	5.3877	5.2501	5.142	5.5437	6.7847	6.3313	6.5266	6.6003	6.3706	6.0916	6.5578	6.324	6.4264	6.3125	6.1168	6.3595	6.6656	6.6335	6.628
pos_7053	2,2,6,6-Tetramethyl-4-piperidinone	metab_7015	pos	156.1378183	M+H	C9H17NO	8.7798	0.036413924	5.5362	4.5211	5.4575	5.3306	5.5668	4.2541	4.1424	4.099	4.445	4.3857	4.191	4.5421	5.6502	5.1834	5.4098	5.503	5.2693	4.953	5.4549	5.1711	5.3057	5.1091	4.9513	5.2524	5.4882	5.4659	5.4579
pos_7056	Epsilon-Caprolactam	metab_7018	pos	114.0911799	M+H	C6H11NO	8.7798	0.023368981	5.4243	4.6943	5.3469	5.2817	5.4549	4.5723	4.5	4.5433	4.7395	4.7232	4.4968	4.7763	5.5176	5.1468	5.3247	5.3977	5.1896	4.9184	5.3389	5.0929	5.2137	5.0386	4.8746	5.1785	5.3225	5.3031	5.3078
pos_7060	(+)-alpha-Tocopherol	metab_7022	pos	431.3866481	M+H	C29H50O2	8.7618	0.041489285	4.5929	4.1552	4.5414	4.5066	4.8503	4.717	4.7625	4.1395	4.4608	4.4039	4.7179	4.6819	3.9557	4.6741	5.3352	5.4107	4.9259	4.508	5.4931	5.4963	5.5927	5.3909	5.8781	5.4973	5.3758	5.3412	5.3506
pos_7070	(3beta,5alpha,6beta,22E,24R)-23-Methylergosta-7,22-diene-3,5,6-triol	metab_7030	pos	445.3664074	M+H	C29H48O3	8.7253	0.022281184	5.3921	5.1901	5.4866	5.6423	5.4551	5.121	5.0264	5.0025	5.2383	5.2379	5.0188	5.1775	5.532	6.5303	6.532	5.7265	5.7408	5.5932	5.6518	6.8448	5.9371	6.6236	6.386	5.9319	5.9986	5.9938	5.9798
pos_7080	27-Norcholestanehexol	metab_7040	pos	437.3245537	M+H-H2O	C26H46O6	8.7044	0.017994971	6.3284	5.9579	6.2326	6.2505	6.3253	5.9087	5.7575	5.888	6.014	5.9853	5.7479	6.0083	6.261	6.1794	6.2214	6.2514	6.0806	5.8929	6.2213	6.0412	6.1283	6.0342	5.8324	6.0972	5.794	5.7786	5.7842
pos_7082	Danielone	metab_7042	pos	213.0750434	M+H	C10H12O5	8.7044	0.025095791	5.869	5.4702	5.7741	5.7985	5.8411	5.4161	5.2789	5.3979	5.5289	5.4902	5.26	5.5365	5.8122	5.7052	5.7618	5.7805	5.6247	5.4423	5.7717	5.5656	5.6657	5.5702	5.3919	5.6534	5.3074	5.3284	5.3234
pos_7085	Benzaldehyde	metab_7045	pos	107.0491008	M+H	C7H6O	8.7044	0.017415306	5.5832	5.2319	5.5001	5.502	5.564	5.1731	5.0541	5.1456	5.2981	5.2904	5.0493	5.3078	5.522	5.4237	5.4823	5.5103	5.3581	5.1583	5.5005	5.2925	5.3895	5.2673	5.1185	5.3714	5.0615	5.0764	5.0714
pos_7093	Palmitic amide	metab_7053	pos	256.2625164	M+H	C16H33NO	8.6856	0.091217493	7.0048	6.1371	6.9659	6.82	7.0945	5.6416	5.4972	5.4026	5.6828	5.7333	5.412	5.7216	7.2096	6.6364	6.7744	6.9965	6.699	6.3053	6.9036	6.5278	6.6394	6.4297	6.182	6.6206	6.9657	6.9061	6.8928
pos_7098	4alpha-Carboxy-4beta-methyl-5alpha-cholesta-8-en-3beta-ol	metab_7058	pos	427.3558358	M+H-H2O	C29H48O3	8.6656	0.039440221	5.6645	5.3256	5.4546	5.4573	5.6206	5.3047	5.2011	5.2591	5.4229	5.4248	5.1015	5.3998	5.6898	6.7933	6.8573	5.762	5.9477	6.0801	5.9541	7.2406	6.3376	7.1382	6.8633	6.3181	6.268	6.3022	6.2887
pos_7154	MG(0:0/18:3(6Z,9Z,12Z)/0:0)	metab_7114	pos	385.2933384	M+CH3OH+H	C21H36O4	8.5131	0.036354864	6.4499	6.0209	6.3583	6.3767	6.4627	5.9645	5.8434	5.9622	6.0716	6.0514	5.8224	6.0891	6.4031	6.3159	6.3669	6.3849	6.2231	6.041	6.3685	6.2311	6.2514	6.2067	5.9793	6.2408	5.9378	5.9693	5.9518
pos_7161	(Z)-9-Cycloheptadecen-1-one	metab_7121	pos	268.2623961	M+NH4	C17H30O	8.4951	0.03504912	5.3035	4.1201	5.2687	5.1069	5.3612	3.783	3.7412	3.6299	4.1069	4.0337	3.7729	4.2142	5.4921	5.1485	5.253	5.3012	5.0559	4.7797	5.2535	5.0772	5.0813	5.0197	4.7767	5.0546	5.4179	5.4444	5.4447
pos_7166	13'-Hydroxy-gamma-tocotrienol	metab_7126	pos	409.308048	M+H-H2O	C28H42O3	8.4579	0.162003494	5.1932	4.7809	5.2714	5.344	5.1711	4.767	4.6443	4.7519	4.849	4.7944	4.6688	4.8833	5.099	5.7524	5.4381	5.1045	5.0638	5.3321	5.237	5.8445	5.0937	5.9363	5.4102	5.0151	5.3651	5.2633	5.2359
pos_7170	23,24-didehydro-25-hydroxyvitamin D3	metab_7130	pos	399.3240967	M+H	C27H42O2	8.4392	0.026206551	5.1231	4.1258	5.2027	5.7419	4.9944	4.4593	4.5318	4.2136	4.036	3.7741	4.4215	4.1264	4.8997	5.457	5.4262	6.0435	6.1324	5.1813	5.6494	6.3566	6.0525	6.7088	6.5619	6.2296	5.8276	5.8475	5.8474
pos_7179	6-Ethyl-4-methyl-3E,5E,7E-decatriene	metab_7139	pos	179.1787962	M+H	C13H22	8.4392	0.027862613	5.4925	4.1384	5.4653	5.2642	5.5403	3.9363	3.8677	3.7377	4.1475	4.0092	3.9239	4.3353	5.6072	5.1711	5.4341	5.4737	5.2912	4.8758	5.4952	5.2836	5.5129	5.3997	5.064	5.28	5.6092	5.6237	5.6334
pos_7184	PELLETIERINE	metab_7144	pos	142.122209	M+H	C8H15NO	8.4392	0.057031629	5.4051	4.2153	5.377	5.1859	5.4643	4.1048	3.9947	3.8997	4.2939	4.2491	4.0782	4.3874	5.5518	5.0642	5.3558	5.4121	5.19	4.7787	5.3647	5.1312	5.2035	5.0962	4.8535	5.1572	5.5139	5.5489	5.5625
pos_7185	Alpha-Terpinene	metab_7145	pos	137.132065	M+H	C10H16	8.4392	0.019840789	5.5449	4.5764	5.4947	5.381	5.5481	4.4999	4.3586	4.4321	4.5777	4.5031	4.4063	4.6786	5.6304	5.4044	5.5508	5.5053	5.3784	5.0633	5.5629	5.4575	5.5451	5.5389	5.2814	5.3725	5.6197	5.6282	5.6369
pos_7187	(3Z,6Z)-3,6-Nonadien-1-ol	metab_7147	pos	123.1165509	M+H-H2O	C9H16O	8.4392	0.026225111	5.6854	4.591	5.6008	5.46	5.6378	4.5173	4.3896	4.4259	4.639	4.522	4.4658	4.7094	5.704	5.4983	5.6427	5.5971	5.5061	5.167	5.7306	5.6224	5.8585	5.7567	5.3724	5.5252	5.7365	5.7376	5.7566
pos_7207	Valenciachrome	metab_7166	pos	413.3029969	M+H	C27H40O3	8.3841	0.098467988	4.1518	3.8685	4.3826	4.6796	4.2231	3.8309	4.2016	4.1412	4.1535	4.2605	3.7694	3.9253	4.186	4.5465	4.2216	4.8212	5.1994	4.468	5.3807	5.4624	5.1673	5.5541	5.8315	5.3196	4.9116	4.8273	4.8896
pos_7215	Tridecanol	metab_7174	pos	242.2468378	M+ACN+H	C13H28O	8.3646	0.007922988	5.0152	4.0791	5.0168	4.9104	5.1155	3.7887	3.7066	3.6901	4.0433	4.0212	3.691	4.0713	5.248	4.8262	4.9136	5.0289	4.8353	4.4199	4.9578	4.6769	4.8003	4.629	4.2981	4.7457	5.1259	5.1199	5.1201
pos_7218	Cis-9,19-epoxy-3Z,6Z-heptadecadiene	metab_7177	pos	251.2361174	M+H	C17H30O	8.346	0.035073981	4.8226	4.0388	4.7036	4.8335	4.749	4.0484	3.9134	4.0664	4.202	4.061	3.8542	4.246	4.7941	4.4881	4.6699	4.8067	5.0423	4.3089	5.3901	4.6563	4.8657	4.877	4.8693	5.0517	4.9318	4.929	4.9564
pos_7230	1-Monopalmitin	metab_7189	pos	331.2828582	M+H	C19H38O4	8.289	0.028014261	5.6929	4.8516	5.8421	6.0716	4.8514	4.6216	4.8025	3.3638	4.8757	2.8261	4.9217	5.1827	4.7415	5.7024	5.549	6.1743	6.1646	5.0574	5.4496	5.3753	5.2785	4.9838	4.5851	5.6885	5.6894	5.6935	5.7121
pos_7259	2-hexadecenal	metab_7218	pos	239.2359971	M+H	C16H30O	8.2287	0.038259585	5.1626	4.4025	5.2378	5.4657	4.4992	4.1636	4.3185	3.254	4.415	3.3761	4.4443	4.6994	4.3422	5.1358	4.999	5.4966	5.5307	4.5432	4.9341	4.8869	4.9235	5.0582	4.6837	5.0739	5.2116	5.2033	5.2351
pos_7272	4,7-Megastigmadien-9-ol	metab_7231	pos	411.3231114	2M+Na	C13H22O	8.1893	0.090972782	4.5518	4.0323	4.325	4.5393	4.306	4.295	3.9474	4.0374	3.9575	3.8743	3.9558	4.0592	4.3712	5.2361	5.1091	4.3101	4.4047	4.8088	4.6055	5.7467	4.8193	6.1222	5.3609	4.6311	5.0976	5.032	5.0297
pos_7328	Avenestergenin A2	metab_7286	pos	591.3689523	M+H-H2O	C37H52O7	8.0724	0.077715635	4.549	3.9541	3.3976	2.8527	3.7507	4.2085	4.0201	2.88	2.9402	2.9275	3.8485	3.2091	4.3823	6.2213	5.5215	4.2283	4.1479	5.8371	4.7254	5.8947	4.5172	4.6166	4.9589	4.6754	4.8312	4.8828	4.8211
pos_7330	PC(16:0/0:0)[U]	metab_7288	pos	496.3380913	M+H	C24H50NO7P	8.0724	0.031547767	7.5001	7.4496	7.7208	7.3646	7.7983	7.4155	7.0084	6.9023	6.952	6.8705	6.3346	7.0332	7.2215	6.5627	7.2884	7.0074	7.673	6.8052	7.1876	7.1039	7.3707	7.1384	6.8108	7.8713	7.5415	7.524	7.5512
pos_7336	Humulol	metab_7294	pos	240.2313243	M+NH4	C15H26O	8.0724	0.043736363	4.9556	4.287	4.9671	4.7476	5.0141	4.1061	4.0672	3.9838	4.23	4.2258	3.9714	4.3132	5.1612	4.7386	5.0217	4.9237	4.6352	4.4461	4.911	4.6481	4.7058	4.6099	4.5169	4.6777	5.0546	5.0371	5.075
pos_7378	Dolichosterone	metab_7336	pos	501.3013843	M+K	C28H46O5	7.9262	0.019342515	5.2016	4.9144	5.1401	5.1271	5.2307	4.8346	4.8308	4.7739	4.6653	4.8183	4.6686	4.7715	5.5554	6.8515	6.2414	5.1293	5.1154	5.6184	5.2147	6.4444	4.9978	5.056	5.2939	4.8019	5.5819	5.5875	5.5984
pos_7382	MG(15:0/0:0/0:0)	metab_7340	pos	317.2670412	M+H	C18H36O4	7.9262	0.024380887	4.1293	3.4565	4.2262	4.4773	4.0555	3.585	3.4718	3.5253	3.7829	3.6299	3.4818	3.7994	4.5071	5.5271	4.67	4.297	3.8855	4.4529	4.151	5.5605	3.9693	3.9052	3.4392	3.8459	4.1296	4.1212	4.1085
pos_7392	(+)-Vulgraon B	metab_7350	pos	217.1943487	M+H	C16H24	7.9054	0.045445394	4.7931	4.0888	4.8678	4.6222	4.8068	4.2468	4.0269	4.1431	4.5507	3.9708	4.1422	4.8345	5.4151	5.6188	6.0115	4.8472	4.6995	5.173	4.9986	5.326	4.97	5.4249	5.6154	4.816	5.37	5.3522	5.3915
pos_7418	(+)-12-(2-Cyclopenten-1-yl)-2-dodecanone	metab_7376	pos	251.2360014	M+H	C17H30O	7.8429	0.04113706	4.9882	4.0374	4.6284	4.6158	4.8671	4.1154	4.2249	4.8485	4.4733	4.1328	3.8845	4.6541	4.7949	4.7136	5.0137	4.6848	5.1149	4.4053	5.3179	4.7867	4.7021	4.8149	4.7991	5.15	5.4544	5.4567	5.486
pos_7422	5a-Cholesta-7,24-dien-3b-ol	metab_7380	pos	407.3284061	M+Na	C27H44O	7.822	0.024176004	3.4921	3.5264	3.2333	3.7054	3.6484	3.547	3.8299	3.1847	3.2798	3.3921	3.8342	3.738	3.5081	4.6906	4.2859	4.0286	3.8831	3.5928	4.3936	5.1415	3.8352	5.8355	4.9098	4.1887	4.3953	4.4082	4.3875
pos_7423	Docosadienoate (22:2n6)	metab_7381	pos	354.3353231	M+NH4	C22H40O2	7.822	0.021931893	5.3947	5.076	5.3807	5.405	5.43	5.0295	4.8886	4.9319	5.0873	5.0713	4.8619	5.1016	5.3822	5.333	5.3768	5.3423	5.189	5.0118	5.3474	5.1287	5.1949	5.1065	4.9324	5.2014	4.9975	4.9894	4.9785
pos_7439	N-tetradecanoyl-L-Homoserine lactone	metab_7397	pos	312.2525587	M+H	C18H33NO3	7.7803	0.04500586	4.5173	4.1461	4.6838	4.5055	4.3903	4.0237	4.8293	3.9981	4.356	4.5672	4.0154	4.3144	5.4394	5.506	5.5406	4.5012	4.8211	5.2691	5.4339	5.3228	4.398	5.1402	5.6039	5.0852	5.076	5.0886	5.1141
pos_7462	Nepetaside	metab_7420	pos	329.1582812	M+H-H2O	C16H26O8	7.7178	0.243366669	5.158	4.8447	5.1349	5.1865	5.2358	4.8257	4.8121	4.9026	5.0209	5.0359	4.7886	5.0563	5.228	5.1268	5.1673	5.2061	5.0694	4.8343	5.2558	5.004	5.1047	4.9389	4.8013	5.1205	4.7212	4.8631	4.939
pos_7468	ASARYLALDEHYDE	metab_7426	pos	197.080289	M+H	C10H12O4	7.7178	0.036306992	5.1131	4.7503	5.0376	5.0656	5.1178	4.6817	4.5673	4.7826	4.7875	4.7657	4.5622	4.7958	5.0629	5.0653	5.1297	5.059	4.9381	4.7669	5.406	5.0398	5.3038	5.3782	5.2988	5.3632	4.9851	4.9789	5.0085
pos_7472	PE(12:0/16:1(9Z))	metab_7430	pos	634.4501291	M+H	C33H64NO8P	7.6961	0.055240567	6.1848	5.8207	6.1514	6.1537	6.2014	5.7598	5.61	5.7123	5.856	5.8616	5.5832	5.8771	6.1318	6.0556	6.0733	6.11	5.9625	5.6767	6.0947	5.8613	5.9507	5.8053	5.6803	5.9576	5.6943	5.7033	5.7391
pos_7474	(25S)-1alpha,25,26-trihydroxyvitamin D3	metab_7432	pos	433.3296227	M+H	C27H44O4	7.6961	0.039234423	4.0657	3.7107	4.3452	4.2752	4.0356	3.8628	4.0354	4.1642	3.7745	3.7697	4.2056	3.9319	4.1735	5.686	5.3579	4.4803	4.4235	5.2133	4.8395	5.7532	5.0205	6.1195	5.6914	5.1114	4.9598	4.937	4.9706
pos_7479	6-O-Acetylaustroinulin	metab_7436	pos	382.2936027	M+NH4	C22H36O4	7.6742	0.024059628	4.4768	4.3754	4.5732	4.8722	4.2043	4.4371	4.2743	3.7639	4.7258	3.8695	5.5657	5.0144	4.6318	4.4487	4.1623	4.1142	4.0002	4.3713	5.0699	4.6632	4.6359	5.1204	5.9093	4.2172	5.5807	5.5824	5.5995
pos_7492	Camellenodiol	metab_7449	pos	443.3503333	M+H	C29H46O3	7.6326	0.030372919	4.561	5.0667	4.7595	4.5456	4.5391	4.8464	4.4255	4.2616	4.2319	4.0132	4.8849	4.0619	4.0997	5.2303	5.4515	4.9519	5.1138	4.8156	5.2171	5.8813	5.2264	6.0561	5.9076	5.1369	5.3218	5.3151	5.3404
pos_7511	2-Undecen-1-ol	metab_7468	pos	358.3665835	2M+NH4	C11H22O	7.59	0.05764866	5.7041	4.9844	5.6779	5.6714	5.8602	4.8409	4.7271	4.742	4.8043	5.0976	4.5568	4.8807	5.72	5.5255	5.4189	5.5903	5.3248	5.172	5.512	5.2568	5.4458	5.3316	5.1811	5.5505	5.5066	5.5221	5.5552
pos_7515	PC(16:1/0:0)	metab_7472	pos	516.3042635	M+Na	C24H48NO7P	7.5701	0.054532405	5.0227	5.3954	5.5846	5.1744	5.3237	5.3364	5.0973	4.8463	4.68	4.3296	4.8376	4.9088	4.7868	5.3454	5.4455	5.0901	5.4801	5.3513	4.9612	5.4061	5.1449	4.8103	5.1479	5.4035	5.3707	5.3233	5.3474
pos_7519	2-Acetyl-3,5,5,6,8,8-hexamethyl-5,6,7,8-tetrahydronaphthalene	metab_7476	pos	276.231303	M+NH4	C18H26O	7.5701	0.036469305	5.0911	3.8987	5.137	4.812	5.1744	3.6872	3.6907	3.5213	3.9286	3.9397	3.8392	4.2182	5.2274	4.7876	5.1792	5.1113	4.8061	4.4234	5.0799	4.814	4.8704	4.7295	4.5889	4.8765	5.3131	5.3084	5.3376
pos_7522	Porrigenin A	metab_7479	pos	466.350653	M+NH4	C27H44O5	7.5486	0.052492637	4.3696	3.7772	3.8853	4.1315	4.0017	4.4563	4.1332	5.059	3.8772	3.8712	4.1263	3.4979	3.9743	5.1226	4.7552	4.3753	4.0204	5.311	4.1662	5.5588	4.9212	4.9897	5.4729	4.8757	4.8863	4.85	4.893
pos_7531	Tetracosatetraenoic acid (24:4n-6)	metab_7488	pos	383.2928434	M+Na	C24H40O2	7.528	0.141255373	3.2315	3.6434	3.5047	3.2954	2.9502	4.1249	3.9665	3.3676	3.0037	2.1003	3.613	3.1394	4.477	4.3874	3.7061	2.6643	2.4687	4.5673	3.7591	4.1914	4.0278	4.2682	5.5403	3.6582	4.6952	4.7851	4.8177
pos_7534	2-Hydroxylinolenic acid	metab_7491	pos	317.2074655	M+Na	C18H30O3	7.528	0.010275314	5.287	3.9665	4.4836	4.5795	5.1267	3.9632	4.3842	5.4675	4.5691	3.5978	3.8634	4.9476	4.381	4.6896	4.6731	4.3893	4.8118	4.4637	4.9447	4.6016	4.6677	4.3189	4.418	4.7814	5.6242	5.6152	5.6193
pos_7537	P-Isopropylphenol	metab_7494	pos	137.0957026	M+H	C9H12O	7.528	0.072501066	4.9741	4.6606	4.9373	4.9724	5.0092	4.6046	4.5339	4.5864	4.6766	4.6431	4.51	4.6986	4.9546	4.9128	4.9629	4.9622	4.8265	4.5977	5.0142	4.8335	4.8525	4.8296	4.894	4.8798	4.8091	4.7978	4.8562
pos_7558	L-Asparagine	metab_7515	pos	133.0604607	M+H	C4H8N2O3	7.4658	0.028349085	3.6915	3.8103	3.7444	3.5843	3.6771	4.1777	4.5779	3.5075	3.5488	4.0257	3.3077	3.3492	3.1385	3.3996	3.4331	3.4076	3.8919	3.0854	4.5849	3.3994	3.372	3.381	5.2489	4.9663	4.207	4.2082	4.2288
pos_7563	N-oleoyl histidine	metab_7520	pos	420.3203697	M+H	C24H41N3O3	7.4462	0.180627777	3.9512	3.3857	4.705	4.9516	2.3021	3.4912	1.896	3.5199	3.7388	1.6392	4.0414	3.9348	3.82	4.8375	4.108	3.5868	3.6144	4.7834	3.6591	4.7753	3.9941	5.5669	4.9096	3.4959	4.2842	4.3254	4.4318
pos_7572	Docosanoylcarnitine	metab_7529	pos	528.4037965	M+2Na-H	C29H57NO4	7.4252	0.024080728	4.7271	3.5481	4.0795	3.915	3.9484	3.7663	3.5269	4.4659	4.0352	3.7197	3.3924	4.1539	4.8684	5.7835	5.7858	3.7902	3.4626	5.0785	3.5579	4.5321	3.8312	4.4879	4.4809	3.8322	4.7484	4.7694	4.7588
pos_7605	(10)-Gingerol	metab_7562	pos	351.2509821	M+H	C21H34O4	7.3658	0.055210431	5.2551	4.8158	5.3732	5.4528	5.322	4.9337	4.7304	4.8572	4.8656	4.7916	4.7325	4.9504	5.1416	5.2221	5.2227	5.2485	5.3258	4.7998	5.9241	5.0385	5.1803	5.0126	5.1995	5.6569	5.3206	5.3143	5.3581
pos_7606	Tetracosahexaenoic acid	metab_7563	pos	321.2569823	M+H-2H2O	C24H36O2	7.3658	0.023075454	4.4761	3.5614	4.5143	4.4386	4.5323	3.2213	3.2863	3.5305	3.5707	3.4266	3.0979	3.58	4.6798	4.8665	4.4813	4.4609	4.3209	5.6483	4.6107	5.5322	4.3369	5.6919	5.9864	4.2702	4.9629	4.9786	4.9818
pos_7610	Dehydroepiandrosterone	metab_7567	pos	253.1941178	M+H-2H2O	C19H28O2	7.3658	0.041648658	4.0882	4.2306	4.4983	4.0492	4.0421	4.6389	4.2217	4.5785	3.9876	4.0144	4.5134	4.0473	3.9351	4.7768	4.8526	4.5291	4.5266	4.803	4.5607	5.4267	4.7057	5.8069	5.4953	4.6792	5.0108	4.9996	5.0348
pos_7611	(E,E)-11,13-Octadecadien-9-ynoic acid	metab_7568	pos	241.1941525	M+H-2H2O	C18H28O2	7.3658	0.02448835	4.7507	4.3522	4.6754	4.6252	4.689	4.599	4.7366	4.9742	4.2915	4.0207	4.628	4.4574	4.7283	5.0244	5.1876	4.7718	4.7283	5.2259	4.8711	5.3399	4.8938	5.651	5.5131	4.7822	5.3087	5.3114	5.3282
pos_7612	1,1,2-Trimethyl-3,5-bis(1-methylethenyl)cyclohexane	metab_7569	pos	229.1941711	M+Na	C15H26	7.3658	0.060544734	4.0142	4.339	4.3873	4.3236	4.1112	4.581	4.2559	4.2428	4.2237	3.8323	4.536	4.4693	4.8056	5.2861	5.5464	4.6237	4.5013	5.3215	4.7045	5.3966	4.7945	5.6099	5.7209	4.5242	5.0336	5.0011	5.0536
pos_7613	Oblongolide	metab_7570	pos	221.1528054	M+H	C14H20O2	7.3658	0.04580556	4.2467	3.8565	4.2501	4.0911	4.2018	3.9187	4.2791	4.5857	3.8464	3.7212	4.135	4.0112	4.1368	4.8798	4.6342	4.266	4.2607	5.2408	4.3675	5.1453	4.2708	5.236	5.5494	4.3991	4.7979	4.8143	4.8373
pos_7616	(S)-p-Mentha-1,8-dien-10-yl acetate	metab_7573	pos	195.1373878	M+H	C12H18O2	7.3658	0.02912229	4.1414	3.7544	4.1218	4.097	4.0643	3.7903	4.1032	4.1822	3.8064	3.6659	3.9096	3.9625	4.1576	4.6042	4.3355	4.2027	4.1917	5.1053	4.4235	4.9889	4.1918	5.1281	5.3925	4.2859	4.6586	4.6759	4.6833
pos_7622	Oleoylcarnitine	metab_7579	pos	426.3560075	M+H	C25H47NO4	7.3455	0.047196638	5.5867	4.9107	4.527	5.6192	5.0554	5.6382	5.7873	5.2908	5.9604	5.1553	5.4968	6.2408	5.8955	5.0562	5.5541	4.9753	5.6634	5.3513	6.2596	6.0246	5.8101	6.9418	5.6651	6.8117	6.4754	6.4685	6.5066
pos_7625	4,8 dimethylnonanoyl carnitine	metab_7582	pos	330.2625178	M+H	C18H35NO4	7.3455	0.012540806	4.3971	4.2973	4.3268	4.3954	4.4088	4.452	3.9676	4.3339	4.5476	4.0227	5.2299	4.7777	4.3587	4.5871	4.5817	4.414	4.3445	3.9801	4.9148	4.5731	4.5803	4.7494	4.5742	4.3231	5.0867	5.0882	5.0967
pos_7630	N-oleoyl taurine	metab_7587	pos	390.2654839	M+H	C20H39NO4S	7.326	0.033622671	1.0753	0.8899	0.0692	0.0753	1.229	0.1474	4.7034	3.509	3.1613	1.0929	2.9492	3.5139	3.8149	3.7371	4.3253	1.9932	0.9617	5.6354	2.7485	4.9366	3.5582	5.424	5.434	3.357	4.6106	4.582	4.5916
pos_7631	Furfuryl pentanoate	metab_7588	pos	205.0852876	M+Na	C10H14O3	7.326	0.029665195	5.0236	4.7587	4.992	5.0437	5.0562	4.6845	4.6268	4.6814	4.894	4.8322	4.6186	4.9463	5.0246	4.9533	5.0044	5.0669	4.859	4.5278	5.0439	4.7512	4.8842	4.6528	4.5146	4.8866	5.4912	5.5132	5.5142
pos_7642	PE(15:1(9Z)/12:0)	metab_7599	pos	620.4343944	M+H	C32H62NO8P	7.2865	0.049806566	5.9473	5.4845	5.8457	5.8806	5.9437	5.4146	5.3197	5.3818	5.5481	5.5452	5.2365	5.555	5.8827	5.7041	5.81	5.8317	5.6739	5.4713	5.7822	5.5237	5.6351	5.5022	5.2957	5.6011	5.5086	5.5267	5.4834
pos_7651	PS(P-16:0/12:0)	metab_7608	pos	664.4607823	M+H	C34H66NO9P	7.2658	0.057051313	5.8093	5.334	5.6971	5.7317	5.7956	5.2713	5.1497	5.3119	5.356	5.3478	5.059	5.3939	5.7373	5.6184	5.6755	5.6767	5.5272	5.4354	5.6172	5.4739	5.4833	5.3939	5.2509	5.4444	5.453	5.43	5.4033
pos_7694	Sphinganine	metab_7651	pos	302.304119	M+H	C18H39NO2	7.1623	0.061096407	4.9454	4.5931	5.1371	5.3931	5.0036	4.4542	4.3765	4.1044	4.4619	4.7258	4.1877	4.5573	5.8371	5.5367	5.5465	4.9134	4.6992	5.7816	5.2517	6.0704	5.0151	6.1281	5.3706	5.0659	5.3075	5.2628	5.3114
pos_7718	MG(0:0/16:1(9Z)/0:0)	metab_7675	pos	351.2515188	M+Na	C19H36O4	7.0795	0.041644876	4.7719	4.252	4.7907	4.8777	4.6	4.5379	4.2998	4.4017	4.3597	4.2353	4.3322	4.4776	4.4234	4.7089	4.7747	4.8399	4.9879	4.407	5.0264	4.791	5.0246	4.8678	5.0678	5.0573	5.1306	5.1319	5.0996
pos_7731	2-Hydroxy-3-methoxyestrone	metab_7688	pos	442.3510811	M+H	C25H47NO5	7.0377	0.008644478	4.5407	4.6179	4.6036	4.7471	4.3695	5.2239	4.8445	4.6211	4.8384	4.0962	4.9108	5	4.5296	5.581	4.8872	4.9948	4.7864	5.3145	5.2291	5.9806	4.9946	6.1379	5.9488	5.5867	5.3711	5.3777	5.3713
pos_7743	Momordicoside C	metab_7700	pos	845.4615281	M+2Na-H	C42H72O14	6.9957	0.031586522	2.9045	3.097	0.731	0.7636	0.6496	2.7123	3.7437	0.7409	3.4396	2.3566	3.8405	3.1347	3.3582	0.8596	3.5433	0.7591	2.4333	0.6047	3.2563	4.5386	2.7821	6.6943	0.7525	3.2831	5.3205	5.3156	5.2945
pos_7745	Ile Ile Lys Trp	metab_7702	pos	559.3608893	M+H	C29H46N6O5	6.9957	0.062026593	4.9469	5.8588	5.0639	5.5574	5.4299	6.031	4.8697	4.5651	4.2492	4.6275	5.8612	3.7532	3.7016	4.0924	4.2237	5.9026	5.8141	4.4154	5.4818	4.8261	5.8343	4.0794	4.6859	5.2736	5.1522	5.1887	5.2055
pos_7760	EB 1129	metab_7717	pos	455.3506349	M+H	C30H46O3	6.9753	0.016435783	4.6435	4.988	4.881	4.6738	4.4022	5.2223	4.9171	4.7947	5.0053	4.6724	5.131	5.179	5.3754	5.9377	6.0678	5.0782	4.9884	5.4388	5.1265	5.5627	5.1668	5.4676	5.9553	5.118	5.342	5.3533	5.3401
pos_7762	Sphingosine	metab_7719	pos	300.2885107	M+H	C18H37NO2	6.9753	0.018822842	5.1769	4.688	5.427	5.3992	5.1119	4.9636	4.9773	4.1828	4.6115	4.539	4.6221	4.7496	6.0932	6.1939	5.9628	5.2577	4.8897	6.1664	5.5469	6.035	5.4964	6.361	6.4157	5.5451	5.6469	5.6615	5.6607
pos_7777	(24R,25R)-25,26-epoxy-1alpha,24-dihydroxyvitamin D3	metab_7734	pos	431.313894	M+H	C27H42O4	6.9118	0.029203207	4.5401	5.3178	4.9006	5.1227	4.9581	5.1045	5.5792	5.1564	4.9509	4.9423	5.4725	5.0042	5.0507	5.4194	5.3133	5.3376	5.3766	5.8723	5.4199	5.6427	5.3964	5.9638	5.8	5.5733	5.3638	5.3573	5.3816
pos_7783	Ser Val Lys Arg	metab_7740	pos	489.3172105	M+H	C20H40N8O6	6.8902	0.042864525	3.467	3.9981	3.8803	3.8922	3.3012	4.535	4.8138	4.3922	4.3476	3.8179	4.6738	4.458	4.5286	4.6453	4.6916	3.8913	4.2235	5.4761	4.119	4.8044	4.0058	4.9775	5.0952	4.5222	4.6306	4.5969	4.6008
pos_7784	TetraHCA	metab_7741	pos	484.3613776	M+NH4	C27H46O6	6.8902	0.008641601	4.6345	4.8008	4.6919	4.7997	4.4112	5.3118	5.623	5.0449	5.2335	4.8319	5.5612	5.3721	5.4929	5.4859	5.4736	4.8337	4.9406	6.2895	4.8078	5.6295	4.707	5.9346	6.0559	5.2448	5.3521	5.345	5.3465
pos_7786	1alpha,25-dihydroxy-9,11-didehydro-3-deoxyvitamin D3	metab_7743	pos	399.3245158	M+H	C27H42O2	6.8902	0.013753223	5.2676	6.0283	5.5811	5.8	5.6412	5.9189	6.0348	5.6625	5.5745	5.6861	6.1582	5.4993	5.1693	5.7769	5.8121	6.2192	6.1307	5.7196	5.957	6.114	6.2831	6.5468	6.4223	6.328	6.0075	5.9959	6.0042
pos_7820	Calendic acid	metab_7777	pos	243.2098315	M+H-2H2O	C18H30O2	6.7648	0.030536431	4.7974	4.6693	4.8513	4.7799	4.9683	4.9455	4.6389	4.4645	4.5141	4.4653	4.886	4.5133	4.8244	4.7877	4.9868	5.0006	4.934	4.5498	5.3365	4.9267	4.9318	5.0966	5.0953	5.3496	5.1295	5.112	5.1382
pos_7826	MG(0:0/22:5(7Z,10Z,13Z,16Z,19Z)/0:0)	metab_7783	pos	427.2825529	M+Na	C25H40O4	6.7443	0.035612506	4.0209	4.494	3.7914	3.8198	4.0447	4.7071	5.4737	3.9412	4.4393	3.8926	5.4191	4.6543	4.3846	4.4337	4.4019	3.921	4.0703	3.9812	4.2768	4.6893	4.3698	4.7503	4.6025	4.3049	4.7887	4.7588	4.7677
pos_7827	(24S)-24,25-dihydroxyvitamin D3	metab_7784	pos	417.3350394	M+H	C27H44O3	6.7234	0.019689216	4.8156	5.3849	5.3081	5.1842	4.9673	5.5394	5.5448	5.5095	5.2384	5.1737	5.6131	5.2552	4.892	5.6761	5.6393	5.6201	5.5567	5.6132	5.4509	5.9513	5.8171	6.3483	6.3766	5.7366	5.7314	5.7153	5.7286
pos_7849	(5-heptyl-6-methyloctahydroindolizin-8-yl)methanol	metab_7806	pos	268.2624103	M+H	C17H33NO	6.6841	0.042984271	4.5341	4.2448	4.8116	5.0117	4.491	4.6063	4.3706	3.552	4.1666	3.8618	4.2018	4.2374	4.6747	5.1227	4.9914	4.6322	4.3229	5.3141	5.176	5.3904	5.2311	5.8639	5.9148	5.0319	5.0997	5.1364	5.1133
pos_7857	11'-Carboxy-gamma-chromanol	metab_7814	pos	422.3245668	M+NH4	C25H40O4	6.6447	0.016129347	3.9858	4.3899	4.1796	3.5292	3.7602	3.8096	4.2717	3.7061	3.986	3.6106	4.6108	4.1578	3.4396	5.6317	4.7009	4.549	4.367	5.4097	4.7374	5.6553	4.7167	5.8018	5.6991	5.1037	5.0195	5.0282	5.0334
pos_7877	6-hydroxysphingosine	metab_7834	pos	316.2832901	M+H	C18H37NO3	6.6257	0.047996583	4.8516	4.1735	4.7095	4.7808	4.3606	4.6165	4.3204	3.1962	4.1947	4.0512	4.4301	4.282	4.5849	4.7309	4.5736	4.8656	4.7753	4.646	5.0804	4.9178	4.9329	4.7813	5.4206	4.8856	4.97	4.9419	4.9296
pos_7893	Allothreonine	metab_7850	pos	120.0652438	M+H	C4H9NO3	6.5655	0.054064855	3.952	4.1209	3.8318	3.9423	3.9713	3.7885	3.348	3.2693	4.151	3.63	4.7757	4.3526	3.7154	3.7625	3.8111	3.8313	3.6714	2.4837	4.0336	3.6245	3.8394	3.4962	3.3845	3.7268	4.2995	4.3037	4.2605
pos_7914	Chamazulene	metab_7871	pos	185.1318228	M+H	C14H16	6.4894	0.018021758	4.4665	4.8315	4.8204	4.5136	4.3174	4.9027	5.3894	5.0208	4.9513	4.7632	5.2069	5.0213	5.1922	4.9178	5.0783	4.8644	4.9451	5.5794	4.7387	4.9118	4.8791	4.9488	5.4844	4.8495	5.2768	5.2869	5.2716
pos_7919	Delta2-THA	metab_7876	pos	355.261787	M+H	C24H34O2	6.4716	0.007830356	7.2271	7.6522	7.6561	7.0436	6.7638	7.6368	8.3541	7.8395	7.8783	7.7345	8.0712	7.9157	8.1836	7.1519	7.6718	7.6257	7.7638	8.5325	7.529	7.3664	7.7077	7.5683	8.394	7.7292	8.1708	8.1653	8.1646
pos_7923	4-[5]-ladderane-butanoic acid	metab_7880	pos	247.1682677	M+H	C16H22O2	6.4716	0.009946246	4.8083	5.3044	5.2981	4.6851	4.5664	5.1756	5.9217	5.4902	5.4595	5.2499	5.645	5.5346	5.7641	5.0377	5.2684	5.1854	5.3531	6.1017	4.9646	4.9452	5.1706	5.0443	5.9525	5.2282	5.7787	5.7775	5.7707
pos_7925	6E,8E,12E,14E-Hexadecatetraen-10-ynoic acid	metab_7882	pos	245.152682	M+H	C16H20O2	6.4716	0.011098612	4.9896	5.5112	5.5363	4.7907	4.6477	5.2985	6.1884	5.7225	5.6947	5.4892	5.8758	5.7701	6.0164	4.9377	5.4148	5.3846	5.5417	6.3723	5.0963	4.9523	5.3581	5.189	6.2078	5.3754	6.0254	6.0236	6.0163
pos_7926	(8E,15E)-1,8,15-Heptadecatriene-11,13-diyne	metab_7883	pos	227.1785149	M+H	C17H22	6.4716	0.003703401	4.7308	5.3141	5.207	5.0214	4.6667	5.4984	5.7252	5.3173	5.2904	5.1327	5.6354	5.3538	5.4954	5.3478	5.5438	5.377	5.4082	5.8801	5.2104	5.5458	5.3802	5.6685	5.9198	5.2685	5.6381	5.64	5.6413
pos_7930	2,2,6,7-Tetramethylbicyclo[4.3.0]nona-1(9),4-dien-8-one	metab_7887	pos	173.1319003	M+H-H2O	C13H18O	6.4716	0.042887971	4.6308	4.9043	4.9141	4.7931	4.5684	5.1174	5.2232	4.9427	4.9104	4.7853	5.169	4.9537	5.0325	4.83	5.0059	4.9571	5.0207	5.3121	4.9748	5.0569	4.9705	5.0069	5.3505	5.014	5.1474	5.1757	5.1411
pos_7931	Cis-3-Hexenyl trans-2-hexenoate	metab_7888	pos	161.1319075	M+H-2H2O	C12H20O2	6.4716	0.011709562	4.8655	5.1499	5.1254	4.9865	5.0471	5.4744	5.3893	5.14	5.0951	4.9755	5.3804	5.1397	5.244	5.1159	5.2595	5.1951	5.2224	5.471	5.2815	5.3167	5.2075	5.2711	5.5848	5.3145	5.4475	5.4436	5.4374
pos_7934	4-Phenyl-3-buten-2-ol	metab_7891	pos	131.0851611	M+H-H2O	C10H12O	6.4716	0.011707618	4.7908	4.8542	4.9343	4.8437	4.7747	4.9687	5.1869	4.9057	4.908	4.7886	5.0548	4.9319	5.0901	4.8959	4.9889	4.9967	4.9873	5.2907	4.9836	4.9684	4.944	4.9461	5.279	4.9995	5.1249	5.1317	5.1348
pos_7941	N,N-dimethyl-Safingol	metab_7898	pos	330.3350813	M+H	C20H43NO2	6.4533	0.028478627	3.8642	2.7912	3.9653	4.2425	3.0833	4.0959	3.0316	3.585	4.1767	2.6714	3.8194	4.4147	3.3212	4.5406	4.7694	3.4195	2.8298	4.0725	4.7397	4.7001	4.8435	5.1833	5.0044	4.5613	4.7207	4.7389	4.7154
pos_7960	26:6(8Z,11Z,14Z,17Z,20Z,23Z)	metab_7917	pos	385.308436	M+H	C26H40O2	6.4117	0.013641864	5.3809	5.7432	5.5303	5.5372	5.4392	5.9779	5.3314	6.0704	6.1903	6.1564	6.4529	6.184	5.6045	6.1921	6.2001	6.164	5.9347	6.0753	5.803	6.6872	6.4632	6.8955	6.5403	6.2101	6.2418	6.2354	6.23
pos_7961	5,7alpha-Dihydro-1,4,4,7a-tetramethyl-4H-indene	metab_7918	pos	349.2876105	2M+H	C13H18	6.4117	0.027934002	3.9136	4.6113	4.2568	4.2806	4.1944	4.9223	3.938	4.8746	4.907	4.9272	5.2672	4.9096	4.0304	5.0579	5.049	5.0693	5.0068	4.6654	4.7318	5.701	5.3058	5.8694	5.3697	5.2302	5.0424	5.0652	5.0615
pos_7964	Allyl butyrate	metab_7921	pos	129.0905904	M+H	C7H12O2	6.4117	0.078477239	3.6973	3.5197	3.6162	3.6364	3.5523	3.8216	3.0747	3.9737	4.0725	4.0417	4.156	4.0352	3.5131	4.1749	4.1881	3.9679	3.6962	3.8662	3.8364	4.5606	4.3216	4.7383	4.3334	4.0771	4.0228	4.0077	3.9565
pos_7988	10-Epijunenol	metab_7945	pos	240.2312115	M+NH4	C15H26O	6.3308	0.14716143	5.1764	5.0637	5.19	5.2017	5.1107	4.8607	4.7293	4.8146	5.0405	5.0341	4.7069	5.0512	5.08	5.2493	5.146	5.2187	5.0383	4.6976	5.2453	5.0255	5.1504	4.9389	4.8053	5.1003	4.7975	4.8346	4.9194
pos_7997	Antibiotic CP 412065	metab_7954	pos	472.2677256	M+ACN+H	C25H34O6	6.2904	0.071786526	5.6111	4.7825	5.4524	5.5125	5.761	4.319	4.3209	4.5059	4.8837	4.7287	3.8216	4.9924	5.5704	5.3231	5.3935	5.4555	5.1395	4.9409	5.3552	4.8238	5.1742	4.9258	4.6051	5.1761	5.349	5.3201	5.2865
pos_7998	3-O-Acetylepisamarcandin	metab_7955	pos	460.2674203	M+NH4	C26H34O6	6.2904	0.057387056	6.4824	5.595	6.3564	6.3663	6.6114	5.1161	5.2083	5.2964	5.7121	5.5774	4.7255	5.7839	6.444	6.1484	6.2389	6.2796	5.9576	5.6952	6.1931	5.6261	6.001	5.7382	5.4491	6.0315	6.107	6.0816	6.0572
pos_8002	Cis-5-Tetradecenoylcarnitine	metab_7959	pos	370.293547	M+H	C21H39NO4	6.2904	0.023172691	4.2053	4.3919	3.94	4.6332	3.9428	5.2317	5.174	4.5565	5.2982	4.7218	5.1428	5.4901	4.7608	5.0863	4.496	4.9868	4.6808	3.9328	5.5387	5.6638	5.2045	5.8034	6.046	6.0874	5.5452	5.5616	5.5436
pos_8007	Alpha-Methylstyrene	metab_7964	pos	119.0852877	M+H	C9H10	6.2904	0.009239749	6.9552	6.4619	6.9012	6.911	7.0666	6.401	6.3609	6.2913	6.4828	6.3741	6.2597	6.5862	6.9528	6.8504	6.9299	6.9077	6.7568	6.5211	6.8897	6.7223	6.7941	6.6274	6.5866	6.8156	6.9497	6.9528	6.9577
pos_8010	2,3-Dimethyl-2-cyclohexen-1-one	metab_7967	pos	107.0854635	M+H-H2O	C8H12O	6.2904	0.017383071	5.8084	5.6632	5.8052	5.8317	5.8245	5.8515	5.7348	5.6589	5.6624	5.6215	5.7694	5.6818	5.7542	5.8282	5.8525	5.8653	5.8386	5.6028	5.8924	5.8908	5.8482	5.7117	5.8672	5.8543	5.8251	5.8279	5.8393
pos_8038	(3beta,17alpha,23S)-17,23-Epoxy-3,28,29-trihydroxy-27-norlanost-8-en-24-one	metab_7995	pos	475.3377037	M+H	C29H46O5	6.1895	0.128155557	2.1438	4.3758	3.4935	2.1647	2.0238	3.7574	4.7131	3.6335	3.8869	3.6401	4.4086	3.8597	4.5655	4.4771	4.5771	3.7429	3.7319	5.2702	3.5625	4.2937	4.2165	5.0288	5.0712	4.3865	4.2493	4.3407	4.3564
pos_8039	5b-Cholestane-3a,7a,12a,24,25-pentol	metab_7996	pos	470.3818525	M+NH4	C27H48O5	6.1895	0.084248182	3.6958	4.439	4.705	4.1112	2.4957	4.3483	5.7759	4.0661	4.7312	4.6022	5.0948	4.7764	5.3616	4.8424	5.1162	4.9075	4.8112	5.9067	4.4268	5.1759	5.1779	5.4572	5.911	5.3262	5.2263	5.254	5.1807
pos_8048	20-HETE ethanolamide	metab_8005	pos	381.3136354	M+NH4	C22H37NO3	6.1687	0.014343416	5.3021	5.812	5.4577	5.6095	5.3377	6.0746	6.0105	5.4933	5.6475	5.6794	6.1955	5.6741	5.572	6.0083	6.1753	6.1029	6.0394	5.9698	5.7503	5.9082	6.2205	6.207	6.1821	5.9688	5.8125	5.8093	5.8004
pos_8049	Alpha-Linolenoyl ethanolamide	metab_8006	pos	363.3031285	M+ACN+H	C20H35NO2	6.1687	0.030419302	4.7254	5.2271	4.9477	5.0714	4.6471	5.5346	5.4108	5.0361	5.2368	5.187	5.6356	5.2568	4.8642	5.3241	5.5089	5.4599	5.4411	5.2207	5.2588	5.4324	5.5349	5.734	5.5742	5.451	5.2407	5.2143	5.2271
pos_8051	Isokobusone	metab_8008	pos	223.1683378	M+H	C14H22O2	6.1687	0.046852757	4.8193	4.7575	4.7508	4.6442	5.031	5.0494	5.067	4.9951	4.9141	5.0471	4.9772	4.8177	4.6363	5.111	5.069	5.0869	5.0355	4.7235	5.5003	5.0684	5.1468	5.0057	5.65	5.5252	5.0435	5.0662	5.0257
pos_8056	Setariol	metab_8013	pos	437.2992151	M+Na	C27H42O3	6.1494	0.038253136	5.3211	5.6203	5.7267	5.8357	4.9754	6.2551	6.005	5.8595	5.7099	5.5823	6.1316	5.8089	5.0569	5.9427	5.9061	5.9389	6.1537	5.449	5.997	6.0867	5.9119	5.8714	6.1344	5.7735	5.9	5.8763	5.8683
pos_8064	3-hydroxyhexadecanoyl carnitine	metab_8021	pos	438.3192123	M+Na	C23H45NO5	6.1296	0.028219138	5.0736	4.5825	5.3387	4.504	4.7099	4.7426	5.7595	5.2124	6.0163	5.6295	5.4893	6.1916	6.0914	4.9347	5.3034	5.1637	5.1278	6.6043	5.5805	5.1362	5.0662	5.0354	5.8376	5.4125	5.8324	5.8508	5.8277
pos_8073	Asp Glu Phe His	metab_8030	pos	547.2165545	M+H	C24H30N6O9	6.1096	0.244415755	4.0424	4.3199	5.0339	4.7554	5.238	2.4173	2.318	6.1216	2.4069	2.3943	3.9325	2.3826	2.9828	4.3794	5.4857	5.6598	5.2602	3.4775	5.214	2.4325	4.2853	4.9743	4.3441	5.7386	5.0993	4.9878	4.8868
pos_8076	(11Z)-8,18-propano-retinal	metab_8033	pos	325.2511818	M+H	C23H32O	6.1096	0.046257189	4.5069	4.8867	4.7412	4.7246	4.3993	5.3281	5.1491	4.7773	4.993	5.0964	5.6532	4.8692	4.4356	4.6087	4.6368	5.1596	5.1715	5.1191	4.7595	4.5343	5.0913	4.8058	5.0379	5.2581	4.9317	4.9269	4.8943
pos_8108	Azukisaponin I	metab_8065	pos	781.4698281	M+H	C42H68O13	6.0095	0.047898694	5.9059	6.3833	6.135	6.2763	5.834	6.6353	6.4759	6.226	6.1323	6.2757	6.5084	6.0785	4.5342	4.8756	5.339	6.4143	6.4733	3.6569	6.4115	5.5881	6.4794	4.5878	6.3052	6.3584	6.1054	6.0935	6.0646
pos_8109	2',7-Dihydroxy-4'-methoxy-8-prenylflavan 2',7-diglucoside	metab_8066	pos	647.2685742	M+H-H2O	C33H44O14	6.0095	0.053143438	4.8328	4.0485	5.4387	5.2751	4.8761	4.1981	1.8506	6.5023	1.9388	1.9263	3.5365	1.9146	3.313	5.5794	5.9533	6.5588	6.114	4.9071	6.0234	5.0054	5.5888	5.5324	5.2709	6.6615	5.9785	5.9427	5.9363
pos_8118	O-Arachidonoyl Ethanolamine	metab_8075	pos	365.3188456	M+NH4	C22H37NO2	6.0095	0.035212107	5.5585	5.9918	5.7832	5.9018	5.4863	6.2782	6.0985	5.8554	5.7826	5.8842	6.1871	5.7573	4.618	5.0824	5.3137	6.0695	6.1023	4.5597	6.0738	6.1168	6.157	5.1376	6.0378	6.053	5.8144	5.8018	5.7839
pos_8125	16-fluoro-7Z-hexadecenoic acid	metab_8082	pos	273.2200724	M+H	C16H29FO2	6.0095	0.025832677	4.5952	5.1031	4.8589	4.9366	4.4761	5.3479	5.23	5.0004	5.0305	5.0302	5.3344	5.0605	4.4199	5.0862	5.2623	5.1551	5.234	4.7084	5.1823	5.3197	5.24	5.3114	5.2941	5.193	5.0334	5.0112	5.0199
pos_8128	4-Acetyl-6-tert-butyl-1,1-dimethylindane	metab_8085	pos	245.1889914	M+H	C17H24O	6.0095	0.033486323	5.0736	5.4745	5.2849	5.3849	4.9416	5.7276	5.6047	5.3769	5.2955	5.3618	5.6362	5.2818	4.5997	5.2493	5.4231	5.5302	5.5806	4.6462	5.5388	5.6059	5.6069	4.8869	5.5648	5.5023	5.322	5.3436	5.3162
pos_8137	(S)-(-)-Perillyl alcohol	metab_8094	pos	135.1163894	M+H-H2O	C10H16O	6.0095	0.002578215	5.2275	5.4654	5.3842	5.4404	5.2217	5.7147	5.5911	5.3828	5.3273	5.3505	5.6262	5.3296	5.1554	5.3564	5.4561	5.5636	5.5798	5.2232	5.6226	5.6599	5.6055	5.3365	5.6813	5.6034	5.49	5.4916	5.4895
pos_8140	Soyasaponin I	metab_8097	pos	943.5214631	M+H	C48H78O18	5.9915	0.063234092	7.1409	7.6149	7.3444	7.516	7.0898	7.8399	7.6565	7.4389	7.3478	7.4689	7.7006	7.2902	5.7039	6.0684	6.4073	7.6343	7.6927	4.8818	7.6239	6.7066	7.7026	5.69	7.4951	7.5732	7.3315	7.2985	7.2773
pos_8141	Ichangin 4-glucoside	metab_8098	pos	615.24261	M+H-2H2O	C32H42O14	5.9915	0.018687886	5.3826	6.034	5.148	5.3582	5.585	5.4367	5.7365	6.5559	4.795	4.7469	6.3683	4.8179	3.5014	4.4367	4.9114	6.6164	6.0515	3.9149	6.4896	4.5102	6.3529	5.4659	5.4315	6.4353	6.2083	6.1923	6.1984
pos_8144	24-Dehydroprevitamin D3	metab_8101	pos	383.3293413	M+H	C27H42O	5.9915	0.030400737	5.513	5.921	5.6788	5.8089	5.4589	6.1861	6.0354	5.7855	5.7202	5.8187	6.1198	5.6594	4.7567	5.4301	5.6735	6.0193	6.018	5.0071	6.0555	6.0793	6.2015	5.4298	6.0645	6.0935	5.7637	5.7705	5.7449
pos_8147	(3E,5Z)-3,5-Octadien-1-ol	metab_8104	pos	109.1010589	M+H-H2O	C8H14O	5.9915	0.008611843	5.3198	5.4884	5.4184	5.491	5.2422	5.71	5.5929	5.4199	5.369	5.398	5.6352	5.3565	5.0806	5.244	5.3422	5.5916	5.6219	4.9274	5.6301	5.6433	5.6259	5.1845	5.5839	5.5672	5.3816	5.3888	5.3868
pos_8154	Ectocarpen	metab_8111	pos	149.1319781	M+H	C11H16	5.9915	0.01211905	5.1271	5.4391	5.3061	5.404	5.0384	5.6647	5.5648	5.3599	5.2818	5.3435	5.6006	5.2642	4.7741	5.2888	5.3913	5.5199	5.5625	4.7985	5.5648	5.6255	5.5971	5.0056	5.5795	5.5221	5.3271	5.3368	5.3285
pos_8156	P-Mentha-1,3,5,8-tetraene	metab_8113	pos	133.1007652	M+H	C10H12	5.9915	0.012258243	5.3863	5.6317	5.5581	5.5898	5.3743	5.897	5.797	5.5714	5.5151	5.5245	5.819	5.5147	5.3305	5.4373	5.5407	5.7271	5.7612	5.4607	5.7725	5.8211	5.7725	5.4307	5.8506	5.7483	5.6646	5.6704	5.6597
pos_8163	PC(16:1(9Z)/2:0)	metab_8120	pos	536.3317263	M+H	C26H50NO8P	5.9717	0.111662741	4.1981	3.8084	4.8117	4.3742	3.2669	3.8858	4.4071	4.7049	4.3377	4.0337	4.3007	4.5271	4.8004	4.878	4.8929	4.4645	4.9326	5.5413	4.3476	5.1082	4.0618	4.5474	5.1745	4.8458	4.6875	4.6855	4.5994
pos_8164	Dodecanoylcarnitine	metab_8121	pos	344.2779631	M+H	C19H37NO4	5.9717	0.040991033	4.3365	4.2873	3.6588	4.5764	4.1413	4.9144	4.8459	4.1762	4.8412	4.2789	5.1316	5.0661	4.6104	4.4208	4.582	4.2897	4.4461	3.7026	5.2594	4.4717	4.5649	4.7227	5.0557	5.8188	5.1328	5.1001	5.1051
pos_8174	MG(20:4(8Z,11Z,14Z,17Z)/0:0/0:0)	metab_8131	pos	396.3089541	M+NH4	C23H38O4	5.9512	0.021846423	4.7436	4.6689	4.9405	5.0803	4.9845	5.1102	4.8009	4.699	4.7779	4.8597	5.0683	4.8835	4.7033	5.5688	5.5423	5.3884	5.4496	5.1919	5.2564	5.735	5.4128	5.6279	5.5959	5.4122	5.3396	5.3211	5.327
pos_8176	Docosahexaenoic Acid ethyl ester	metab_8133	pos	357.277233	M+H	C24H36O2	5.9512	0.011530475	5.8088	6.2965	5.9998	5.6501	5.5104	6.3162	6.3834	5.8773	6.3009	6.1134	6.4392	6.3971	6.593	6.9603	7.0375	6.342	6.2362	6.7368	6.7199	6.961	6.7301	5.9157	7.0211	6.8028	6.517	6.5258	6.5255
pos_8179	BMPN-benzoic acid	metab_8136	pos	257.1274219	M+H	C15H16N2O2	5.9512	0.127476069	4.0316	5.1666	4.1017	5.4155	4.1038	2.9797	2.4742	2.4483	2.5632	2.5506	2.4975	2.5389	2.3288	3.198	2.6108	2.4705	2.5216	2.2759	2.5491	3.1801	2.5616	3.5045	2.4625	2.7951	4.0437	4.0743	4.1491
pos_8191	Pro Asn Gly	metab_8148	pos	287.1378324	M+H	C11H18N4O5	5.9314	0.107181793	5.0093	5.3031	4.4461	4.3116	5.3463	5.0093	4.2486	4.3823	2.8586	3.3416	5.423	4.4891	3.568	4.6262	4.4807	4.8994	3.3729	4.1304	4.9506	4.2173	4.6419	4.8147	5.067	5.1543	5.8044	5.7773	5.7119
pos_8200	16-Hydroxy hexadecanoic acid	metab_8157	pos	290.2677147	M+NH4	C16H32O3	5.9111	0.019577126	5.5996	5.407	5.5384	5.6447	5.5972	4.804	5.0305	5.2631	5.2061	5.1671	4.7761	4.9756	5.7282	5.37	5.4356	5.5005	5.2066	5.0855	5.2644	5.0587	5.2771	5.1006	4.9247	5.3557	5.6181	5.6059	5.6018
pos_8207	(22E,24R)-Stigmasta-4,22-diene-3,6-dione	metab_8164	pos	425.3395811	M+H	C29H44O2	5.8905	0.171983554	3.1423	3.8508	3.2464	3.4055	3.4086	4.2493	4.0828	3.1709	3.464	3.5256	4.4841	3.4899	3.5248	4.5577	4.7559	4.0009	4.0663	4.0218	4.0054	5.069	4.0647	5.8289	4.3786	4.2061	4.4064	4.2764	4.2888
pos_8209	MG(0:0/18:4(6Z,9Z,12Z,15Z)/0:0)	metab_8166	pos	368.2779021	M+NH4	C21H34O4	5.8905	0.053004736	4.1722	3.8124	3.8173	4.1436	3.6701	4.7408	5.1374	4.4796	5.0202	4.6855	4.9519	5.1599	4.1717	4.5704	4.6566	4.8222	4.5296	3.8058	5.1004	5.004	4.7771	5.0856	5.4283	5.5885	5.1097	5.1379	5.0925
pos_8252	3-Oxo-4,6-choladienoic acid	metab_8209	pos	412.2827537	M+ACN+H	C24H34O3	5.7914	0.00575805	3.7644	3.9638	4.3911	2.4248	3.7136	3.7536	4.5446	7.0082	4.7222	5.1068	4.2071	3.6289	3.731	5.0044	4.6175	5.1255	4.3089	5.3238	4.0875	3.9785	3.5924	4.5086	5.1783	4.4699	5.8472	5.8465	5.8426
pos_8260	13-HDoHE	metab_8217	pos	337.2511218	M+Na	C22H34O	5.7733	0.009232373	5.1605	5.2373	5.0877	4.9607	4.4077	5.7552	6.0521	6.0598	5.4703	5.477	5.9122	5.4848	5.671	5.1369	5.3913	5.591	5.7683	6.1763	5.5151	5.3405	5.5974	5.5011	5.9278	5.7814	5.7231	5.7161	5.723
pos_8261	6E,8E,14E-Hexadecatriene-10,12-diynoic acid	metab_8218	pos	243.1370154	M+H	C16H18O2	5.7733	0.027533385	3.2978	3.6335	4.583	3.3575	2.8451	3.892	5.2767	4.2598	4.7848	4.2568	5.1318	4.9146	4.4323	4.1338	4.2814	4.191	4.6105	5.7911	4.9214	4.0157	3.8824	3.7246	5.1482	4.4831	5.0937	5.0856	5.109
pos_8267	2-Hydroxyacorenone	metab_8224	pos	259.1688078	M+Na	C15H24O2	5.7546	0.042619091	4.385	4.4583	4.7343	4.3587	3.6505	4.9659	5.1975	4.4547	4.629	4.5836	5.0646	4.6319	4.6456	4.9537	4.7998	4.8655	5.0874	5.3165	5.0214	5.1859	4.8536	5.3475	5.1016	5.0429	4.8917	4.927	4.9006
pos_8279	C16 Sphinganine	metab_8236	pos	274.27291	M+H	C16H35NO2	5.7348	0.015802692	7.3567	6.8613	7.3424	7.442	7.5921	6.8824	6.7818	6.719	7.0016	7.0308	6.6218	7.0487	7.2873	7.3501	7.1708	7.2388	6.9613	6.9555	7.2063	6.9651	7.3308	7.0469	6.9215	7.2886	7.2698	7.2758	7.2835
pos_8291	Mevaldate	metab_8248	pos	147.0646783	M+H	C6H10O4	5.7161	0.003334834	4.9022	4.0629	4.9167	4.8838	5.0841	4.1449	3.7011	3.9528	4.3805	4.1665	3.9964	4.3991	5.013	4.7333	4.9422	4.8572	4.6126	4.2082	4.9061	4.5981	4.6714	4.4558	4.3736	4.5967	5.0269	5.0298	5.0282
pos_8296	Ethyl 2-methyl-3,4-pentadienoate	metab_8253	pos	105.0698278	M+H-2H2O	C8H12O2	5.7161	0.028521499	6.4717	5.9483	6.5254	6.4742	6.6263	6.0998	5.9343	5.9403	6.131	6.0013	6.028	6.1452	6.5751	6.4066	6.5616	6.486	6.3436	6.0581	6.5235	6.3508	6.3526	6.1878	6.2276	6.3413	6.6131	6.6272	6.6379
pos_8305	3,7-Dihydroxy-12-oxocholanoic acid	metab_8262	pos	424.3039863	M+NH4	C24H38O5	5.6975	0.012953509	4.9064	5.1837	6.4742	4.991	4.5215	5.472	6.3719	4.8639	5.7482	5.8573	5.6814	5.676	5.6637	5.3307	5.6074	5.9233	6.4646	6.7484	5.7862	5.2617	5.6419	5.5364	6.1814	6.3007	6.0837	6.0779	6.0725
pos_8308	Eicosatetraynoic Acid	metab_8265	pos	297.1837893	M+H	C20H24O2	5.6975	0.027415635	3.5771	4.613	5.2697	4.0057	3.6322	4.3633	5.1954	4.1193	4.4856	4.6077	4.8948	4.465	4.2953	4.2363	4.4074	4.7763	5.2573	5.5566	4.7337	4.1456	4.5217	3.9774	4.9845	5.1365	4.9344	4.9508	4.9278
pos_8328	Meradimate	metab_8285	pos	276.1984493	M+H	C17H25NO2	5.6772	0.260847896	3.292	3.0319	2.8368	2.6223	1.9778	3.5063	2.1169	3.9543	2.9724	3.2245	3.652	3.6797	2.9684	3.4412	3.582	2.7227	3.3365	1.9196	4.4658	4.1754	2.9956	4.8426	4.3662	3.383	3.5632	3.3745	3.6062
pos_8339	Bilirubin	metab_8296	pos	617.2944601	M+CH3OH+H	C33H36N4O6	5.6329	0.239802546	0.5259	0.5252	0.5128	0.5407	2.5778	0.6127	0.5395	3.1953	3.2257	3.9149	0.5562	3.1839	3.8868	5.1886	4.8646	1.9035	2.1082	4.9378	0.5942	5.1496	0.6036	5.6752	4.0155	0.6059	4.2082	4.0122	4.0701
pos_8347	Glycerol 2-phosphate	metab_8304	pos	173.0203338	M+H	C3H9O6P	5.6329	0.031059747	4.7302	4.3894	4.5013	4.6843	4.6064	5.4863	5.3774	4.907	4.9174	4.7583	5.069	4.9722	4.5477	4.3576	4.4293	4.9019	4.6444	3.9528	5.1062	4.2052	5.2774	4.2431	4.4716	4.7793	4.7338	4.7192	4.7462
pos_8367	Fasciculol F	metab_8324	pos	765.4875258	M+ACN+H	C39H65NO11	5.5455	0.061393716	1.9353	1.9344	2.0571	1.9561	1.8159	2.0531	1.9544	2.3147	2.0428	2.0302	1.9775	2.0186	3.13	2.0685	2.0901	1.9507	2.5454	1.758	3.4045	4.8343	3.5667	5.934	4.1385	2.0441	4.2352	4.1818	4.2088
pos_8404	Methionyl-Gamma-glutamate	metab_8361	pos	295.1430299	M+NH4	C10H19N3O4S	5.4809	0.252463134	3.5775	3.4369	3.8047	3.6324	3.3672	3.4377	3.2195	3.1724	3.4152	3.0908	3.4753	3.7493	3.5843	6.1426	4.6299	3.3313	3.4593	5.0815	3.3823	5.8828	3.4388	6.1373	4.8498	3.5443	4.0669	3.9456	3.8495
pos_8405	(S,Z)-Lyratol acetate	metab_8362	pos	195.1373452	M+H	C12H18O2	5.4809	0.028440015	4.4467	4.311	4.6889	4.6324	4.1555	4.8043	4.7235	5.078	4.7065	4.6018	4.6482	4.6767	4.401	4.9598	4.9067	4.4459	4.825	4.8151	4.5964	4.9952	4.6119	4.6289	4.8583	4.7727	4.7563	4.7718	4.7808
pos_8414	(22E)-1alpha,3beta-Dihydroxychola-5,16,22-trien-24-oic Acid	metab_8371	pos	387.2512968	M+H	C24H34O4	5.4369	0.013961574	5.0449	4.933	5.4625	4.7803	4.0905	5.4928	6.0795	5.1034	5.5615	5.4013	5.6454	5.5965	5.6359	5.9699	5.8353	5.0967	5.4817	6.5264	5.8348	5.7567	5.2319	5.8674	6.042	5.7282	5.717	5.7127	5.7246
pos_8415	Cardanoldiene	metab_8372	pos	323.2355256	M+Na	C21H32O	5.4369	0.058055062	3.2878	3.4984	3.5885	2.8867	2.3996	4.099	4.5028	3.7459	4.3217	4.2271	4.7053	4.3268	4.2238	4.5643	4.386	3.851	3.6444	5.266	4.3508	4.1562	4.1026	4.5674	4.6773	4.2477	4.3405	4.3776	4.3895
pos_8453	Virol A	metab_8410	pos	261.1838861	M+H	C17H24O2	5.327	0.01468052	4.7165	4.8835	4.8591	4.8285	4.4098	5.2137	5.1591	5.0592	5.0995	5.101	5.1787	5.0671	4.8543	5.2729	5.2041	4.8843	5.0976	5.2653	5.0147	5.2918	5.1109	4.9622	5.2627	5.1455	4.9942	4.993	5.0045
pos_8480	3-{6-[2,4-dihydroxy-3-(3-methylbut-2-en-1-yl)benzoyl]-5-(2,4-dihydroxyphenyl)-3-methylcyclohex-2-en-1-yl}-6-[(E)-2-(2,4-dihydroxyphenyl)ethenyl]benzene-1,2,4-triol	metab_8437	pos	631.2375854	M+H-2H2O	C39H38O10	5.261	0.027736589	4.8301	5.3671	4.9092	4.7444	5.4328	4.8343	5.064	5.9384	4.418	3.9373	5.4256	4.4087	4.3367	4.933	5.5998	5.7827	5.3607	4.714	5.7289	4.7301	5.7498	4.9031	5.2225	5.9918	5.5464	5.5297	5.5232
pos_8488	Elatoside H	metab_8445	pos	811.4435605	M+H	C42H66O15	5.2391	0.039565993	5.0429	5.6334	5.3661	5.4301	5.0669	5.8971	5.7772	5.674	5.6067	5.6514	5.8252	5.557	3.8537	1.1533	3.5281	5.4954	5.5936	2.6531	5.4663	6.5617	5.6535	1.136	5.3732	5.4928	5.3948	5.3686	5.4014
pos_8503	Leukotriene B4 ethanolamide	metab_8460	pos	421.3047274	M+ACN+H	C22H37NO4	5.2167	0.027276109	4.2909	4.2731	4.6777	4.7369	3.9127	5.1685	4.7667	4.7736	4.4642	4.5937	5.3688	4.6117	4.2512	5.0219	5.0558	4.6924	4.8131	4.0793	4.6998	4.9792	4.8343	5.1827	4.9828	4.7125	4.6066	4.5879	4.5848
pos_8520	Sterebin A	metab_8477	pos	328.2469335	M+NH4	C18H30O4	5.1728	0.033194789	4.6306	4.6393	4.456	4.3887	4.4129	4.8617	4.9467	5.0014	4.9597	5.1435	4.9573	4.804	4.6449	4.5363	4.6511	4.946	4.7418	4.2445	5.2702	4.8647	4.817	4.7078	4.9998	5.1655	4.8814	4.894	4.9101
pos_8582	S-(9-hydroxy-PGA2)-glutathione	metab_8539	pos	608.2958101	M+H-2H2O	C30H49N3O10S	4.9953	0.053629616	1.2221	1.2212	3.4548	1.2419	2.9986	2.7482	4.0775	4.9322	4.6177	5.1311	5.2949	4.4835	4.4315	5.7453	5.3981	3.5334	1.2852	5.3031	1.3114	5.6407	4.618	6.2247	5.4688	3.3405	5.0669	5.0626	5.1044
pos_8599	2-(4-hydroxy-3-methoxyphenyl)-7-{[3,4,5-trihydroxy-6-(hydroxymethyl)oxan-2-yl]oxy}-4H-chromen-4-one	metab_8556	pos	510.1345078	M+ACN+Na	C22H22O10	4.9518	0.091698324	1.0526	4.8372	3.2532	5.5686	4.0518	3.6356	1.0703	1.0466	1.1527	1.1409	1.0917	1.13	0.9388	1.1768	1.1972	1.0669	1.114	0.8921	1.1395	1.1766	1.1511	1.1595	1.0596	1.1539	3.4429	3.396	3.4759
pos_8609	PGD2-dihydroxypropanylamine	metab_8566	pos	426.2832212	M+H	C23H39NO6	4.9295	0.046321785	4.6079	4.3073	4.7974	4.7505	4.2094	4.957	5.1982	4.6553	5.0141	4.9066	5.1258	5.0717	4.413	5.1969	5.3454	5.1166	5.1338	4.9724	5.1221	4.9391	5.3236	5.115	5.5759	5.8293	5.0498	5.0817	5.0452
pos_8615	Tetranor-12(R)-HETE	metab_8572	pos	267.1942836	M+H	C16H26O3	4.9295	0.080300895	4.8846	4.4638	4.2077	4.1243	4.1698	4.8133	4.2095	4.644	4.3787	4.5254	4.6411	4.3303	3.9349	4.7572	4.3526	4.2714	4.4276	3.8402	4.6752	4.2704	4.1329	3.8487	4.2466	4.6982	4.2326	4.2859	4.3001
pos_8621	3a,6b,7b,12a-Tetrahydroxy-5b-cholanoic acid	metab_8578	pos	442.3144589	M+NH4	C24H40O6	4.9082	0.0937285	4.1773	3.8942	4.5775	4.1132	3.1313	4.5746	4.9725	3.7474	4.4485	4.619	4.7933	4.3648	4.3864	4.5157	5.0205	4.6567	4.8897	5.2363	4.8633	4.5924	4.6641	4.6998	5.1269	5.1251	4.6042	4.6143	4.6776
pos_8634	12-OPDA	metab_8590	pos	293.2099306	M+H	C18H28O3	4.8865	0.012298496	6.0029	5.8786	6.0854	6.129	5.6023	6.5351	6.2497	6.3723	6.2593	6.0782	6.3291	6.2988	5.7883	6.4104	6.3534	6.0702	6.371	5.9661	6.1896	6.2844	6.1713	6.0668	6.3399	6.2263	6.2144	6.2145	6.2237
pos_8635	1-Hexanol	metab_8591	pos	246.2418227	2M+ACN+H	C6H14O	4.8865	0.035301029	5.6584	5.6201	5.5332	5.7058	5.8161	5.6064	5.4143	5.286	5.6432	5.79	5.1582	5.7348	5.6408	5.5851	5.4619	5.5047	5.2565	5.3317	5.4611	5.2425	5.6436	5.344	5.2609	5.6206	5.8352	5.8385	5.863
pos_8652	8,12-Epoxy-4(15),7,11-eudesmatrien-1-one	metab_8608	pos	524.2739854	2M+ACN+Na	C15H18O2	4.843	0.071273013	3.3268	3.8228	3.7559	3.7682	3.38	4.5156	4.2653	4.0814	4.1446	3.6057	4.4905	4.4229	3.3163	5.1559	3.9136	4.3796	4.4356	4.0102	4.2577	5.3252	4.6531	5.8579	4.5582	4.6843	4.3943	4.3638	4.3323
pos_8660	1-(8Z,11Z,14Z-eicosatrienoyl)-sn-glycero-3-phosphocholine	metab_8616	pos	546.3516618	M+H	C28H52NO7P	4.8213	0.009419471	3.9511	5.5835	5.6843	4.5591	4.5099	6.252	5.5079	3.2041	4.8412	4.7187	5.4271	4.8317	4.6193	3.4878	4.226	4.6722	4.6377	5.7242	4.3799	5.2031	4.438	3.0912	6.2964	5.0732	5.2163	5.2172	5.2238
pos_8666	Oleic Acid-biotin	metab_8622	pos	523.3722476	M+H	C28H50N4O3S	4.8213	0.035302226	3.4038	3.8417	4.445	3.253	2.7073	5.471	5.6084	2.9218	3.8927	3.2876	4.5986	3.9341	3.3095	3.0422	3.2466	3.1946	3.5634	4.7545	2.8532	3.6188	3.459	2.1135	5.2578	4.2952	4.466	4.4941	4.4701
pos_8680	12,13-Epoxy-9,15-octadecadienoic acid	metab_8636	pos	295.2256165	M+H	C18H30O3	4.7989	0.024194942	5.3074	5.3532	5.3536	5.438	4.8741	6.0453	5.7918	5.7809	5.6795	5.581	5.8989	5.6955	5.0196	5.8605	5.58	5.4562	5.7495	5.2758	5.6094	5.6245	5.7332	5.5268	5.7896	5.6297	5.5032	5.5128	5.5241
pos_8686	Tuftsin	metab_8642	pos	501.3151425	M+H	C21H40N8O6	4.7781	0.025879622	4.9909	5.06	5.2554	5.3136	4.6602	5.9624	5.6918	5.5829	5.5816	5.4481	5.8727	5.5734	4.9711	5.6915	5.6212	5.4019	5.7976	5.2713	5.5321	5.6394	5.7332	5.639	5.7181	5.5568	5.3803	5.387	5.4021
pos_8704	Petasinine	metab_8660	pos	303.1690743	M+ACN+Na	C13H21NO3	4.7562	0.155788471	4.7582	4.4712	5.546	4.7104	5.3105	4.8306	5.4098	6.1211	5.2228	5.7792	6.0839	5.5243	5.8053	6.8718	6.4113	5.199	4.9135	6.2708	5.0554	6.6633	5.1925	6.8701	6.1326	5.3436	5.7893	5.7362	5.6523
pos_8713	(+-)-Ethyl 3-hydroxy-2-methylbutyrate	metab_8669	pos	457.365997	M+H	C30H48O3	4.7339	0.01293797	5.3356	5.9322	5.5024	5.6822	5.3487	6.2292	6.0715	6.0123	6.1129	6.0447	6.2568	6.132	5.2158	5.3015	5.4085	5.9122	5.9438	4.5466	5.8932	6.007	6.1016	5.5889	5.7414	5.9511	5.76	5.7667	5.7712
pos_8718	9,12-Octadecadiynoic Acid	metab_8674	pos	277.2151309	M+H	C18H28O2	4.7339	0.008030671	5.1789	5.2882	5.2253	5.3783	4.8056	6.0188	5.7892	5.781	5.6507	5.566	5.8983	5.6716	4.8688	5.5173	5.4191	5.3806	5.703	5.036	5.5798	5.4845	5.6993	5.4461	5.5214	5.5935	5.4147	5.4095	5.408
pos_8741	3-Hydroxy-5Z-octenyl acetate	metab_8697	pos	436.267567	2M+ACN+Na	C10H18O3	4.6685	0.006113171	5.0152	4.8952	5.1532	5.3076	4.6093	5.5641	4.8272	5.4683	5.413	5.2565	5.5792	5.4193	4.89	5.0493	5.104	5.3619	5.6897	5.1447	4.2263	4.583	4.2318	4.8111	4.7655	5.1982	5.1868	5.1856	5.1817
pos_8752	Tolmetin glucuronide	metab_8708	pos	475.1693231	M+ACN+H	C21H23NO9	4.6467	0.265835815	4.4352	5.4415	4.2726	5.1422	5.2977	6.3863	4.5494	5.0887	3.9021	4.339	6.5545	4.7867	4.349	3.7535	4.4185	5.3679	4.9222	3.714	5.2737	3.2686	5.1864	4.5987	5.0071	5.5187	5.3547	5.2078	5.1347
pos_8774	Ile Phe Thr Asp Gln	metab_8730	pos	623.3050178	M+H	C28H42N6O10	4.6027	0.009711015	2.8034	3.2724	4.474	2.8245	4.0918	3.7665	4.4891	5.8035	5.4629	5.7545	5.6956	5.1937	5.1097	6.5313	6.2262	3.2787	3.5008	5.9289	3.0426	6.3959	4.7602	6.6624	5.8891	3.4585	5.5569	5.5642	5.5642
pos_8803	3b,5a,6b-Cholestanetriol	metab_8759	pos	443.3462814	M+Na	C27H48O3	4.537	0.03837111	4.978	5.3363	5.3627	5.4854	4.5869	6.0687	5.8773	5.363	5.6619	5.5071	6.1046	5.8017	4.8677	5.6218	5.6296	5.6596	5.9802	5.1412	5.7463	5.7232	5.8444	5.6473	5.8611	5.6148	5.4796	5.5069	5.5103
pos_8816	Hydroxyisonobilin	metab_8772	pos	763.3145698	2M+K	C20H26O6	4.4922	0.224371205	2.8836	4.249	4.1039	3.8123	4.3125	4.7063	4.5024	6.0898	4.0186	4.461	6.6506	4.4198	2.943	3.0181	3.2143	4.0459	3.5152	3.5253	3.7266	3.9619	4.0781	5.161	4.6795	4.5896	5.0615	4.9802	4.8623
pos_8817	(3S,5R,6R,6'S)-6,7-Didehydro-5,6-dihydro-3,5,6'-trihydroxy-13,14,20-trinor-3'-oxo-beta,epsilon-caroten-19',11'-olide 3-acetate	metab_8773	pos	673.305199	M+2Na-H	C39H48O7	4.4922	0.062860146	2.8011	4.0513	4.5749	4.172	4.2109	4.1187	4.0689	5.5383	5.1352	5.6246	4.9146	4.6025	4.9536	6.4302	6.3405	4.4933	3.7085	6.0455	4.2318	6.3328	4.8117	6.313	5.9736	4.1001	5.4453	5.4795	5.4998
pos_8823	3-(2-hydroxy-4-methoxyphenyl)propanoic acid	metab_8779	pos	238.1064973	M+ACN+H	C10H12O4	4.4922	0.115120691	3.9354	3.7026	4.2332	3.9031	4.1586	3.5924	3.4475	4.513	3.9871	4.0094	4.0611	3.9997	4.4546	5.2748	4.9762	3.9439	3.7069	4.6707	3.9386	5.0606	3.8494	5.0444	4.3046	3.9166	4.1117	4.0774	4.1746
pos_8827	Isoachifolidiene	metab_8783	pos	383.1255881	M+K	C20H24O5	4.471	0.096028531	2.4048	2.8165	2.4373	2.4182	2.9506	2.6268	3.3511	4.3691	4.1324	4.5632	5.1423	4.2752	3.5944	5.4596	4.7603	3.3083	2.7988	3.9215	3.0205	5.3057	4.1245	5.8464	4.4479	4.2341	4.8382	4.8918	4.9217
pos_8844	Sorbitan laurate	metab_8800	pos	369.2237058	M+Na	C18H34O6	4.4262	0.049598502	5.4949	5.4016	5.618	5.7162	5.0985	5.57	5.3216	5.2003	5.4643	5.3108	5.2329	5.5771	5.1413	5.7825	5.7969	5.3432	5.6122	5.417	5.2041	5.4767	5.1251	4.5426	5.3643	5.3495	5.316	5.3233	5.356
pos_8854	N(alpha)-Benzyloxycarbonyl-L-leucine	metab_8810	pos	266.1376432	M+H	C14H19NO4	4.4049	0.190404231	3.6747	3.0402	3.7532	3.7175	4.2134	3.7026	4.9454	3.6373	3.5076	4.2993	5.1523	4.4587	4.2881	4.2651	4.9969	3.713	3.8562	4.6065	3.4576	4.9964	4.15	4.7852	4.354	4.4938	4.6837	4.6147	4.5156
pos_8874	(1alpha,3beta,20S,22R,24S,25S)-Pubescenin	metab_8830	pos	659.3249457	M+K	C34H52O10	4.3392	0.113974278	2.9469	1.4353	1.4182	3.0761	2.8325	3.0857	1.4548	3.5912	3.18	3.4367	3.4818	3.2923	1.3149	6.0326	5.0693	1.4513	1.5008	4.1539	1.5275	4.5841	1.5397	4.4175	3.7948	1.5426	4.0233	3.9876	3.9238
pos_8885	7-Hydroxyoctanoic acid	metab_8841	pos	224.1272819	M+ACN+Na	C8H16O3	4.317	0.234959461	3.8688	3.5012	3.7665	3.769	3.7621	3.3606	2.5454	3.5724	3.6352	3.7332	3.6839	3.6815	3.9445	4.6144	4.0189	3.6892	3.5787	4.1972	3.7292	4.7772	3.3254	5.4421	3.7823	3.6871	3.7734	3.5924	3.6212
pos_8899	Cortisol 21-sulfate	metab_8855	pos	443.1716074	M+H	C21H30O8S	4.2737	0.088250753	4.0578	3.3977	4.2186	4.2474	3.6339	4.2526	4.477	4.3079	3.1209	3.8282	3.7513	2.2022	1.9931	3.4504	3.0667	4.2932	3.5456	3.1116	4.86	3.4336	4.9175	4.3656	4.2825	5.232	4.3521	4.4188	4.4218
pos_8903	2-Methoxyestrone	metab_8859	pos	318.2082546	M+NH4	C19H24O3	4.2737	0.038924005	4.0931	3.9584	3.9883	3.6007	4.1936	4.3716	4.4531	4.693	4.456	4.6804	4.301	4.1276	4.2751	4.9158	4.3855	4.44	4.4311	3.7569	5.2477	5.207	4.3486	5.2581	4.9508	4.6153	4.4909	4.5193	4.4899
pos_8912	N-Methylserotonin	metab_8868	pos	398.2521012	2M+NH4	C11H14N2O	4.2518	0.038852073	4.9605	4.7016	4.9928	4.924	4.4957	5.4337	5.3863	5.1314	5.2174	5.1084	5.4514	5.2772	4.359	3.942	5.5028	5.2687	5.3874	4.5229	5.3729	4.2825	5.564	4.6576	5.0584	5.9744	5.1862	5.1856	5.2148
pos_8917	{[3-(4-methoxyphenyl)prop-2-en-1-yl]oxy}sulfonic acid	metab_8873	pos	245.0468966	M+H	C10H12O5S	4.2518	0.028852385	3.9442	3.8327	3.6401	4.0772	3.9755	4.1202	4.3457	4.4469	4.75	4.5386	4.7286	4.8319	2.6808	3.8804	3.986	4.651	4.8249	4.5098	4.5942	3.5312	5.0701	5.5704	5.0495	5.0602	4.7233	4.7414	4.7476
pos_8937	Imidazolelactic acid	metab_8893	pos	313.1170446	2M+H	C6H8N2O3	4.2085	0.103848628	4.3656	4.4891	4.0705	4.3397	4.5451	4.3262	4.0179	4.1071	3.9179	3.7706	4.3073	3.7307	3.5492	3.5681	3.9896	5.0675	4.8445	3.9514	5.3342	4.1534	5.1586	4.2937	4.2588	4.9684	4.625	4.6668	4.7149
pos_8950	Corchorusoside A	metab_8906	pos	663.3346663	M+H-2H2O	C35H54O14	4.165	0.110954788	0.5456	0.5449	0.6274	3.3367	0.4626	0.6339	0.5595	4.7403	3.6812	4.5174	5.2196	2.9751	3.4937	4.8875	4.3088	0.5568	0.5944	4.0342	0.6152	5.8434	3.0785	5.1166	4.0246	0.7236	4.5299	4.5753	4.4785
pos_8980	Gln Leu Thr	metab_8936	pos	361.2105593	M+H	C15H28N4O6	4.122	0.074683653	4.2948	4.2446	4.4738	4.3496	3.826	4.5238	4.6764	4.2931	4.3546	4.2044	4.4823	4.2998	4.3052	5.0177	4.8992	4.3369	4.6305	4.4235	4.658	5.0404	4.9198	5.3406	5.1065	4.9705	4.615	4.6301	4.6763
pos_8983	Riboflavine 2',3',4',5'-tetrabutanoate	metab_8939	pos	657.3104858	M+H	C33H44N4O10	4.1	0.052243744	3.167	3.7224	4.733	2.8449	2.9278	3.6052	3.8502	5.4241	5.2114	5.5476	5.2602	4.7872	4.9215	6.4485	6.2561	3.5954	2.939	5.8269	2.9182	6.2469	4.2068	6.1532	5.7581	3.843	5.3735	5.398	5.4189
pos_8991	Cys Cys Ile	metab_8947	pos	338.1220582	M+H	C12H23N3O4S2	4.1	0.073362606	2.1286	2.1277	4.3456	2.1495	3.9567	2.2469	3.2685	3.0295	3.5283	3.2855	2.8775	3.2619	4.1926	4.4548	4.4762	2.8344	2.195	4.1391	2.823	4.5028	3.1127	4.9513	4.9138	3.9232	4.1623	4.2091	4.2246
pos_9027	Dihydrodaidzein	metab_8983	pos	257.0798019	M+H	C15H12O4	4.0363	0.042083552	2.8109	2.5298	4.0291	2.7896	0.0696	2.3514	2.3209	3.0433	3.6907	2.9762	3.9161	4.1248	2.5207	0.1183	4.0259	2.4052	2.9639	3.5228	2.1732	2.4985	2.9533	0.1139	5.1124	2.1177	4.3669	4.4026	4.3787
pos_9030	4,4alpha,5,6-Tetrahydro-7-methyl-2(3H)-naphthalenone	metab_8986	pos	163.1111593	M+H	C11H14O	4.0363	0.055542269	4.3236	4.3616	4.3674	4.4128	4.0521	4.596	4.4147	4.3972	4.4722	4.3099	4.4632	4.5052	4.2758	4.882	4.6184	4.2666	4.5965	4.2687	4.3072	4.7387	4.3393	4.3716	4.3507	4.465	4.2803	4.3092	4.3285
pos_9038	Tyrosyl-Isoleucine	metab_8994	pos	259.1429985	M+H-2H2O	C15H22N2O4	4.0156	0.101189504	3.3102	3.2897	3.5619	3.4653	3.4489	3.3883	3.8079	4.0869	4.458	4.514	4.1654	4.1415	4.3981	5.0827	4.8209	3.7314	3.5234	4.4118	3.6425	4.9779	4.2313	5.2186	4.6282	3.6365	4.508	4.5281	4.5906
pos_9045	Acetaminophen cystein	metab_9001	pos	219.0562616	M+H-2H2O	C11H14N2O3S	3.9952	0.148229287	3.8249	3.7249	4.0601	4.2985	3.8644	2.7328	2.1337	2.6212	2.8245	2.4298	2.1569	3.2589	5.1043	2.4776	2.7602	3.2048	3.8657	2.8061	3.2863	2.3505	2.6415	2.2297	2.1221	2.2902	3.1746	3.2911	3.2922
pos_9052	5beta-Cholestane-3alpha,7alpha,24,26-tetrol	metab_9008	pos	459.341169	M+Na	C27H48O4	3.973	0.057786431	5.708	5.917	6.0236	6.1423	5.2693	6.5999	6.3983	6.2118	6.3287	6.1951	6.5518	6.3702	5.5194	6.3946	6.3112	6.2421	6.6415	5.8244	6.293	6.4193	6.4742	6.3959	6.4633	6.2591	6.0349	6.0679	6.0847
pos_9068	Gly Ala Asp Ser	metab_9024	pos	349.1380434	M+H	C12H20N4O8	3.9517	0.083008197	3.6415	3.92	4.3316	3.8457	4.377	4.1671	4.4427	4.9538	4.473	4.4919	4.2252	4.3097	4.2411	5.3644	5.2502	4.442	4.1623	4.8354	4.5102	5.1507	4.3651	5.0334	4.7667	4.5194	4.542	4.5686	4.6127
pos_9070	Phe Gly	metab_9026	pos	223.1068881	M+H	C11H14N2O3	3.9517	0.043082004	4.105	4.1194	4.4148	4.224	4.2435	4.3379	4.0403	4.885	4.298	4.2973	4.3707	4.361	4.6673	5.4003	4.8778	4.1287	4.2306	4.8402	4.0551	5.4457	4.03	5.5947	4.4445	4.1746	4.4348	4.3979	4.4122
pos_9087	N-Acetylserotonin	metab_9043	pos	241.0961568	M+Na	C12H14N2O2	3.9093	0.081330308	4.7722	4.5727	4.5715	4.6129	4.924	4.1446	4.0348	3.8389	4.1858	4.091	4.6689	4.1716	4.4044	4.2543	4.4803	5.1431	4.8031	3.8935	5.1669	3.9666	5.1285	4.3941	4.4434	4.922	4.7191	4.7516	4.7895
pos_9101	Cynaratriol	metab_9057	pos	587.2843885	2M+Na	C15H22O5	3.868	0.030705679	4.8407	3.9698	6.0392	3.6715	6.3485	4.988	6.2913	6.4685	5.8485	5.4019	5.6224	6.0835	4.3357	5.311	4.9589	5.4195	5.0143	4.9055	5.0041	4.8962	5.3012	5.7173	5.2969	6.4944	5.8829	5.8942	5.9095
pos_9107	Val Gly Val Ile	metab_9063	pos	387.2587507	M+H	C18H34N4O5	3.868	0.026914131	4.2773	4.6452	4.5046	4.7021	3.7724	4.9556	4.6801	4.7289	4.6191	4.5398	4.7676	4.6049	4.1006	4.7851	4.9466	4.5647	5.0639	4.1276	4.7356	5.194	5.0518	5.0108	4.6482	4.8917	4.496	4.4788	4.5013
pos_9121	10-Hydroxycarbazepine	metab_9077	pos	255.1117864	M+H	C15H14N2O2	3.8457	0.076939038	5.4824	5.6334	5.2346	5.3127	5.7255	5.3806	5.295	5.3214	5.2193	5.0912	5.7879	5.2581	4.96	4.9625	5.2815	5.9877	5.6204	4.6168	6.0108	4.7952	5.9885	5.4297	5.3965	5.8645	5.6449	5.6749	5.7114
pos_9126	Dolicholide	metab_9082	pos	542.3414475	M+ACN+Na	C28H46O6	3.8239	0.115157594	3.6748	4.1977	3.0438	3.4685	3.5148	5.4296	4.7803	4.9322	5.2116	4.2408	5.7448	5.3873	2.6876	3.309	3.6389	4.097	3.9931	2.568	3.6183	3.0021	4.3458	2.8632	3.4023	3.3505	4.5528	4.5788	4.6476
pos_9135	Ethyl 3-hydroxydodecanoate	metab_9091	pos	262.2367122	M+NH4	C14H28O3	3.8239	0.045397818	4.9968	4.4537	4.5811	4.7553	4.8752	4.4895	4.4561	4.0693	4.5097	4.4751	4.0437	4.3623	4.8491	4.5383	4.3851	4.5534	4.2253	4.2534	4.3893	4.0391	4.6781	4.1601	4.2041	4.582	4.5364	4.5421	4.5727
pos_9160	2,6-Dioxo-6-phenylhexanoate	metab_9116	pos	221.0798846	M+H	C12H12O4	3.7572	0.070995601	3.8909	3.5414	4.0895	3.5099	3.8086	4.0018	3.9437	3.5612	3.6115	3.4313	3.8603	3.6611	2.9636	2.5111	3.8807	4.3262	4.2862	3.028	4.4766	3.5359	4.9962	3.0555	4.5261	5.2567	3.9178	3.8795	3.9411
pos_9164	Ile Ala Pro Phe	metab_9120	pos	447.2585635	M+H	C23H34N4O5	3.7352	0.026911025	4.6659	4.5245	4.4399	4.6573	4.4193	5.4719	4.9189	4.9465	4.6689	4.6582	4.9085	4.7219	2.5116	3.8188	3.6942	4.83	5.1128	3.387	4.7307	5.0105	5.0559	5.2204	4.9996	4.947	4.7141	4.691	4.7059
pos_9193	3,4,5-trihydroxy-6-{[1-(4-methoxyphenyl)-4-methylpent-1-en-3-yl]oxy}oxane-2-carboxylic acid	metab_9149	pos	765.3303672	2M+H	C19H26O8	3.6703	0.049274369	2.6139	3.7367	3.3698	4.2895	5.0521	4.4959	5.6446	6.2698	5.4566	5.906	6.357	4.8538	2.4875	2.7482	2.7699	5.0963	4.3188	2.4346	4.6972	3.5961	5.3799	4.6455	5.1249	5.2532	5.5765	5.5559	5.5336
pos_9209	{[(3E)-2-oxo-4-phenylbut-3-en-1-yl]oxy}sulfonic acid	metab_9165	pos	260.0578119	M+NH4	C10H10O5S	3.6482	0.06573151	2.6377	2.6368	2.619	2.6587	2.517	2.7565	3.0611	4.4495	3.144	3.6778	4.3597	3.654	3.4095	4.9637	4.033	2.9159	2.7044	3.3598	2.732	4.7374	3.2371	5.1589	3.4288	3.2938	3.8251	3.8182	3.7716
pos_9219	(S)-5'-Deoxy-5'-(methylsulfinyl)adenosine	metab_9175	pos	346.1185066	M+CH3OH+H	C11H15N5O4S	3.6272	0.009814692	5.2354	5.3908	5.512	5.1304	5.2797	5.2971	4.2257	4.4518	4.2309	4.1644	4.4895	4.0986	5.0261	5.6852	5.5305	5.338	5.2753	5.6925	5.3336	5.411	5.4894	4.8893	5.2135	5.0882	5.1065	5.1054	5.0986
pos_9223	11-Methoxynoryangonin	metab_9179	pos	292.1169784	M+NH4	C15H14O5	3.6272	0.060907964	3.7815	4.1394	3.6638	3.8828	3.7968	4.2152	3.6784	4.4405	4.1166	3.9393	4.888	4.1942	4.2215	5.2997	4.1956	3.8992	3.3608	3.9849	3.7444	5.1413	4.0126	5.7073	4.2075	3.5248	4.4119	4.3728	4.3624
pos_9224	L-4-Chlorotryptophan	metab_9180	pos	280.0854466	M+ACN+H	C11H11ClN2O2	3.6272	0.023458799	4.3001	3.7518	4.3413	4.182	4.268	4.3335	4.9369	4.5346	4.306	3.8607	4.5628	4.5231	4.2508	3.167	4.4711	5.0957	4.9143	4.1313	5.0313	3.1667	5.2248	4.4257	4.8678	5.4646	4.6727	4.6667	4.6528
pos_9226	3-Hydroxy-4-aminopyridine	metab_9182	pos	243.086783	2M+Na	C5H6N2O	3.6272	0.039820622	5.0216	4.948	4.9955	4.9601	4.8202	4.5908	4.9006	5.5106	5.2462	5.0752	4.7184	5.016	4.9784	5.8471	5.6143	5.3653	5.5071	5.6324	5.4966	6.3934	5.6151	6.822	6.1214	5.4049	5.6453	5.6661	5.6798
pos_9264	PA(16:0/20:5(5Z,8Z,11Z,14Z,17Z))	metab_9220	pos	370.2210424	M+2Na	C39H67O8P	3.5409	0.039353369	4.2105	3.8753	4.2691	4.2724	3.7478	4.7249	4.8542	4.1577	4.4982	4.5384	4.6135	4.4054	3.7594	3.8112	4.9867	4.4887	4.4146	4.2052	4.6908	4.2729	5.0291	4.5814	4.5931	5.2292	4.4534	4.4356	4.4193
pos_9272	4-Hydroxy-5-phenyltetrahydro-1,3-oxazin-2-one	metab_9228	pos	176.0700875	M+H-H2O	C10H11NO3	3.5409	0.099110889	4.4636	5.3241	4.5867	5.2215	4.7273	4.5799	3.8432	3.9659	4.1774	4.18	4.0883	4.1955	4.2666	4.3088	4.3767	4.3523	4.1415	3.9479	4.1761	4.2101	4.133	4.1834	3.8616	3.9983	4.2985	4.2769	4.3585
pos_9285	Ser Phe	metab_9241	pos	253.1173497	M+H	C12H16N2O4	3.5192	0.060557577	3.0605	4.3366	4.3931	4.5069	4.3685	4.9637	3.1316	3.4648	3.3049	3.4213	3.2376	3.4866	3.7163	3.7367	3.7596	3.0919	3.2696	3.413	2.7581	3.8792	2.6548	4.1099	3.8922	2.617	3.9278	3.9743	3.9742
pos_9298	3,4,5-trihydroxy-6-{[4-hydroxy-2-(hydroxymethyl)-7-methoxy-2-methyl-3,4-dihydro-2H-1-benzopyran-5-yl]oxy}oxane-2-carboxylic acid	metab_9254	pos	455.0931776	M+K	C18H24O11	3.4764	0.083500085	4.4235	3.794	2.5597	4.5894	3.9872	3.5538	3.6672	5.3456	3.7867	3.6409	2.6209	3.8894	2.5692	2.7126	2.7344	5.3094	5.3009	2.3991	2.6726	2.7124	3.5979	2.694	2.586	3.0125	4.7007	4.628	4.6713
pos_9309	Luteolin 3'-(3''-acetylglucuronide)	metab_9265	pos	469.0723563	M+H-2H2O	C23H20O13	3.4545	0.037402339	3.8061	5.5411	3.6028	3.9679	4.4519	4.4915	4.7684	3.484	3.5352	4.1898	4.7471	1.8527	1.6456	1.9024	1.9239	3.237	3.9312	1.5937	3.4045	1.9022	1.8752	1.884	1.7773	3.1805	4.4402	4.434	4.4092
pos_9310	PGF2a ethanolamide	metab_9266	pos	439.315274	M+ACN+H	C22H39NO5	3.4545	0.056378794	4.3178	4.3813	4.6738	4.8224	3.7579	5.2216	4.8531	4.5814	4.7815	4.6684	5.0949	4.8052	4.1617	5.0026	4.843	4.7307	5.1227	4.4425	4.8464	5.0335	5.0114	5.0789	5.0238	4.8012	4.7449	4.7154	4.6966
pos_9315	L-Tyrosine	metab_9271	pos	182.0806674	M+H	C9H11NO3	3.4545	0.061172156	4.3896	4.1426	4.9145	4.2834	4.7314	4.1542	4.7043	4.8818	5.0196	5.1442	4.9313	4.8416	5.3338	6.0948	5.7241	4.6933	4.5239	5.4995	4.6538	6.0221	4.9996	6.1351	5.5061	4.9049	5.3201	5.3443	5.373
pos_9316	Indole-3-propionic acid	metab_9272	pos	231.111986	M+ACN+H	C11H11NO2	3.4545	0.008988689	4.2544	4.5721	4.5931	4.2982	4.847	5.5889	4.548	4.1538	4.6671	4.7699	4.4925	4.6367	3.8996	3.7384	3.7699	4.7311	3.8596	3.3676	4.4217	3.7465	4.8997	3.7047	3.37	4.6747	4.6225	4.6273	4.6196
pos_9318	N-Benzylformamide	metab_9274	pos	136.0753184	M+H	C8H9NO	3.4545	0.095048948	5.1528	5.4033	5.2339	5.1587	5.1322	5.4094	4.9859	5.3547	5.2505	5.3429	5.1963	5.1315	5.5305	6.2158	5.8849	5.1122	4.9127	5.578	5.0577	6.1284	5.2741	6.2657	5.6895	5.2408	5.5595	5.5949	5.6414
pos_9331	5-Methoxycanthin-6-one	metab_9287	pos	283.1068104	M+CH3OH+H	C15H10N2O2	3.4332	0.0219604	5.1282	5.7197	4.9224	4.9304	5.2746	5.5626	5.4807	5.4566	5.3656	5.3987	5.994	5.3242	4.5581	5.1802	5.433	5.713	5.4941	4.9414	5.8062	4.9756	5.7482	5.3663	5.4281	5.7681	5.4716	5.4868	5.4894
pos_9333	N-Acetyl-L-methionine	metab_9289	pos	174.057702	M+H-H2O	C7H13NO3S	3.4332	0.012388746	6.1152	6.4638	5.1606	6.1064	5.2995	6.4994	3.5635	3.4398	3.6646	3.6904	3.5573	3.5781	3.9357	3.9949	3.6306	3.6227	3.5383	3.0014	3.5315	3.2556	3.4113	3.5209	2.9879	3.1954	5.4748	5.4753	5.4843
pos_9343	3,4,5-trihydroxy-6-{[3-(3,4,5-trimethoxyphenyl)prop-2-enoyl]oxy}oxane-2-carboxylic acid	metab_9299	pos	478.1330396	M+ACN+Na	C18H22O11	3.4123	0.018633129	1.4387	4.712	1.6828	3.4065	2.9389	5.0625	4.2861	2.7532	3.1973	3.3789	5.3338	3.09	1.3174	1.5691	1.5903	4.6075	4.0248	1.2669	4.9629	1.5688	4.7222	3.1895	4.0301	4.5179	4.4395	4.4547	4.4521
pos_9349	Z-Clausenamide	metab_9305	pos	297.162316	M+NH4	C18H17NO2	3.4123	0.082850095	3.802	4.0321	4.3126	4.1622	3.8999	4.8835	4.239	4.6333	4.0884	4.2221	4.699	4.3727	3.8775	4.8027	4.3529	3.9862	4.0283	3.8929	4.2492	4.1367	4.2682	4.0749	4.3572	4.4687	4.0729	4.0365	4.0009
pos_9372	N-(Heptan-4-yl)benzo[d][1,3]dioxole-5-carboxamide	metab_9328	pos	264.1586816	M+H	C15H21NO3	3.368	0.13546336	2.7498	1.1482	2.7745	2.555	1.0378	1.2606	4.3691	2.6442	3.7465	1.9334	2.8062	4.1519	2.9919	3.0361	3.5571	2.9471	3.278	2.8496	2.8113	2.9032	2.8261	1.2876	3.0867	3.3817	3.3565	3.4196	3.4748
pos_9382	Indolelactic acid	metab_9338	pos	206.0805751	M+H	C11H11NO3	3.3466	0.057089078	5.2203	5.3704	5.6232	5.3358	5.2715	5.6534	5.1556	5.2126	5.2396	5.2728	5.5037	5.2614	5.2454	5.677	5.4138	5.6317	5.3058	5.0642	5.3506	5.5423	5.451	5.6705	5.1774	5.078	5.2972	5.2774	5.3265
pos_9389	5-hydroxypropafenone	metab_9345	pos	421.2064806	M+ACN+Na	C21H27NO4	3.3243	0.012304737	4.272	4.26	4.3518	4.5064	3.7949	5.0294	4.6387	4.5209	4.4628	4.3671	4.9008	4.5814	2.4627	2.8721	3.6606	4.4492	4.8282	3.3965	4.4882	4.7292	4.6745	4.9732	4.8384	4.5505	4.2694	4.2612	4.2594
pos_9402	Hydralazine acetone hydrazone	metab_9358	pos	442.2431817	2M+ACN+H	C11H12N4	3.3021	0.041597242	3.9426	3.5154	3.5507	3.2149	2.8731	3.8092	3.3533	3.5005	3.3902	3.3633	3.7713	3.8573	4.795	3.9397	4.0125	4.166	4.1115	4.7842	3.7445	5.7658	4.7588	5.6337	4.4375	4.1575	4.4494	4.4427	4.4765
pos_9406	Alpha-Hydroxy-1-methyl-1H-indole-3-propanoic acid	metab_9362	pos	220.0960345	M+H	C12H13NO3	3.3021	0.067060055	4.6651	4.6277	4.8505	4.8081	4.8202	4.9135	4.473	4.7539	4.7981	4.839	4.6388	4.7922	4.777	4.8669	4.8061	4.6709	4.5352	4.4411	4.6328	5.0803	4.5665	4.8729	4.5327	4.607	4.641	4.6325	4.6858
pos_9411	(4R,6S)-p-Menth-1-ene-4,6-diol 4-glucoside	metab_9367	pos	374.2162224	M+ACN+H	C16H28O7	3.2797	0.145339677	3.5869	3.506	4.2004	3.4573	3.6239	4.0928	3.4084	3.2264	3.3	2.8528	3.584	3.2415	2.934	3.6048	4.5413	3.9868	4.0947	3.806	3.4943	4.088	4.5606	3.8979	4.4865	5.1115	3.814	3.69	3.7398
pos_9424	Genipic acid	metab_9380	pos	202.1067776	M+NH4	C9H12O4	3.2575	0.030841743	4.0554	3.7782	4.1502	4.1196	4.0958	3.8799	4.5369	4.8589	5.2034	3.9966	4.1644	5.4024	5.8608	4.0196	4.0742	4.048	4.0362	3.7322	4.0726	4.2764	3.9605	4.0892	4.6	4.2549	4.5594	4.5521	4.578
pos_9435	Benzenemethanol, 2-(2-hydroxypropoxy)-3-methyl-	metab_9391	pos	197.1167436	M+H	C11H16O3	3.2351	0.056383999	3.7319	3.463	3.5846	3.3838	3.2688	4.0488	3.5475	3.6387	3.6306	3.7036	3.7557	3.603	3.3979	4.8696	4.0898	3.6728	3.7784	3.8721	3.6682	4.0742	3.7689	4.3472	4.0019	4.0651	3.7035	3.7013	3.6593
pos_9484	PC(6:0/0:0)	metab_9440	pos	356.1817163	M+H	C14H30NO7P	3.146	0.044325152	3.6889	4.8581	3.3683	3.3117	3.4487	3.8045	4.7661	2.93	4.945	5.3688	4.9921	2.6448	3.5364	3.8004	3.5598	3.0739	3.3156	3.2047	3.1429	3.4119	3.2192	3.8865	4.0336	3.4539	4.3103	4.2907	4.2718
pos_9485	Asn-Thr-OH	metab_9441	pos	342.0960381	M+H	C13H15N3O8	3.146	0.042981404	4.0467	5.1356	4.544	4.4357	4.8227	4.3867	4.351	4.7847	3.9011	3.606	5.0023	3.977	3.2078	3.5657	4.1451	5.1907	4.7556	3.5447	5.0099	3.0321	4.8479	4.5078	4.3998	5.058	4.9838	4.9464	4.966
pos_9493	3,4,5-trihydroxy-6-[4-hydroxy-5-(methoxymethyl)-2-(3,5,7-trihydroxy-3,4-dihydro-2H-1-benzopyran-2-yl)phenoxy]oxane-2-carboxylic acid	metab_9449	pos	533.1271105	M+Na	C23H26O13	3.1239	0.064919948	4.7008	5.3144	3.5626	5.6504	5.5307	5.4272	5.4522	5.605	5.2775	4.8909	4.2889	5.4337	3.5478	3.575	3.5968	4.7952	4.7352	3.2607	4.6222	4.1039	5.1907	3.5564	3.4481	4.9389	5.0695	5.0646	5.0174
pos_9498	Trp Leu	metab_9454	pos	318.1802088	M+H	C17H23N3O3	3.1239	0.050684926	3.8669	4.4589	3.672	3.5326	4.0201	4.8907	4.3021	4.6234	4.9955	5.3486	4.0929	4.5784	4.0441	4.4086	4.4066	3.2704	3.4474	3.3112	3.3073	3.9518	3.3778	4.2698	3.5082	3.6495	4.3192	4.3112	4.2772
pos_9499	Wogonin	metab_9455	pos	285.0747701	M+H	C16H12O5	3.1239	0.008458394	4.7897	5.552	4.3283	5.3708	5.3036	5.332	5.1975	5.6167	5.1013	4.8561	5.3871	5.2092	4.1333	3.1307	4.3108	5.2466	5.2033	4.2997	4.9668	2.4955	5.3449	2.8351	4.8602	5.1722	5.2169	5.2149	5.222
pos_9509	Sphinganine 1-phosphate	metab_9465	pos	445.2791076	M+ACN+Na	C18H40NO5P	3.1018	0.190888527	4.1596	3.664	4.2222	3.7003	3.203	3.7828	3.5683	3.4239	3.7902	4.0858	3.7223	3.6719	3.43	5.9647	5.7111	3.5698	3.9513	5.2633	3.4746	5.5641	3.7471	4.1551	4.2605	4.0007	3.6241	3.6559	3.7755
pos_9513	2,7,4'-Trihydroxyisoflavanone	metab_9469	pos	273.0747036	M+H	C15H12O5	3.1018	0.051187328	3.3251	4.2795	2.7253	3.8764	3.8908	4.0707	4.0214	4.6418	4.3655	3.8323	5.2501	4.5405	2.4525	2.3895	2.4112	4.0994	4.0418	2.077	3.3381	2.3893	3.8838	2.371	2.2632	3.8956	4.3452	4.3311	4.3013
pos_9522	Melleolide B	metab_9478	pos	496.2303514	M+ACN+Na	C24H32O7	3.0794	0.1427871	3.3711	3.3158	3.0362	3.6238	2.6337	4.4279	3.9182	4.4972	3.0618	3.2805	4.3427	3.3099	2.6281	2.8889	3.0269	3.4075	3.7827	3.3492	3.6141	3.0832	4.0726	5.2021	3.2671	3.5509	3.8629	3.7447	3.7804
pos_9533	18-bromo-octadecanoic acid	metab_9489	pos	363.1901177	M+H	C18H35BrO2	3.0579	0.038177754	4.4778	4.8477	4.6131	4.5714	4.0259	4.977	4.8807	5.6445	5.1771	4.5041	5.0988	5.3331	3.9761	5.111	4.7313	4.7805	5.01	4.8364	4.7609	5.5643	5.1438	5.0452	4.8872	5.1178	4.9774	4.9464	4.9526
pos_9539	Hydratopyrrhoxanthinol	metab_9494	pos	630.3798437	M+ACN+H	C37H48O6	3.0355	0.247161987	3.5861	4.131	3.3069	3.5961	3.4921	4.1873	4.287	4.5605	4.7208	5.1567	0.9367	3.5313	0.7906	1.0189	1.0386	2.744	0.9581	0.7465	0.9827	1.0187	0.994	1.002	0.9058	0.9967	3.9684	3.7533	3.8561
pos_9545	Retinyl beta-glucuronide	metab_9500	pos	507.2319136	M+2Na-H	C26H38O7	3.0355	0.158844538	2.8928	3.6604	3.0146	2.7723	2.6305	3.5981	3.5117	3.875	3.7842	3.8083	3.2164	3.3758	2.6249	3.8349	4.204	3.711	4.0569	3.7334	4.5132	4.4956	5.0173	4.3883	4.7781	5.0462	3.961	3.8934	4.0315
pos_9547	Arg Met Met	metab_9502	pos	437.2011748	M+H	C16H32N6O4S2	3.0355	0.296800069	2.6116	2.5822	2.5342	2.1572	2.0163	3.0513	2.7955	3.0953	2.872	2.48	3.2846	2.6476	3.419	3.0756	2.9994	3.2279	2.7988	3.308	2.9444	4.6225	3.4214	5.0892	4.2107	3.3757	3.3097	3.164	3.0554
pos_9549	Caryoptosidic acid	metab_9504	pos	393.1391142	M+H	C16H24O11	3.0355	0.074010307	3.9365	4.1454	4.1471	4.0453	4.0927	4.6114	4.5515	4.5081	4.3616	4.3363	4.6885	4.3618	3.7631	3.9283	4.8809	4.7597	4.7015	3.6739	4.9375	3.6995	5.1101	5.1335	4.7036	5.088	4.4688	4.4191	4.4102
pos_9552	N-FORMYLMETHIONYLPHENYLALANINE	metab_9507	pos	325.1205002	M+H	C15H20N2O4S	3.0355	0.054337494	4.963	4.8442	4.1711	4.8658	3.9633	5.3379	3.5745	4.2884	3.8714	3.9232	3.7265	3.858	3.4413	4.0111	3.3976	3.1998	2.7967	3.1004	3.1531	4.2662	3.5569	4.5009	3.7867	3.0774	4.1761	4.1316	4.142
pos_9555	Epidermin	metab_9510	pos	226.1067149	M+H-2H2O	C11H19NO6	3.0355	0.151652336	4.1343	3.8563	4.0312	4.0615	4.2118	3.8119	3.7359	4.099	3.9945	3.9802	3.8189	4.0134	4.0905	4.3107	4.3912	4.357	4.3113	3.9195	4.3803	4.1875	4.5717	4.1968	4.3344	4.6203	4.0381	4.042	4.1499
pos_9579	Aspergillomarasmine A	metab_9533	pos	308.1117843	M+H	C10H17N3O8	2.9912	0.024746293	3.2181	3.2126	3.6212	3.4891	3.6108	3.8029	3.81	5.4157	4.006	4.2204	4.7759	4.045	3.6857	4.6464	4.4359	3.0415	3.0866	3.8838	1.764	4.2835	3.7594	4.3734	3.7953	3.8654	4.1436	4.1625	4.1444
pos_9580	Fisetin	metab_9534	pos	287.0540162	M+H	C15H10O6	2.9912	0.017523614	4.5169	5.6253	4.642	5.4279	4.6269	5.6907	5.4033	4.9532	5.5213	5.4944	5.6347	5.5411	4.7591	2.4136	2.4353	5.2198	5.3172	2.101	4.9806	2.4134	5.4516	2.3951	2.8123	5.0956	5.1477	5.1489	5.1351
pos_9595	L-2-Amino-3-methylenehexanoic acid	metab_9549	pos	126.0910935	M+H-H2O	C7H13NO2	2.9689	0.07040132	4.5174	4.3306	4.6399	4.4888	4.5621	4.3127	4.3803	5.0256	4.8018	4.8488	4.7291	4.6638	4.7644	5.7387	5.5938	4.5903	4.3848	5.1201	4.4843	5.5257	4.5818	5.4679	4.8307	4.4213	4.7968	4.8214	4.8573
pos_9628	Zedoarol	metab_9582	pos	247.132148	M+H	C15H18O3	2.9017	0.020306277	4.514	4.193	4.3358	4.2676	3.8516	4.475	4.1575	4.3315	4.3105	4.413	4.4865	4.3675	4.1421	4.9491	4.9419	4.2824	4.5121	5.0125	4.381	5.4312	4.515	4.6974	4.5349	4.6481	4.426	4.4084	4.4186
pos_9649	2-(2,4-dihydroxyphenyl)-7-hydroxy-3-(8-hydroxy-3,7-dimethylocta-2,6-dien-1-yl)-8-(3-methylbut-2-en-1-yl)-4H-chromen-4-one	metab_9603	pos	532.2671637	M+ACN+H	C30H34O6	2.8568	0.279992927	4.2761	4.2772	4.2634	4.4596	3.7419	5.1479	4.2787	4.8602	4.3778	4.0721	4.9944	4.7567	2.4737	3.6098	2.756	3.9713	3.5374	2.4207	4.3346	2.8766	4.5876	3.3976	3.903	3.9013	4.0422	4.042	3.8074
pos_9655	Ile Pro Ile	metab_9609	pos	342.237333	M+H	C17H31N3O4	2.8568	0.101080946	4.5433	4.7771	4.3574	4.3223	3.8956	5.1255	4.5685	5.2205	4.7196	4.8656	4.1718	4.4932	4.0528	4.6063	4.7799	3.8489	4.1888	3.9392	3.9457	4.566	4.0413	4.2144	3.9611	3.8631	4.4501	4.4347	4.3653
pos_9671	(4R,5S,7R,11x)-11,12-Dihydroxy-1(10)-spirovetiven-2-one 12-glucoside	metab_9625	pos	432.2576699	M+NH4	C21H34O8	2.8345	0.036689584	4.6186	4.3928	4.7979	4.6919	3.8824	4.732	4.9848	4.0948	4.7935	4.8148	4.7694	4.8134	4.2129	5.1578	5.22	4.7135	4.71	4.6215	4.8841	4.4574	4.9286	5.1838	4.9151	5.2856	4.4983	4.5167	4.485
pos_9675	(+/-)-Hexanoylcarnitine	metab_9629	pos	260.1848319	M+H	C13H25NO4	2.8345	0.06041118	5.0308	5.0147	3.7773	4.8249	4.8793	5.4751	5.3602	4.5202	5.4913	5.6693	4.5771	5.3101	5.1868	3.235	4.7071	3.9364	4.1761	3.0149	3.9923	3.1128	4.2289	4.0078	3.7072	4.2061	4.9255	4.9314	4.8825
pos_9705	Thromboxane B2	metab_9659	pos	388.2680593	M+NH4	C20H34O6	2.7897	0.027259709	4.8169	3.6115	5.2426	5.1188	3.383	4.7458	4.5228	4.0349	4.5832	4.4485	4.8462	4.6313	4.928	5.7607	5.6019	5.1388	5.6222	5.2033	5.262	5.606	4.9701	5.6532	5.5592	5.228	4.9638	4.9415	4.9461
pos_9718	Gamma-Glutamylisoleucine	metab_9672	pos	243.1330265	M+H-H2O	C11H20N2O5	2.7673	0.027984688	4.0259	4.4424	4.0031	4.0304	3.9945	4.65	4.8567	5.172	5.0275	4.9178	5.2438	5.0936	4.2297	4.2438	4.2246	3.7926	4.0639	3.5092	4.1084	3.9811	4.0821	3.8411	3.8008	4.1076	4.4339	4.4357	4.4556
pos_9734	1-(2-Furanylmethyl)-1H-pyrrole	metab_9688	pos	189.1017711	M+ACN+H	C9H9NO	2.7448	0.048839955	3.2868	3.3783	3.2956	3.2549	3.3229	3.0889	2.9787	3.6603	3.6511	3.3165	3.0444	3.6312	4.4512	3.5539	3.3442	3.1229	3.2531	3.3289	3.6259	3.3957	3.3746	3.3146	3.5279	3.3397	3.5143	3.4724	3.5008
pos_9736	Val Cys Lys Met	metab_9690	pos	480.2323867	M+H	C19H37N5O5S2	2.7225	0.027707359	3.3715	3.541	3.7054	3.6907	2.8829	4.2085	4.3819	4.1907	4.3837	4.4628	4.6236	4.1884	3.9121	5.3808	5.1972	4.2306	4.7312	4.3737	4.8253	5.7155	4.8566	5.8753	4.7211	4.9629	4.5806	4.6025	4.6005
pos_9737	Isopentyl gentiobioside	metab_9691	pos	445.231807	M+CH3OH+H	C17H32O11	2.7225	0.215055467	3.0245	2.8813	3.0164	2.7932	1.2168	5.2948	3.3756	2.8213	3.0747	3.1148	2.8439	2.2108	2.9242	2.6418	3.0773	2.2079	3.0193	2.2696	2.7998	3.3379	2.8433	2.5952	3.0718	2.8906	3.6686	3.646	3.4844
pos_9739	Thr Ser Asn	metab_9693	pos	321.1436117	M+H	C11H20N4O7	2.7225	0.008843011	4.5442	4.4343	4.6736	4.4119	4.6128	4.8166	4.7757	5.1822	5.0912	5.0696	5.222	5.0185	5.1072	6.1089	5.525	4.8291	4.6991	5.2211	4.7634	5.8519	5.0974	6.1169	5.2221	4.9969	5.2077	5.2065	5.2136
pos_9763	Phenylacetylglycine	metab_9717	pos	194.0807577	M+H	C10H11NO3	2.7	0.07675742	4.5646	4.8697	4.6308	4.6789	4.5144	4.7073	4.5764	4.466	4.5615	4.8276	4.8455	4.3065	4.2605	4.5123	4.4338	4.4465	4.6045	3.9075	4.4598	4.314	4.3991	4.4244	4.1569	4.5945	4.4453	4.4349	4.4961
pos_9767	Pro Ile Pro Asn	metab_9721	pos	440.252863	M+H	C20H33N5O6	2.6778	0.03717843	5.7606	4.775	3.5367	3.7636	3.8987	6.5899	4.822	4.7702	4.4986	4.704	4.4025	4.339	4.5611	4.1654	4.1374	3.6397	4.0578	4.8021	4.5244	4.2796	3.8424	4.1985	4.0093	3.9823	5.4625	5.4304	5.4441
pos_9783	5'-Deoxy-5-fluorocytidine	metab_9737	pos	287.1129683	M+ACN+H	C9H12FN3O4	2.6559	0.029605871	3.7563	4.1434	3.8844	3.339	3.7869	4.3444	3.8097	4.4684	3.8835	3.8456	4.3558	3.8695	4.9378	5.7015	5.7569	4.5869	4.2734	4.855	4.1791	5.7393	4.7953	5.9389	4.9549	4.3556	4.7927	4.7999	4.7748
pos_9791	Rosmarinic acid	metab_9745	pos	343.0810169	M+H-H2O	C18H16O8	2.6335	0.034043248	0.4431	0.4425	0.4312	0.4567	0.3697	0.5229	0.4556	3.7917	0.5156	0.5069	0.4709	0.4988	0.3665	2.4884	0.5493	0.4532	0.4871	4.3676	2.8095	5.0631	3.2563	5.2152	4.5364	0.5166	3.8205	3.8421	3.8141
pos_9795	Trp Pro	metab_9749	pos	302.1491268	M+H	C16H19N3O3	2.6335	0.009013697	4.6569	4.4319	4.6062	4.2378	4.3614	4.9098	4.5381	5.284	4.8398	5.1012	4.5695	4.4914	4.4393	4.8493	4.9645	4.6173	4.6166	4.2358	4.4959	4.6489	4.5726	4.6052	4.5626	4.519	4.5427	4.5443	4.5501
pos_9800	Met Arg Trp Gln	metab_9754	pos	620.2992816	M+H	C27H41N9O6S	2.6113	0.063809318	4.4373	3.9648	5.0565	4.2215	4.0506	3.7632	3.8678	4.3443	3.9415	3.7831	4.0479	3.8234	2.8516	4.4566	5.3997	4.7504	3.9397	3.2105	3.5655	3.3947	3.9312	4.1671	3.279	3.8436	3.9155	3.9173	3.9635
pos_9803	PGP(i-12:0/i-24:0)	metab_9757	pos	441.2677713	M+H+Na	C42H84O13P2	2.6113	0.024316414	4.8918	5.0764	3.8008	3.5649	4.1506	5.557	5.0921	5.1283	4.662	4.9349	4.3733	4.4058	3.8553	3.5855	3.8392	3.3953	3.4757	4.5996	0.002	4.4118	0.0021	3.6077	3.5294	2.9677	4.6153	4.6009	4.6216
pos_9828	(+)-cis-5,6-Dihydro-5-hydroxy-4-methoxy-6-(2-phenylethyl)-2H-pyran-2-one	metab_9781	pos	249.1113485	M+H	C14H16O4	2.5896	0.075618553	5.2189	3.9665	4.2528	6.0797	3.6596	4.4818	3.8494	4.0711	4.1409	3.9957	4.3306	4.323	4.115	4.9067	4.4755	4.0516	4.3181	5.1801	4.1319	4.5391	4.4343	4.4076	4.366	4.4849	4.4935	4.4466	4.4314
pos_9830	Pro Thr	metab_9783	pos	217.1176985	M+H	C9H16N2O4	2.5896	0.073839019	4.6345	4.7171	4.756	4.5023	4.4776	5.0719	5.0432	4.6242	4.8912	4.8249	4.7396	4.8944	3.6519	4.228	4.2463	4.1628	4.2716	3.5972	4.9626	3.9761	4.5798	3.9934	4.2754	4.5156	4.3644	4.3059	4.361
pos_9851	Tryptophyl-Arginine	metab_9804	pos	393.2218426	M+CH3OH+H	C17H24N6O3	2.545	0.013136716	4.1926	4.576	4.2287	4.209	3.9475	4.8683	4.8357	5.0368	4.8063	4.8117	4.9984	4.8043	3.7788	4.6005	4.6978	4.3992	4.8553	4.0315	4.5469	5.1479	4.9977	5.964	4.7382	4.7395	4.6034	4.6148	4.6083
pos_9854	17-Hydroxylinolenic acid	metab_9807	pos	317.2060606	M+Na	C18H30O3	2.545	0.01246307	4.8929	4.7514	4.838	4.883	4.3576	5.4497	5.2938	5.2051	5.2062	5.1302	5.4368	5.1869	4.2731	4.5161	4.3926	4.9412	5.534	3.8804	4.8295	4.5846	5.4524	4.8485	4.4303	5.2272	4.7679	4.7584	4.7587
pos_9859	Homovanillic acid	metab_9812	pos	200.0912821	M+NH4	C9H10O4	2.545	0.102584299	4.5338	4.3258	4.4759	4.3878	4.4221	4.4724	4.3112	4.3966	4.5456	4.6399	4.291	4.4791	4.4858	5.0033	4.8447	4.3067	4.2802	4.4918	4.3112	4.8962	4.2756	4.9841	4.5536	4.3147	4.3258	4.2881	4.3764
pos_9920	Phenylalanyl-Glutamine	metab_9873	pos	326.1699895	M+CH3OH+H	C14H19N3O4	2.4594	0.044438804	4.7629	4.6978	4.799	4.8328	4.4435	5.2261	4.8256	5.0788	4.9387	4.8241	5.2792	5.0094	4.3325	4.8095	4.8951	4.8136	5.1998	4.5882	4.6059	4.976	4.952	4.9604	4.9689	5.0521	4.6433	4.617	4.655
pos_9929	Veracevine	metab_9882	pos	510.3024853	M+H	C27H43NO8	2.4379	0.068420773	3.9186	4.041	3.0556	2.6083	3.9741	4.4118	5.2354	3.0042	5.2398	5.6614	3.4735	4.0351	4.2808	1.7636	1.785	1.647	2.9146	1.4571	2.6132	1.7634	2.9473	1.7453	1.6392	2.8088	4.2943	4.2679	4.2347
pos_9931	20-Trihydroxy-leukotriene-B4	metab_9884	pos	402.247334	M+NH4	C20H32O7	2.4379	0.141975488	3.7775	4.3438	3.2872	3.9372	3.8314	4.4954	4.4807	3.7771	4.909	5.2964	4.0286	4.318	4.0529	4.0894	4.1478	3.6745	4.0599	3.5325	3.7793	4.0181	4.5255	4.5847	4.2067	4.1177	4.0766	4.0369	4.1557
pos_9948	1-(4-hydroxyphenyl)pentan-3-one	metab_9901	pos	242.116635	M+ACN+Na	C11H14O2	2.4165	0.101991135	3.3121	1.0018	2.921	2.3718	2.6237	2.3235	2.5231	0.9966	1.6314	1.9712	2.5801	2.6123	2.6359	3.2149	2.4682	2.2499	2.089	1.8371	2.7352	5.23	2.5958	4.8073	3.5826	2.7825	3.6772	3.6078	3.598
pos_9958	Gly Ile Arg Lys	metab_9911	pos	473.3206963	M+H	C20H40N8O5	2.396	0.027111281	4.9538	4.6967	5.2274	5.2748	4.0054	5.5658	5.4674	5.1737	5.3453	5.2972	5.6615	5.3609	4.7586	5.7534	5.6259	5.2773	5.8768	5.084	5.4303	5.6801	5.5913	5.7271	5.7648	5.4754	5.162	5.1785	5.185
pos_9960	Ser Gly Ser Pro	metab_9913	pos	347.1590822	M+H	C13H22N4O7	2.396	0.042834902	4.1697	4.7684	4.7116	4.4695	4.7848	3.3673	3.6851	5.048	3.4485	3.5464	4.3861	3.3958	4.2017	5.0796	5.0007	5.027	4.7566	4.1712	4.8049	5.1139	4.7794	4.7713	4.4366	5.1688	4.7834	4.7659	4.803
pos_9962	Lysyl-Tyrosine	metab_9915	pos	348.1339935	M+K	C15H23N3O4	2.396	0.29705906	3.7666	4.3527	4.0654	4.5411	4.6997	5.3993	3.8722	4.0092	4.1158	3.9615	3.746	3.8093	3.9713	4.7546	4.3616	4.0638	4.2528	4.3548	4.2386	4.4549	4.0875	4.3066	4.2403	4.2349	4.2976	4.1487	4.0443
pos_9963	15(S)-HETE	metab_9916	pos	343.2217953	M+Na	C20H32O3	2.396	0.054013704	4.3319	4.0728	4.4924	4.4432	3.6116	4.5221	4.3582	4.1775	4.4185	4.1888	4.4861	4.4682	4.314	5.5335	5.1351	4.4016	4.8704	4.7468	4.227	5.366	4.4669	4.8191	4.5923	4.5158	4.4454	4.4001	4.4352
pos_9970	Valyl-Alanine	metab_9923	pos	171.1123951	M+H-H2O	C8H16N2O3	2.396	0.101656186	4.3456	4.5813	3.9488	3.9243	4.1566	4.7197	4.6796	3.9571	4.9067	5.2218	4.1968	4.5375	4.4538	3.6977	4.2111	3.7401	3.8593	3.2865	3.5786	3.5967	3.3724	3.6594	3.111	3.1841	4.1162	4.0645	4.1532
pos_10006	(Z)-10-Hydroxy-8-decene-4,6-diynoic acid	metab_9959	pos	220.0962015	M+ACN+H	C10H10O3	2.3542	0.072473082	4.022	3.7648	3.9627	3.8821	3.9312	4.0245	4.6682	3.8584	4.3601	4.0012	3.4649	4.4856	4.4211	4.2952	4.3022	3.8402	3.827	3.788	3.7495	4.3944	3.5524	4.2063	4.132	3.8163	4.1551	4.1541	4.208
pos_10007	(Z)-3-(1-Formyl-1-propenyl)pentanedioic acid	metab_9960	pos	165.0542421	M+H-2H2O	C9H12O5	2.3542	0.045728413	4.9519	4.9672	4.6841	4.7504	4.565	4.8356	5.0813	5.4226	4.8903	5.2537	5.2927	4.3032	4.2503	4.4305	4.2535	5.1106	5.4459	4.0432	4.9218	4.3461	5.48	4.3165	4.2088	5.5113	4.9114	4.8943	4.9338
pos_10019	Baicalein 6-glucuronide	metab_9972	pos	447.0907259	M+H	C21H18O11	2.3331	0.051689411	6.1542	6.0833	5.2111	6.1854	5.958	6.7156	6.4343	6.1742	5.5983	6.0041	6.1312	4.6179	3.0525	2.948	2.9697	5.9093	6.5625	2.634	5.1243	2.9477	3.2327	2.9293	2.8212	5.0778	5.7179	5.7321	5.7616
pos_10021	Pro Tyr Pro	metab_9974	pos	376.1854055	M+H	C19H25N3O5	2.3331	0.101033112	4.5685	4.7844	4.0448	4.1177	3.8987	4.9973	4.8699	5.1289	4.8743	4.7744	5.1293	4.9208	3.5007	4.4318	4.3118	4.1968	4.0461	4.3128	4.3533	4.8862	4.5076	4.0406	3.8426	4.0308	4.4431	4.4445	4.5178
pos_10024	Hexyl glucoside	metab_9977	pos	306.1901152	M+ACN+H	C12H24O6	2.3331	0.078606305	4.7332	4.0612	4.8285	4.8294	3.7049	4.7793	4.4721	4.2091	4.5219	4.4991	4.742	4.5339	4.5656	5.4477	5.2128	4.7612	5.2572	4.7475	4.7803	5.2166	4.7679	5.2363	5.2416	4.8972	4.6187	4.5657	4.6315
pos_10029	(2E,4E)-2,7-Dimethyl-2,4-octadienedioic acid	metab_9982	pos	199.0960358	M+H	C10H14O4	2.3331	0.155980091	4.318	3.6933	4.2724	3.9457	4.1643	4.1336	3.4824	3.6209	3.7326	3.7696	3.6495	3.6185	3.8196	4.843	4.1121	3.9054	3.93	3.7737	3.9887	4.3451	4.3035	4.4459	4.3766	4.3378	3.87	3.8099	3.9445
pos_10051	Nonate	metab_10004	pos	230.1380795	M+ACN+H	C9H16O4	2.3131	0.080856133	4.4679	4.6068	4.5624	4.7316	4.3723	4.8275	4.714	4.7698	4.7239	4.7167	4.9571	4.7471	4.6225	4.8542	4.7423	4.787	5.1914	4.2742	4.9149	4.9121	4.906	5.1451	4.5181	5.0084	4.546	4.5319	4.5975
pos_10052	4-Ipomeanol	metab_10005	pos	210.1119645	M+ACN+H	C9H12O3	2.3131	0.079806076	4.7468	4.9108	4.7369	4.9061	4.5671	5.1471	4.9812	5.0868	4.9869	4.987	5.1868	4.9795	4.735	5.0575	4.9963	4.9653	5.3161	4.4702	5.0606	5.1319	5.1509	5.2162	4.7563	5.1944	4.7625	4.7399	4.8073
pos_10069	Serylisoleucine	metab_10022	pos	183.1124257	M+H-2H2O	C9H18N2O4	2.2906	0.059986784	4.0423	3.9948	4.3171	3.8611	4.0294	4.2655	4.318	4.6774	4.5774	4.584	4.5839	4.4853	4.5821	5.3778	5.1174	3.9441	3.8614	4.7039	4.017	5.1431	4.0077	5.0856	4.7952	3.8383	4.5156	4.5181	4.5612
pos_10074	Erinacine P	metab_10027	pos	493.2795625	M+H	C27H40O8	2.2703	0.029812654	6.5009	5.7807	5.4626	5.2423	3.8769	6.6262	4.5898	4.8147	4.9214	5.4084	4.5904	4.6212	5.012	4.3082	4.5129	3.8845	4.1272	5.5146	4.9445	4.6701	4.2074	4.5579	4.3528	4.5438	5.6613	5.6708	5.6869
pos_10077	Naringenin-4'-O-beta-D-Glucuronide	metab_10030	pos	449.1057118	M+H	C21H20O11	2.2703	0.178087844	3.2569	3.7831	2.7867	3.19	3.6811	4.5242	3.7979	3.8398	3.1684	3.9199	5.1453	3.122	2.679	2.9398	2.9616	3.0356	3.4473	2.6259	2.8998	2.9396	2.9123	2.9212	2.813	2.9153	3.7821	3.9107	3.7827
pos_10083	(-)-Glycinol	metab_10036	pos	273.0747656	M+H	C15H12O5	2.2703	0.047638395	3.3174	4.3361	1.795	4.0364	3.8245	4.6487	3.7345	4.195	3.9503	3.9356	5.5462	3.9006	1.8761	2.4437	2.1756	3.2523	4.4515	1.637	2.232	1.946	1.9189	1.9278	1.8209	1.9219	4.2713	4.2848	4.3117
pos_10086	2-Oxo-1,2-dihydroquinoline-4-carboxylate	metab_10039	pos	190.0494062	M+H	C10H7NO3	2.2703	0.018056639	5.2781	4.9231	5.1005	4.7336	4.7917	5.5106	4.8105	4.7093	5.1646	4.9002	4.8696	5.2271	4.9573	4.9558	4.8104	4.6791	4.857	4.5301	4.9531	4.8017	4.7932	5.042	5.2227	5.1942	4.8086	4.8004	4.8161
pos_10110	Tyr Leu	metab_10063	pos	295.1643214	M+H	C15H22N2O4	2.2275	0.050821677	4.6962	4.8118	4.4136	4.3306	4.5602	5.3644	4.9881	4.866	5.3936	5.6203	4.6938	5.1262	4.985	4.9088	5.0882	4.0555	4.2799	4.4313	4.5615	5.1389	4.3974	5.5599	4.7366	4.2005	4.8472	4.8218	4.866
pos_10111	Cis-4-Decenedioic acid	metab_10064	pos	218.1381372	M+NH4	C10H16O4	2.2275	0.058232705	4.691	4.9067	4.8519	5.0219	4.7737	5.2294	4.7529	4.8885	4.8022	4.9185	5.0971	4.6871	4.3799	5.2989	5.4246	4.7929	5.3777	4.5256	4.8034	5.3473	5.1105	4.9864	4.8732	4.9417	4.7285	4.6885	4.7365
pos_10133	Oryzalide B	metab_10086	pos	384.211728	M+ACN+Na	C19H28O4	2.1848	0.034133362	5.4071	5.2952	5.5238	5.7146	5.0141	5.8676	5.5479	5.6433	5.5149	5.4847	6.0009	5.484	4.9975	4.8668	5.1172	5.6399	6.1141	4.6408	5.7003	4.8299	5.9105	4.9079	4.9792	5.8589	5.2972	5.2855	5.3148
pos_10139	Alanyl-Cysteine	metab_10092	pos	256.0729123	M+ACN+Na	C6H12N2O3S	2.1848	0.009741717	2.2148	3.3318	1.5294	2.1632	2.2295	3.7235	4.8532	2.7095	4.53	3.619	4.5267	4.6542	1.7312	1.6349	1.7499	1.913	1.5986	0.2931	2.4107	1.5043	2.7753	0.6443	1.1777	1.9815	4.1663	4.167	4.1739
pos_10141	2-amino-8-oxo-9,10-epoxy-decanoic acid	metab_10094	pos	216.1225366	M+H	C10H17NO4	2.1848	0.169274245	4.9463	4.9074	4.9249	4.8619	4.9327	4.5876	4.4008	4.4124	4.5277	4.3884	4.4211	4.5607	4.9033	5.0535	4.8548	4.7903	4.6703	4.6843	4.7279	5.2727	4.751	5.187	4.4048	4.7436	4.6466	4.5542	4.5046
pos_10145	(R)-b-amino-isobutyric acid	metab_10098	pos	104.0707123	M+H	C4H9NO2	2.1848	0.100026519	3.6917	3.2651	3.5578	3.587	3.588	3.7329	3.6031	2.8861	3.6522	3.4829	3.4765	3.7853	3.7689	3.7901	3.8119	3.687	3.1552	3.9989	3.4966	4.5437	4.2827	5.0884	3.7998	4.0959	3.8563	3.8632	3.9329
pos_10158	Desglucodesrhamnoparillin	metab_10111	pos	371.2261399	M+2H	C39H64O13	2.1627	0.274393089	6.2852	4.813	5.155	5.3591	4.5716	5.0991	4.5771	4.9356	4.8717	5.0584	5.1144	4.8822	4.8279	5.0847	5.1017	4.677	4.9561	4.5612	4.7287	4.766	5.1754	5.4607	4.303	5.3823	4.8666	5.0261	4.8038
pos_10160	Glu Pro Val	metab_10113	pos	344.1804558	M+H	C15H25N3O6	2.1627	0.014341046	5.0998	4.8187	4.8631	5.0394	4.5899	5.1703	5.3362	5.6662	5.4294	5.1901	5.6311	5.4977	4.901	4.0642	4.8332	4.626	5.0776	3.7773	4.4778	4.1823	4.013	4.3584	4.1134	4.263	4.9863	4.9828	4.9949
pos_10169	5-Hydroxyindoleacetic acid	metab_10122	pos	174.0546724	M+H-H2O	C10H9NO3	2.1627	0.034716288	4.0792	3.7948	3.8018	3.7327	3.7891	4.4417	3.4993	3.5298	3.4532	3.3837	3.077	3.5739	3.6831	4.6281	4.84	3.8292	3.7172	4.3114	3.7262	4.7612	3.6466	3.8713	3.7717	3.6047	3.8292	3.8504	3.8586
pos_10174	3,4,5-trihydroxy-6-{[(16R)-5,7,11-trihydroxy-8,8,10,12,16-pentamethyl-3-[1-(2-methyl-1,3-thiazol-4-yl)prop-1-en-2-yl]-9-oxo-17-oxa-4-azabicyclo[14.1.0]heptadec-4-en-12-yl]oxy}oxane-2-carboxylic acid	metab_10127	pos	731.3419896	M+CH3OH+H	C33H50N2O12S	2.1407	0.078832657	5.211	5.6235	5.0239	5.5569	5.0172	5.9409	5.3642	5.8361	5.7145	5.7332	5.8233	5.6896	4.7644	4.5047	4.5464	5.0701	5.3342	4.1903	4.9978	4.5045	5.7597	4.4861	4.4964	5.3676	5.1679	5.1002	5.1283
pos_10190	1-Octen-3-yl primeveroside	metab_10143	pos	908.4434599	2M+ACN+Na	C19H34O10	2.1201	0.070582802	4.3747	5.5091	3.2642	5.266	3.055	5.5663	5.6258	6.253	5.8434	4.1335	6.015	5.9991	3.0493	3.3104	3.3322	4.6544	4.3008	2.9962	3.5241	3.3102	3.6327	3.2918	3.2648	3.6475	5.26	5.2205	5.2816
pos_10205	Gly Ala Ala Asp	metab_10158	pos	333.1435531	M+H	C12H20N4O7	2.1201	0.057329151	4.3823	5.0934	4.1219	3.7825	4.4025	4.653	4.8729	4.9275	4.5714	4.675	4.8713	4.4525	4.2859	5.3232	4.7917	4.4617	4.8085	4.299	4.5595	4.8364	4.8807	4.7422	4.7881	4.7878	4.5125	4.5435	4.4946
pos_10206	Nicotinate D-ribonucleoside	metab_10159	pos	289.1174103	M+CH3OH+H	C11H14NO6+	2.1201	0.004793289	4.6021	4.8942	4.6848	4.6479	4.4979	4.6309	4.5017	4.8485	4.5756	4.5266	4.7287	4.5317	4.2746	5.1445	5.1095	5.2295	5.035	4.6006	4.9255	5.0969	5.0124	5.0921	4.7582	5.2317	4.8456	4.8416	4.8446
pos_10208	Artabsin	metab_10161	pos	266.1742974	M+NH4	C15H20O3	2.1201	0.063879728	4.2542	3.5896	4.5693	4.594	3.0342	4.5409	4.2267	4.0675	4.1413	4.0503	4.4193	4.0747	4.1817	5.1653	5.0245	4.5264	4.9349	4.5186	4.5446	4.9902	4.4956	4.9452	4.8623	4.573	4.3836	4.4312	4.4339
pos_10229	3-Methyladenine	metab_10182	pos	150.077202	M+H	C6H7N5	2.0982	0.037989669	4.4603	3.9957	4.6194	4.5951	3.9414	4.2251	4.1253	3.7244	3.2651	3.4734	4.1519	2.2447	3.8354	3.2668	4.564	4.6574	4.7491	4.3713	4.7779	3.403	4.9907	3.0302	4.8205	4.9499	4.0646	4.0385	4.0695
pos_10245	3-Hydroxy-p-mentha-1,8-dien-7-al	metab_10198	pos	208.1326207	M+ACN+H	C10H14O2	2.0771	0.102040626	3.2523	3.0371	2.9702	2.8944	3.0377	3.3266	2.2667	2.2402	2.9273	2.3423	3.0772	3.053	3.3017	3.7738	3.2754	3.2095	3.3066	3.178	3.8127	4.8583	2.7673	4.6554	3.9972	2.9603	3.649	3.568	3.5821
pos_10258	Pro Ile Thr	metab_10211	pos	330.2012461	M+H	C15H27N3O5	2.0571	0.030077598	4.5699	4.5473	4.4044	4.4021	4.0565	5.1025	4.6085	5.0689	4.7828	4.7912	4.6538	4.7534	4.2989	4.8568	4.7339	4.2375	4.4415	4.8234	4.4021	5.3435	4.7727	4.9539	4.2831	4.3625	4.5025	4.5273	4.5082
pos_10271	Thr Thr Ile Pro	metab_10224	pos	431.2487138	M+H	C19H34N4O7	2.0351	0.139350236	5.0999	4.4837	3.4053	4.3419	4.5136	5.1517	4.8552	4.3301	5.0917	5.1803	4.8631	4.9419	4.508	2.4832	4.1001	4.0074	3.6995	3.2292	4.2761	2.4829	4.5013	2.4646	3.5701	3.8528	4.2668	4.3463	4.3888
pos_10280	5-[(2,4,5-trihydroxyphenyl)methyl]oxolan-2-one	metab_10233	pos	225.0750053	M+H	C11H12O5	2.0351	0.137263733	4.3259	4.5812	4.2433	4.4279	4.0081	4.3789	4.4871	4.337	4.4996	4.5511	4.5414	4.5658	5.333	4.5963	4.1054	3.7446	3.8412	4.2626	4.0369	5.4171	3.9155	3.8162	3.8985	3.8456	4.2609	4.2103	4.3283
pos_10288	19-Hydroxydeacetylnomilinic acid 17-beta-D-glucopyranoside	metab_10241	pos	728.3125596	M+ACN+H	C32H46O16	2.0154	0.042953996	5.7453	5.8823	6.0034	6.2335	5.4807	5.8461	6.4288	6.4709	6.5664	6.3811	6.4655	6.5754	6.038	3.9446	6.1644	6.2901	6.4065	5.5341	6.2836	5.0902	5.5879	3.8187	5.2696	5.9435	6.1785	6.1738	6.2078
pos_10321	Ile Lys Leu Gly	metab_10273	pos	430.3012638	M+H	C20H39N5O5	1.9959	0.10389107	5.1403	5.0909	4.4333	4.5524	4.7711	5.1716	5.2082	4.0463	5.7794	6.1359	4.5329	5.1269	5.2375	4.1913	4.6976	3.1231	2.894	3.2542	2.9542	4.239	2.6529	3.3373	2.9692	2.6559	4.8484	4.8033	4.8937
pos_10323	Ser Ser Ser Ser	metab_10275	pos	367.1495643	M+H	C12H22N4O9	1.9959	0.067180061	4.9566	4.9471	4.8771	4.9777	4.9622	5.2524	4.5766	5.2154	4.821	4.837	5.1203	4.7571	4.3088	5.1539	5.1013	5.1032	5.156	4.7423	4.9838	5.0749	5.2296	5.159	4.8915	5.4092	4.8076	4.8394	4.8661
pos_10328	Hydroxyprolyl-Proline	metab_10280	pos	251.1017759	M+Na	C10H16N2O4	1.9959	0.017146306	4.531	4.5315	4.5838	4.6017	4.4348	4.6135	4.506	4.7456	4.6684	4.5518	4.8632	4.7378	4.4209	4.8544	4.931	4.7177	4.8336	4.4418	4.6818	4.9911	4.8405	5.3194	4.3933	4.7214	4.6539	4.6541	4.641
pos_10331	2-Methylbutyroylcarnitine	metab_10283	pos	246.1692152	M+H	C12H23NO4	1.9959	0.035916185	4.9392	5.5018	4.9039	4.9508	4.5941	5.6274	5.4397	4.8566	5.7906	5.8286	5.0575	5.7011	5.4164	4.9778	5.4813	4.5752	4.9505	4.5578	4.7917	4.6758	4.6258	4.6328	4.8523	4.8436	5.0864	5.091	5.1152
pos_10352	Valyl-Threonine	metab_10304	pos	183.1124419	M+H-2H2O	C9H18N2O4	1.9741	0.065595744	4.1421	3.9532	3.8222	3.8672	3.7756	4.2953	4.8725	5.1431	4.9813	4.2544	5.4217	5.1317	3.7355	4.2963	4.1821	3.8751	4.0199	3.7951	4.5478	4.037	3.9396	3.9921	3.7091	3.9143	4.6227	4.5665	4.606
pos_10359	25-O-Desacetyl rifabutin	metab_10311	pos	391.2064834	M+2H	C41H56N4O11	1.9527	0.031929076	5.4833	5.6286	5.6071	5.7453	5.1512	5.8457	5.6079	5.8036	5.7244	5.6258	5.919	5.7283	5.4142	5.8066	5.8038	5.8336	6.3428	5.4472	5.9015	6.0868	5.8638	6.3872	5.8025	6.203	5.5887	5.6154	5.6093
pos_10365	Hydroxynalidixic acid	metab_10317	pos	290.1129792	M+ACN+H	C12H12N2O4	1.9527	0.076159053	3.5804	2.7952	3.3516	3.4933	3.2683	3.9624	3.578	2.8863	3.4072	2.9042	4.1127	3.4446	2.8351	4.0756	4.2206	3.7989	4.7107	3.8475	4.9106	4.066	3.7947	4.5531	4.314	4.0954	3.7984	3.7967	3.8537
pos_10373	2,6-Dimethoxy-1,4-benzoquinone	metab_10325	pos	151.0387424	M+H-H2O	C8H8O4	1.9527	0.032704809	5.3679	5.1297	4.9766	5.2184	4.8207	5.4373	5.1847	5.2814	5.1185	5.2747	5.3796	4.9004	4.4061	4.4201	4.612	5.2337	5.4533	4.3099	5.3366	4.9488	5.502	4.6201	4.3086	5.5795	5.0099	5.0069	5.0326
pos_10391	Gibberellin A32	metab_10343	pos	379.1352825	M+H	C19H22O8	1.9319	0.212823829	4.2184	3.6402	3.796	3.7956	3.8434	4.162	3.8724	3.8501	3.4863	3.6665	4.1592	3.7216	3.492	3.7269	4.6499	4.1163	4.0783	4.5247	4.1746	4.8383	4.5825	5.2834	4.6005	4.5687	4.1792	4.0398	4.0156
pos_10410	Cys Cys Cys Ala	metab_10362	pos	399.0847178	M+H	C12H22N4O5S3	1.9099	0.181331845	4.1153	4.0877	3.7113	3.6822	4.0696	4.038	3.6804	3.6545	3.854	3.7571	4.0582	3.9107	3.8402	4.8119	4.778	4.6761	4.5277	3.4813	3.9833	4.1583	4.6471	5.2138	3.8229	4.52	4.2466	4.3583	4.4062
pos_10412	1-(1,2,3,4,5-Pentahydroxypent-1-yl)-1,2,3,4-tetrahydro-beta-carboline-3-carboxylate	metab_10364	pos	349.1388743	M+H-H2O	C17H22N2O7	1.9099	0.029514585	5.0355	4.7141	4.6916	5.0056	4.453	5.3077	4.6892	5.0736	4.7837	4.6824	5.1701	4.7714	4.3238	4.8889	4.7859	5.0684	5.28	4.3837	4.6102	4.8537	5.3403	4.9608	4.6853	5.319	4.7189	4.7444	4.7345
pos_10428	Pro Asp Val Glu	metab_10380	pos	459.207853	M+H	C19H30N4O9	1.8878	0.076287143	4.7601	2.8671	3.8875	3.7094	2.58	3.8117	5.1447	5.1384	4.6658	1.6347	4.9183	4.7732	3.2871	2.8408	2.4948	2.9049	3.1845	3.1678	3.1422	3.831	3.0725	1.6542	3.5041	2.961	4.1655	4.2268	4.2213
pos_10430	Aspartyl-Arginine	metab_10382	pos	353.1521558	M+ACN+Na	C10H19N5O5	1.8878	0.069701147	4.0366	4.1062	4.0672	4.013	3.8313	4.0929	4.2116	4.5564	4.2939	4.5243	4.5518	4.1668	4.0406	4.9313	4.8976	4.4666	4.2778	5.0028	4.7275	5.0783	4.8381	5.7198	5.117	5.0401	4.4903	4.5495	4.5344
pos_10457	Penmacric acid	metab_10409	pos	167.0448408	M+H-2H2O	C7H10N2O5	1.8664	0.055732962	3.0607	3.2709	3.0563	3.0229	2.5674	3.3247	3.8215	3.37	4.0603	2.927	3.3646	4.2779	3.1063	5.2315	5.0337	2.9277	3.072	4.3036	2.6034	2.9092	2.9027	3.8734	3.0496	4.1157	3.7969	3.8448	3.8294
pos_10467	Ser Ala Ala Asp	metab_10419	pos	363.1543258	M+H	C13H22N4O8	1.8446	0.260075208	4.8081	3.8218	4.4259	4.4727	4.3391	4.306	3.9916	4.4258	3.8932	3.956	4.3336	4.073	3.7644	4.6427	4.4843	5.0679	5.4285	3.7438	4.8142	4.2274	4.9533	4.5781	4.2479	4.8285	4.3653	4.4951	4.5963
pos_10475	Val Leu	metab_10427	pos	231.1697536	M+H	C11H22N2O3	1.8446	0.030059344	5.3518	5.3435	4.9168	4.8456	5.2325	5.8756	5.4793	5.6245	5.8658	6.0809	5.2023	5.5789	5.3914	5.2272	5.4424	4.3635	4.668	4.8371	4.4418	5.6221	4.599	5.3005	4.4901	4.8007	5.2638	5.2833	5.2888
pos_10481	Thr Cys Asn Glu	metab_10433	pos	466.1600634	M+H	C16H27N5O9S	1.8233	0.029597961	4.2415	2.8676	3.103	2.8896	2.7477	3.1211	4.8696	2.8619	5.6636	4.3125	4.3843	5.771	5.5358	4.8665	4.5861	4.0689	2.9526	4.4641	4.8982	4.5325	3.7582	3.8478	4.2784	4.7322	4.8254	4.8292	4.8492
pos_10496	Pro Ser Val Lys	metab_10448	pos	430.264957	M+H	C19H35N5O6	1.802	0.077921264	4.2291	4.4673	4.2616	4.3326	4.0759	4.5636	4.2727	2.9587	4.6253	4.8503	4.2739	4.1198	3.6112	5.0102	4.8869	4.6575	4.8279	4.3113	4.7407	5.27	4.6213	4.8527	4.7342	4.5467	4.3606	4.3392	4.2934
pos_10501	Blepharin	metab_10453	pos	328.0995377	M+H	C14H17NO8	1.802	0.076305841	3.936	2.435	4.0538	3.4839	2.3154	2.9473	3.582	2.8006	3.1228	2.7482	3.5974	3.2846	3.8726	3.3087	2.5918	5.2324	5.5335	2.449	4.8307	3.1248	4.1314	2.5515	2.5444	5.6003	4.2007	4.1619	4.2283
pos_10504	Thr Leu	metab_10456	pos	233.1491326	M+H	C10H20N2O4	1.802	0.062943182	4.7877	4.8079	4.5632	4.4806	4.7098	5.3879	4.9134	5.3231	5.3372	5.5306	4.6676	5.1187	4.8512	4.3054	5.0069	4.1098	4.322	3.7757	4.2652	4.4312	4.4633	4.2719	4.1726	4.2786	4.64	4.6792	4.6935
pos_10505	Ala Leu	metab_10457	pos	203.1386442	M+H	C9H18N2O3	1.802	0.026027365	4.8089	4.7838	4.1259	4.1454	4.2965	5.259	4.9482	4.5256	5.2047	5.3328	4.6171	5.0709	4.7699	4.2615	4.7376	3.7627	3.9339	3.7099	3.8955	4.1598	4.0572	4.2048	3.7682	4.0511	4.4772	4.4804	4.4593
pos_10509	5,6-Dihydroxyindole	metab_10461	pos	150.0548407	M+H	C8H7NO2	1.802	0.08612358	4.6826	4.3579	4.6797	4.5506	4.451	4.3204	4.2348	4.3432	4.392	4.4156	4.359	4.3761	4.5491	4.7578	4.6139	5.2006	5.4154	4.1854	4.9829	4.3566	4.6994	4.4666	4.3193	5.5287	4.436	4.4744	4.5109
pos_10521	Ethyl (S)-3-hydroxybutyrate glucoside	metab_10473	pos	277.1287927	M+H-H2O	C12H22O8	1.7814	0.024490658	4.4355	5.1377	5.598	5.0095	5.0608	4.9679	3.8136	2.6584	3.0594	3.6636	4.7862	3.0789	5.3511	3.9788	4.956	5.5641	5.9238	5.1157	5.2615	4.5995	6.4425	5.6019	5.4709	2.8317	5.0998	5.106	5.1204
pos_10524	4-Dimethylamino-L-phenylalanine	metab_10476	pos	209.1267109	M+H	C11H16N2O2	1.7814	0.075372025	4.3995	4.2943	4.4083	4.1815	3.7336	4.7042	4.3505	4.3495	4.4986	4.1662	4.2491	4.5921	4.2343	4.832	5.4851	4.2369	4.2764	4.857	4.397	5.4343	4.0083	4.4427	5.1128	4.294	4.4817	4.5053	4.5458
pos_10527	Alpha-Methyltryptamine (AMT)	metab_10479	pos	175.122591	M+H	C11H14N2	1.7814	0.05367777	4.8795	5.0756	4.5006	4.5552	3.8401	5.0287	4.799	5.0077	5.1205	5.0649	5.0785	5.1523	4.4635	4.0443	4.5038	3.8743	4.1674	4.0905	4.1477	3.4394	4.1001	3.3841	3.6763	4.1057	4.5275	4.5484	4.574
pos_10532	(+/-)-Aegeline	metab_10484	pos	595.2806612	2M+H	C18H19NO3	1.7596	0.070040412	4.2748	4.3511	5.3367	4.0501	3.5705	4.8201	5.5861	3.8383	4.8325	4.6711	5.2717	4.8379	3.1478	3.24	3.4986	5.9301	5.8065	2.5845	5.6186	4.1922	5.6068	3.9449	4.8164	5.8938	4.8373	4.8331	4.8868
pos_10539	Asparaginyl-Tyrosine	metab_10491	pos	328.1509086	M+CH3OH+H	C13H17N3O5	1.7596	0.058720081	3.8599	5.4765	3.7088	3.4901	4.4803	4.0928	5.1494	4.0678	4.9837	5.4426	5.3789	3.7955	3.1218	3.8798	3.8852	3.9333	3.64	3.3474	4.8837	5.3394	4.0803	5.5057	5.043	4.2714	4.7116	4.7517	4.76
pos_10566	Lablabsaponin I	metab_10518	pos	553.2589703	M+H+Na	C54H82O22	1.7401	0.022892672	5.4386	5.8125	5.2781	5.6561	5.3497	5.8545	5.5643	6.0133	5.7514	5.7403	5.9086	5.7075	4.4943	3.6361	4.0559	5.6482	5.6371	2.9132	5.2667	3.2271	5.7952	3.2088	3.3028	5.625	5.3256	5.3427	5.3433
pos_10594	N2-(D-1-Carboxyethyl)-L-lysine	metab_10546	pos	219.1334925	M+H	C9H18N2O4	1.7401	0.046171165	4.9915	4.9952	4.4548	4.5643	4.6173	5.3811	5.1028	5.2218	5.3668	5.5022	5.0432	5.2505	4.8249	4.0988	4.806	4.4602	4.7051	3.4734	4.4423	4.1065	4.5968	4.2586	4.1067	4.4411	4.6771	4.6929	4.7167
pos_10615	Petasitenine	metab_10567	pos	780.3860591	2M+NH4	C19H27NO7	1.7222	0.052339954	5.8009	6.4255	6.0397	6.2787	5.7147	6.5011	6.3411	6.8871	6.5283	6.1264	6.7052	6.6286	2.1764	2.4364	2.458	5.6197	6.1049	2.1236	5.2293	2.4361	4.1692	2.4178	3.148	4.6026	6.0675	6.1048	6.1097
pos_10661	(S)-Succinyldihydrolipoamide	metab_10613	pos	352.0624024	M+2Na-H	C12H21NO4S2	1.7222	0.050433719	3.6012	4.1492	4.1135	3.5473	4.3637	4.8982	5.4416	4.641	4.7212	4.9914	4.3316	4.6414	1.9486	2.2076	3.5656	3.8708	3.4075	2.6081	2.1677	2.2074	2.1802	2.1891	2.0816	4.6233	4.4756	4.4865	4.5174
pos_10673	3-Methylglutarylcarnitine	metab_10625	pos	290.1592595	M+H	C13H23NO6	1.7222	0.106392914	4.7978	4.6658	4.912	5.3261	4.2215	5.0556	4.8407	4.6919	4.8954	4.8495	5.1364	4.8317	4.5996	4.7633	5.3839	5.0799	5.0695	4.8709	4.7656	4.5799	4.8117	4.5868	4.6013	5.2045	4.7373	4.6445	4.7023
pos_10689	Valyl-Glutamate	metab_10641	pos	211.1073089	M+H-2H2O	C10H18N2O5	1.7222	0.064296161	5.2345	5.2056	5.1648	5.1342	4.9387	5.4057	5.1035	5.2607	5.2558	5.1899	5.3043	5.2375	5.0873	5.4058	5.2905	5.17	5.2496	4.991	5.2312	5.1273	5.2531	5.4023	5.1052	5.1769	5.0204	5.0065	5.0597
pos_10690	N2-Acetyl-L-aminoadipate	metab_10642	pos	204.0862482	M+H	C8H13NO5	1.7222	0.030762732	6.2601	6.2438	6.3376	6.236	5.9996	6.3273	6.5544	6.141	6.4371	6.2511	6.4645	6.5331	5.6013	5.8366	5.7349	6.6374	6.6666	5.4638	6.7289	5.7894	6.7447	5.9689	6.6143	6.7371	6.1291	6.1338	6.154
pos_10703	Delta-Valerolactam	metab_10655	pos	100.0758968	M+H	C5H9NO	1.7222	0.04376257	5.9133	5.5865	5.9083	5.9559	5.9108	5.4206	5.4417	5.4084	5.6398	5.5214	5.3107	5.682	5.9212	6.887	6.4944	5.9157	5.734	6.6528	5.8227	6.7077	5.7156	6.679	6.5358	5.7784	6.0099	6.0309	6.048
pos_10722	Pro Tyr Lys	metab_10674	pos	407.2278559	M+H	C20H30N4O5	1.7026	0.050066191	4.7738	5.3908	6.357	6.1894	4.1334	5.3835	4.9601	4.8607	4.8883	5.1756	3.8724	4.1963	4.6716	3.5893	4.6572	4.6833	3.2897	5.6075	4.6358	3.569	4.2443	3.6545	3.4837	3.6171	4.8581	4.8818	4.9017
pos_10723	Ile Ile Lys	metab_10675	pos	373.2801109	M+H	C18H36N4O4	1.7026	0.076857228	5.1973	5.2451	4.2844	4.77	4.8415	5.2263	5.1281	4.1894	5.388	5.5757	4.9278	5.1916	5.3208	3.9546	4.5002	3.5303	3.1654	3.2588	3.5181	3.9287	3.9148	3.6449	3.1037	3.2537	4.6483	4.6276	4.6922
pos_10732	8-CYCLOPENTYLTHEOPHYLLINE	metab_10684	pos	249.1339866	M+H	C12H16N4O2	1.7026	0.071710098	4.2162	3.5813	3.9639	3.5009	3.3544	4.1673	3.5998	3.932	3.7696	3.2423	3.4222	3.9344	3.7562	4.2254	4.6429	4.4151	4.598	4.0907	3.4749	5.2562	4.2584	4.566	4.0789	3.6193	3.7459	3.7416	3.6888
pos_10734	Serotonin	metab_10686	pos	177.1019536	M+H	C10H12N2O	1.7026	0.051037549	3.6235	3.6086	3.3003	3.6016	3.5916	3.8983	3.4268	3.6602	3.8214	3.7305	3.5222	3.9209	3.5405	3.7303	4.2091	3.281	3.2702	3.4787	4.0442	4.0035	3.4402	4.1744	4.6733	3.256	3.7529	3.7679	3.7239
pos_10735	Methylisopelletierine	metab_10687	pos	173.1645822	M+NH4	C9H17NO	1.7026	0.174416852	2.2913	2.1977	2.18	2.2195	2.0784	2.317	2.2178	2.192	2.8218	2.5973	2.241	2.7814	4.3966	5.7049	5.5296	2.4314	2.3076	5.9057	2.7714	5.8481	2.305	4.1715	4.2845	2.308	4.7471	4.7739	4.6242
pos_10736	2,8-Dihydroxyadenine	metab_10688	pos	168.0513345	M+H	C5H5N5O2	1.7026	0.115895671	4.256	4.5439	4.3523	4.5775	4.0648	4.513	4.1458	4.5512	4.4365	4.3605	4.5022	4.4956	3.8678	4.1822	3.7225	4.4685	4.561	3.4048	4.4299	3.9749	4.6158	3.731	4.2229	4.5935	4.2682	4.2007	4.3016
pos_10768	9-Oxo-nonanoic acid	metab_10720	pos	190.1435169	M+NH4	C9H16O3	1.6815	0.053254734	3.7447	3.304	2.7089	3.1326	2.3417	3.6844	2.8349	2.9311	2.7674	2.9594	3.0632	3.1462	3.2227	3.8824	3.5625	3.2163	3.4847	3.2952	3.6014	4.9061	3.6593	5.2117	3.5571	3.5273	3.8007	3.8001	3.8399
pos_10775	2,7-Anhydro-alpha-N-acetylneuraminic acid	metab_10727	pos	292.1019535	M+H	C11H17NO8	1.6815	0.047093613	6.3416	6.5255	6.0187	6.6791	6.2535	6.4228	5.9772	6.6001	6.1259	6.3839	6.3095	5.9217	5.1575	4.9844	4.9241	5.2332	5.2461	4.5024	5.4683	4.888	6.4316	4.9191	5.0314	5.4397	5.9154	5.9275	5.955
pos_10800	3-Sialyl-N-acetyllactosamine	metab_10752	pos	657.2331482	M+H-H2O	C25H42N2O19	1.6618	0.056555889	5.887	5.7343	5.8772	6.1524	5.821	5.7883	5.6988	5.864	5.7712	5.9683	5.9838	5.666	1.2908	4.12	1.5631	5.0891	4.2413	1.2406	5.2304	3.0402	6.3625	4.5586	4.0643	5.0627	5.485	5.4888	5.5287
pos_10812	13E-Tetranor-16-carboxy-LTE4	metab_10764	pos	446.1872526	M+CH3OH+H	C19H27NO7S	1.6618	0.124734644	3.8826	3.962	4.0254	4.2324	3.7679	4.2238	4.1949	4.6949	4.5213	4.0304	4.4536	4.6556	4.4323	4.9414	4.7415	4.2712	4.5739	4.5786	4.4946	5.2143	4.7918	5.6348	4.6236	4.5667	4.3147	4.4216	4.3968
pos_10817	Glutamylhistidine	metab_10769	pos	326.1449871	M+ACN+H	C11H16N4O5	1.6618	0.147236422	4.3046	4.6285	3.409	3.9056	4.2831	4.8848	4.4669	4.7397	4.6469	4.573	4.6575	4.6512	4.1174	4.268	4.7628	4.0243	3.822	4.2011	3.4289	5.4066	4.4643	4.4886	4.1558	3.8524	4.4195	4.4491	4.539
pos_10824	Valyl-Proline	metab_10776	pos	215.138548	M+H	C10H18N2O3	1.6618	0.031228725	5.7774	5.8686	5.7149	5.6998	5.5607	6.094	5.9747	6.1382	6.0755	6.202	5.8289	5.9638	5.7444	5.7537	5.9789	5.405	5.7035	5.6633	5.7272	5.557	5.6	5.3989	5.4406	5.62	5.6039	5.601	5.6256
pos_10837	2-(6-{2,4-dihydroxy-3-[(1E)-3-hydroxy-3-methylbut-1-en-1-yl]benzoyl}-5-(2,4-dihydroxyphenyl)-3-methylcyclohex-2-en-1-yl)benzene-1,3-diol	metab_10789	pos	497.1966769	M+H-2H2O	C31H32O8	1.6405	0.057479937	4.4104	5.1236	3.6555	4.5646	4.1963	4.52	5.4166	5.2759	4.9121	4.6608	4.9024	4.9429	4.8876	5.4344	4.8132	4.2913	5.2908	4.8707	3.9807	5.0843	4.4662	5.8677	4.3759	4.6638	4.7644	4.7659	4.8077
pos_10845	Pro Glu Pro	metab_10797	pos	342.1651856	M+H	C15H23N3O6	1.6405	0.006547086	4.8963	4.4436	4.4282	4.5326	4.4924	4.7651	4.5824	5.1974	5.2406	5.6358	4.1383	4.37	4.7282	4.546	4.5298	4.2213	4.2567	4.0591	4.2403	4.4034	4.1575	4.2056	4.0294	4.0373	4.5151	4.5101	4.5104
pos_10867	Thr Ser Val Ala	metab_10819	pos	377.2016661	M+H	C15H28N4O7	1.6205	0.052572816	4.8133	4.8548	5.2066	5.1845	4.5005	5.1226	5.2115	4.9751	5.2296	5.0236	5.1244	5.3171	4.3629	4.5711	4.5754	4.8112	5.1884	4.1324	4.8483	4.7886	5.4784	5.139	4.5945	5.0749	4.789	4.7686	4.814
pos_10870	Gln Leu Leu	metab_10822	pos	373.2438197	M+H	C17H32N4O5	1.6205	0.194774263	3.2006	2.3246	3.5691	1.5927	2.8103	2.7115	2.5433	3.49	2.8226	2.8827	2.3586	2.8118	2.9083	4.5736	1.725	1.5873	1.6374	3.5323	3.3813	5.2582	2.2877	4.7656	2.9281	1.6795	3.7223	3.5692	3.7294
pos_10883	Kanosamine	metab_10835	pos	180.0875562	M+H	C6H13NO5	1.6205	0.039265356	5.2832	5.8715	5.7113	5.7512	4.7201	5.8363	4.8587	4.8726	4.6487	4.6498	5.5988	4.6202	4.3787	4.1327	4.1814	5.8878	5.3652	3.8535	4.6974	4.2623	6.2031	3.8666	3.9222	5.6281	5.269	5.2749	5.3008
pos_10910	(+/-)-Propionylcarnitine	metab_10862	pos	218.1382391	M+H	C10H19NO4	1.601	0.042718089	5.3502	5.5549	4.5182	5.1397	4.7892	5.5039	6.376	5.2593	6.135	5.9134	5.4336	6.1855	6.0043	4.7258	5.5299	4.8615	5.2058	4.3357	5.7502	4.5849	4.8778	4.7088	5.8137	5.7914	5.6004	5.5884	5.6246
pos_10911	Histidinyl-Hydroxyproline	metab_10863	pos	233.1027241	M+H-2H2O	C11H16N4O4	1.601	0.081976477	5.4693	4.9311	4.2592	0.0185	3.1323	4.667	3.4983	3.2943	3.8093	4.0864	3.2763	3.4821	2.8864	0.0239	0.0251	3.0645	0.0205	0.0117	0.0218	4.3525	2.5419	3.447	2.4691	0.0226	4.0038	3.9529	4.023
pos_10913	2-Acetylpyrazine	metab_10865	pos	164.0815585	M+ACN+H	C6H6N2O	1.601	0.01889923	4.5092	5.0402	4.5135	4.7369	4.2395	5.0361	3.5386	2.42	2.9586	2.5222	3.6832	2.9773	4.3475	3.2909	4.2882	4.5415	4.6969	4.4998	4.1277	4.7548	4.1968	3.8347	4.3889	2.8592	4.1705	4.1591	4.1546
pos_10933	6alpha-Carissanol	metab_10885	pos	297.143802	M+2Na-H	C15H24O3	1.5817	0.053504927	4.5789	4.6912	4.5475	4.7777	4.2447	4.912	4.6124	4.8424	4.7082	4.6221	4.9526	4.7563	4.3282	4.5784	4.6911	4.7079	5.0333	4.2011	4.8013	5.154	4.8529	5.0667	4.4204	4.911	4.4555	4.4754	4.5017
pos_10949	3,4,5-trihydroxy-6-[1-(4-methoxyphenyl)-3-phenylpropoxy]oxane-2-carboxylic acid	metab_10901	pos	441.1526923	M+Na	C22H26O8	1.5628	0.152832643	3.6959	4.1971	4.4427	4.7084	3.984	4.0202	3.8098	3.8378	4.4193	4.4247	4.4276	3.8791	3.8514	3.5956	3.7378	4.3221	5.2004	3.0317	5.8116	4.229	4.9799	4.4812	3.929	5.6244	4.2056	4.3202	4.3318
pos_10962	L-Alloisoleucine	metab_10914	pos	132.1017192	M+H	C6H13NO2	1.5628	0.010113989	5.7635	5.3428	6.0186	5.2092	4.9485	5.4197	5.3086	6.0671	5.6101	5.7823	5.0703	5.345	5.3402	5.6662	6.102	5.5069	5.5795	5.242	4.8301	5.6097	5.2583	5.5102	5.1306	4.793	5.3607	5.3572	5.3659
pos_10981	6-ethoxy-3,4,5-trihydroxyoxane-2-carboxylic acid	metab_10933	pos	286.0890304	M+ACN+Na	C8H14O7	1.5435	0.164189089	4.8572	4.3583	5.2517	5.0026	3.9064	4.5439	5.2863	4.3459	5.1607	4.5325	5.1312	5.2516	3.7185	3.7922	4.0057	6.175	6.3237	2.7348	5.8848	3.7383	4.6938	3.4157	4.1608	6.2427	5.2061	5.1186	5.0674
pos_11043	Ile Gly Gly Lys	metab_10995	pos	374.2388627	M+H	C16H31N5O5	1.506	0.041873107	4.9439	5.0556	4.3105	4.4301	4.7156	5.2291	5.1423	4.677	5.5845	5.9753	4.714	5.039	4.9156	4.2264	4.5854	2.9379	3.5639	3.7398	3.0167	4.3663	3.7727	3.635	3.4038	3.4044	4.68	4.646	4.6752
pos_11061	Cadaverine	metab_11013	pos	103.1231025	M+H	C5H14N2	1.506	0.029564561	2.452	2.4511	3.0281	2.473	2.3315	2.5707	2.4713	2.4454	3.2559	2.5477	2.4946	3.4252	3.81	4.9475	4.7505	2.9373	2.5187	4.7121	3.2363	4.7309	2.5587	2.9041	4.1914	2.5963	3.8811	3.8843	3.9046
pos_11080	Arg Phe	metab_11032	pos	322.1863251	M+H	C15H23N5O3	1.4873	0.041534091	4.8555	4.7468	4.1484	3.9194	4.0241	4.5763	5.0439	4.6087	5.5679	5.8146	4.8445	5.3521	5.2388	3.7351	4.5169	3.6715	3.0739	3.1415	3.2533	3.85	3.2349	3.8049	3.1388	3.2306	4.609	4.6146	4.5806
pos_11088	Leu Gln	metab_11040	pos	260.1597786	M+H	C11H21N3O4	1.4873	0.018391827	4.9176	4.6789	4.6089	4.2888	4.7773	5.2254	4.8695	5.338	5.3527	5.6232	4.6014	5.0355	4.9601	4.4911	5.5038	4.1265	4.562	4.7224	4.4049	4.5235	3.9826	5.0457	4.6406	4.3306	4.7267	4.7255	4.7122
pos_11089	3-(2,4-dihydroxyphenyl)-3-hydroxypropanoic acid	metab_11041	pos	240.0860269	M+ACN+H	C9H10O5	1.4873	0.024585612	4.938	4.7884	4.8768	4.8109	4.654	4.9868	5.1369	5.5675	5.1488	5.1629	5.6953	5.1388	4.5877	5.2112	5.0139	4.6424	4.841	4.7737	5.1522	5.1106	4.6889	5.1199	4.4974	4.8476	5.0175	5.0238	5.0382
pos_11090	N2-Succinyl-L-ornithine	metab_11042	pos	233.1125527	M+H	C9H16N2O5	1.4873	0.019803877	4.5315	4.6475	4.3093	4.5918	4.0537	4.6915	4.536	4.9601	4.559	4.5744	4.5866	4.5658	4.1296	3.5908	4.7248	4.3458	4.7859	3.6279	4.5927	5.2396	4.6665	3.8479	3.9627	4.1655	4.3095	4.3198	4.3266
pos_11096	4-Hydroxybenzaldehyde	metab_11048	pos	123.043927	M+H	C7H6O2	1.4873	0.017923781	5.3751	5.0637	5.2047	5.0798	4.7181	5.1269	5.0003	5.5009	5.309	5.424	4.8542	5.1602	4.9958	5.3324	5.5706	5.1474	5.2035	5.3362	4.7444	5.2207	4.8696	4.812	4.5949	4.9583	4.9819	4.9847	4.9965
pos_11097	(S)C(S)S-S-Methylcysteine sulfoxide	metab_11049	pos	134.0268421	M+H-H2O	C4H9NO3S	1.4873	0.062506174	4.3679	4.3018	4.2249	4.3739	3.9312	4.6304	4.4396	3.5477	4.5326	3.9796	4.3185	4.6863	4.0681	3.1419	3.6079	4.5434	4.5427	3.0866	4.9156	3.6648	4.9754	3.883	3.726	5.0186	4.1049	4.1123	4.1544
pos_11098	3-(5-Methyl-2-furyl)prop-2-enal	metab_11050	pos	119.0491004	M+H-H2O	C8H8O2	1.4873	0.018625582	5.3489	5.0059	5.1458	4.9849	4.5706	5.1017	4.9922	5.4724	5.2942	5.4189	4.7829	5.1155	4.9747	5.3099	5.5809	5.0659	5.1688	5.3564	4.434	5.2388	4.6816	4.7634	4.5444	4.8608	4.954	4.9665	4.9693
pos_11099	Uracil	metab_11051	pos	113.0345648	M+H	C4H4N2O2	1.4873	0.044580785	4.6497	5.4078	4.3315	5.4052	5.3535	5.2196	4.72	5.1321	5.5677	5.4625	5.2004	5.6	5.8668	5.5042	5.0845	4.2188	4.5945	5.1491	4.3569	5.1788	4.4134	4.9426	4.2973	4.4266	5.126	5.1648	5.1475
pos_11125	His Leu	metab_11077	pos	269.1599613	M+H	C12H20N4O3	1.4694	0.040315595	5.2673	5.3822	4.884	4.7958	5.0479	5.4997	5.0738	5.8101	5.4042	5.6782	4.7924	5.1789	5.1273	3.8069	4.978	3.9811	4.1856	3.8918	4.1893	4.2472	4.152	4.0843	2.8117	4.0014	4.8598	4.8748	4.8398
pos_11131	Pro Pro	metab_11083	pos	213.1228893	M+H	C10H16N2O3	1.4694	0.010451348	5.2897	5.4941	5.921	5.7576	5.6145	5.7068	5.1676	6.4871	5.816	5.9558	5.07	5.7049	5.4901	4.9711	5.0768	5.1498	5.0381	5.0401	5.4292	4.8784	5.0686	4.956	4.8199	5.1784	5.5341	5.5251	5.5308
pos_11140	Gentianaine	metab_11092	pos	142.0496431	M+H	C6H7NO3	1.4694	0.087278609	4.6017	4.4255	4.5434	4.5833	4.4549	4.6022	4.3721	4.374	4.4991	4.3743	4.3847	4.51	4.4647	4.538	4.5898	4.789	5.0225	4.4927	4.4994	4.8414	4.5352	4.5798	4.4216	5.0195	4.2898	4.3392	4.3655
pos_11142	(R)-(+)-2-Pyrrolidone-5-carboxylic acid	metab_11094	pos	130.0496648	M+H	C5H7NO3	1.4694	0.016952702	5.7915	5.8922	5.8336	5.751	5.7353	6.2177	5.8782	5.8136	5.7436	5.9151	5.7171	5.5597	5.0965	5.3944	5.818	5.5726	5.6836	5.286	5.5954	5.7194	5.563	5.3463	5.3313	5.5979	5.4714	5.486	5.4808
pos_11159	Pro Pro Asn Asp	metab_11111	pos	442.1908263	M+H	C18H27N5O8	1.4516	0.02505648	5.4331	5.7978	4.2685	4.7222	5.7418	5.5188	4.9239	6.3083	5.6276	5.6846	5.1174	5.5741	4.9934	2.586	2.8469	4.3388	4.4682	2.6461	4.0826	2.6622	4.8761	2.762	2.911	4.671	4.9686	4.9567	4.9469
pos_11179	2-(acetylamino)-1,5-anhydro-2-deoxy-3-O-b-D-galactopyranosyl-D-arabino-Hex-1-enitol	metab_11131	pos	407.1649979	M+ACN+H	C14H23NO10	1.4516	0.048703053	5.0855	5.102	5.3003	5.5607	5.1856	5.117	5.1836	5.1713	5.189	4.6709	5.2999	5.395	4.2878	4.4061	4.621	5.8347	5.8436	4.4047	5.8892	4.828	5.7804	5.5743	4.942	5.8465	5.0714	5.113	5.0865
pos_11191	Leu Ala Lys	metab_11143	pos	331.2330143	M+H	C15H30N4O4	1.4516	0.042069288	5.1067	5.5494	4.3023	4.7497	4.9693	5.4067	5.4226	4.4744	5.7287	5.9934	4.9934	5.4882	5.4366	4.7643	4.9134	3.8313	3.8656	3.8238	3.9563	5.0379	4.1233	4.7032	4.1294	4.0699	4.782	4.7748	4.8091
pos_11199	Ethambutol aldehyde	metab_11151	pos	201.1594291	M+H	C10H20N2O2	1.4516	0.059292448	3.7566	3.1458	4.21	4.3327	2.6271	3.993	4.2593	3.1157	3.8833	3.0798	3.8621	4.1739	3.6779	4.4022	5.2209	3.7286	3.8607	4.5717	3.6484	4.4316	2.8547	4.24	4.1248	4.4123	4.0808	4.0608	4.0294
pos_11204	(R)-3-hydroxybutyrylcarnitine	metab_11156	pos	248.148484	M+H	C11H21NO5	1.4516	0.02476665	5.5566	5.5551	5.0911	5.3967	5.1785	5.6637	5.5276	5.1864	5.7584	5.8733	5.4865	5.6407	5.5559	4.7609	5.4332	5.0306	5.3967	4.3829	5.0382	4.7933	5.3421	4.7906	4.8925	5.3314	5.1181	5.102	5.1226
pos_11216	(E)-2-Butenyl-4-methyl-threonine	metab_11168	pos	188.127682	M+H	C9H17NO3	1.4516	0.04841272	4.7835	4.1807	4.092	4.1626	4.0155	4.4254	4.9631	4.5524	4.9252	4.7165	4.2238	5.0071	4.5618	5.2755	4.6974	4.0482	4.5068	4.5688	4.465	4.6961	4.4096	4.8814	4.5047	4.7231	4.4877	4.4534	4.4925
pos_11221	Cis-4-Hydroxycyclohexylacetic acid	metab_11173	pos	176.1277137	M+NH4	C8H14O3	1.4516	0.037695302	3.9406	2.9772	3.7466	3.2456	3.1425	3.2953	2.3142	3.5457	4.7661	3.2514	3.5185	4.9154	3.5904	4.6578	4.3606	3.6041	5.8423	3.5898	3.7993	4.2662	3.7008	4.2991	3.612	5.8695	4.3217	4.289	4.3062
pos_11225	V-PYRRO/NO	metab_11176	pos	158.0921043	M+H	C6H11N3O2	1.4516	0.028735344	4.5781	4.3794	4.2972	4.2797	4.1347	4.5148	4.6816	4.4513	4.6253	4.7053	4.3505	4.5606	4.3206	4.5848	4.6131	4.3453	4.6639	4.4902	4.3578	4.5658	4.394	4.3977	4.6954	4.3641	4.3037	4.2943	4.319
pos_11259	1-(5-Hydroxy-2-pyrimidinyl)piperazine	metab_11210	pos	181.1079507	M+H	C8H12N4O	1.3289	0.100658282	4.3135	4.0132	3.5332	3.8461	3.4184	4.013	2.9503	2.9878	2.7897	2.1782	2.9205	2.1665	3.6365	3.7192	4.497	4.1253	4.2527	3.8149	2.9969	5.2815	4.6987	4.5159	3.696	2.5714	3.4833	3.5677	3.5521
pos_11270	Hypoglycin B	metab_11221	pos	303.1541835	M+CH3OH+H	C12H18N2O5	1.2888	0.069987023	5.4089	4.7584	4.5465	4.4809	4.8062	4.5635	4.693	4.9612	4.7265	4.9263	4.5967	4.5355	5.11	6.1475	5.7881	5.817	4.926	5.5408	6.4135	5.7084	5.8692	5.7487	6.3145	5.8571	5.0631	5.0711	5.0139
pos_11271	Gln Ala	metab_11222	pos	218.1129231	M+H	C8H15N3O4	1.2888	0.057287443	3.6065	3.6288	4.2885	3.5923	4.1357	2.9906	3.1873	5.0017	3.1832	3.5783	1.5859	1.6264	3.8815	4.103	3.4945	3.0197	3.6533	4.3239	2.6621	2.3391	3.0423	3.304	3.2042	3.4863	3.4684	3.426	3.4712
pos_11272	(2S)-2-{[1-(R)-Carboxyethyl]amino}pentanoate	metab_11223	pos	190.1069443	M+H	C8H15NO4	1.2888	0.043293023	4.3614	4.0562	4.0891	4.3045	3.9741	4.0564	4.928	4.2565	5.1473	5.6051	4.2096	4.3971	5.7515	5.3472	5.7206	4.0261	4.4012	4.6188	4.3716	4.4979	4.1192	4.798	4.6722	4.83	4.5174	4.5075	4.4807
pos_11284	Ile Arg	metab_11235	pos	288.202178	M+H	C12H25N5O3	1.2682	0.037655711	4.9127	5.3414	4.2636	4.1011	4.186	4.9817	5.5493	5.7795	6.189	6.5738	5.2348	5.792	5.4696	4.4894	4.7977	3.3759	3.4529	2.9773	3.5223	4.0951	3.3598	3.9248	3.3331	3.6413	4.9466	4.9629	4.9793
pos_11285	Thymidine	metab_11236	pos	275.1229606	M+CH3OH+H	C10H14N2O5	1.2682	0.033337145	5.0268	4.5755	4.7542	4.9633	4.8772	4.8118	4.6635	4.9729	4.713	4.6284	4.873	4.6787	4.6317	5.1344	5.2555	5.0003	5.3572	4.6179	4.9143	5.3983	5.0477	5.2766	4.8646	5.1923	4.4872	4.4801	4.4591
pos_11286	L-N2-(2-Carboxyethyl)arginine	metab_11237	pos	247.139424	M+H	C9H18N4O4	1.2682	0.010994404	5.6641	5.1525	4.3675	4.7527	5.2184	5.246	5.1921	4.8679	5.6409	5.7771	5.8353	5.5645	4.9274	3.1922	3.2187	5.3043	4.9031	2.4341	4.3477	3.4141	6.2341	3.2522	2.6791	4.4859	4.9303	4.9212	4.9233
pos_11297	Porson	metab_11248	pos	351.1574074	M+H-2H2O	C22H26O6	1.2475	0.044856594	3.7495	3.8852	3.4216	3.8672	3.9669	4.2033	4.2071	4.2632	4.3252	4.572	4.3273	4.3063	3.7669	2.7213	3.0794	3.3572	3.4186	2.7563	4.0827	2.712	4.6302	5.376	4.269	4.2329	3.9682	4.0027	3.9706
pos_11304	Aspartyl-Proline	metab_11254	pos	231.09696	M+H	C9H14N2O5	1.2475	0.027883956	4.7314	4.3035	4.8735	4.4314	4.7174	4.7038	4.4205	5.6633	4.5905	4.7972	4.0279	4.448	4.485	5.0203	5.5263	4.3879	4.5635	4.4509	4.2867	4.9199	4.3258	4.4761	4.2302	4.3557	4.4547	4.469	4.4789
pos_11305	Prolyl-Gamma-glutamate	metab_11255	pos	226.1180044	M+H-H2O	C10H17N3O4	1.2475	0.056582485	5.1352	4.8162	4.9125	4.8129	5.0977	4.8612	4.6027	5.7637	5.0378	5.2382	4.4351	4.9006	5.0982	4.7848	5.012	4.0651	4.5182	4.4222	4.3846	4.8152	4.271	4.6342	4.163	4.3925	4.5456	4.5938	4.5631
pos_11317	5'-O-beta-D-Glucosylpyridoxine	metab_11267	pos	332.1333419	M+H	C14H21NO8	1.2287	0.22385679	4.2047	5.5926	3.7017	4.6511	3.732	4.039	3.4089	4.2854	3.6213	3.7631	3.9789	3.4447	3.6084	3.3529	3.5789	2.8729	3.6216	2.8393	3.3806	3.6732	3.9803	4.07	3.6878	3.7882	3.5822	3.4388	3.4081
pos_11321	2-(2,6-dihydroxy-3,4-dimethoxycyclohexylidene)acetonitrile	metab_11271	pos	246.1329296	M+CH3OH+H	C10H15NO4	1.2287	0.025597353	5.3359	5.042	5.4829	5.4519	5.1556	5.38	5.7323	5.2921	5.3586	5.3256	5.2801	5.3806	5.3452	5.1022	5.2658	5.4368	5.9917	4.6514	5.3354	5.0846	5.4763	4.9415	4.7251	5.6319	5.093	5.0784	5.0712
pos_11324	2-Formylaminobenzaldehyde	metab_11274	pos	150.0547568	M+H	C8H7NO2	1.2287	0.0845397	4.7667	4.9666	4.3738	4.7977	4.5969	4.828	4.7008	4.3674	4.7418	4.4119	5.0509	4.8407	4.711	4.2125	4.4217	4.5672	4.6584	4.0354	4.6087	4.209	4.7033	4.5177	4.0245	4.73	4.3459	4.3389	4.4043
pos_11330	Glu Gly Arg	metab_11280	pos	361.1818305	M+H	C13H24N6O6	1.2082	0.023172225	5.3519	4.9914	3.6535	4.4604	5.3026	5.0536	5.7192	4.474	5.6479	6.0548	4.7493	5.2807	5.1548	3.1202	4.1016	3.9499	4.2726	2.7755	4.7238	2.3665	3.7026	3.6508	3.7969	4.0994	4.7413	4.727	4.7466
pos_11336	Hypoglycin	metab_11286	pos	142.0860054	M+H	C7H11NO2	1.2082	0.045737279	4.9607	4.4517	4.9973	5.0689	4.604	4.588	4.8693	4.3542	5.1376	4.6685	4.7274	5.3124	5.2512	4.5054	4.8656	4.8023	4.8563	4.9405	4.5347	4.3639	4.7318	4.2111	4.1017	4.9672	4.5138	4.5289	4.553
pos_11363	THTC	metab_11312	pos	133.031526	M+H	C5H8O2S	1.1489	0.040612725	5.4046	5.0375	5.8978	5.5432	4.5015	5.3086	5.084	5.4737	5.2417	5.3389	4.8511	5.1988	5.2392	5.5144	5.9268	5.3665	5.5019	5.3402	4.7015	5.5516	4.8432	4.8925	5.1603	4.8384	5.0632	5.028	5.0486
pos_11369	2-hydroxy-3-[4-hydroxy-3-(sulfooxy)phenyl]propanoic acid	metab_11318	pos	242.9972229	M+H-2H2O	C9H10O8S	1.128	0.092452707	5.5024	4.8671	5.4654	5.5036	5.5262	5.1644	4.907	4.1786	5.0694	5.013	5.0312	5.1435	5.3862	1.9607	1.9822	4.8334	4.3609	1.6512	5.4782	2.4419	5.2789	1.9422	1.8353	1.9363	5.0975	5.1168	5.1734
pos_11385	Gln Lys Asn Ala	metab_11334	pos	460.2502044	M+H	C18H33N7O7	1.1082	0.090368839	4.0149	4.0304	4.6616	3.9103	3.8392	5.0105	4.1582	3.1131	3.7494	4.0422	3.9251	3.9597	3.0396	3.3307	5.4022	3.9432	4.5124	4.3472	5.0455	4.3623	4.5567	5.4811	5.5736	5.1166	4.5137	4.4358	4.4901
pos_11390	Nalpha-Acetyl-L-arginine	metab_11339	pos	217.1291548	M+H	C8H16N4O3	1.1082	0.044455368	5.5567	5.1398	4.736	4.8724	5.2268	4.9447	4.5236	5.0972	4.9002	5.1565	4.6884	4.7746	4.1636	4.6008	4.6946	5.1251	5.0979	3.3578	4.3942	4.942	5.1287	4.2595	4.0438	4.484	4.3592	4.3966	4.3875
pos_11407	N-Formyl-4-amino-5-aminomethyl-2-methylpyrimidine	metab_11356	pos	167.0923097	M+H	C7H10N4O	1.0467	0.232008626	4.4778	4.2099	3.4267	3.8232	3.944	4.0311	2.2243	3.5771	2.3132	3.1832	2.6444	2.2889	4.1513	4.2053	4.7624	4.5461	4.7164	3.9958	3.6536	5.466	4.6323	4.9088	3.5849	3.3222	3.5598	3.5491	3.7198
pos_11409	Nomega-Acetylhistamine	metab_11358	pos	154.0970841	M+H	C7H11N3O	1.0467	0.018331756	4.5366	3.9676	4.5853	4.2824	3.7257	4.4678	4.0183	3.7166	4.9073	3.4045	3.8909	5.0616	4.241	4.8623	6.3086	5.4503	4.3634	5.5546	5.8361	5.3788	4.2677	6.5653	6.4567	4.3489	5.6368	5.6261	5.6417
pos_11436	Gluconolactone	metab_11385	pos	143.0336192	M+H-2H2O	C6H10O6	0.9895	0.088773764	5.4477	5.4079	5.434	5.4708	5.4638	5.2948	5.149	5.232	5.3992	5.4	5.1981	5.3654	5.3906	5.2326	5.2733	5.3304	5.1724	4.9467	5.2506	5.0246	5.1543	4.9968	4.8823	5.112	5.1013	5.029	5.0458
pos_11477	2'-Deoxymugineic acid	metab_11426	pos	305.1335318	M+H	C12H20N2O7	0.9537	0.075910362	5.3165	5.3456	5.0978	5.1594	4.8878	5.5191	5.4148	5.4611	5.4808	5.3438	5.5671	5.5261	5.0759	5.3744	5.7413	5.4464	5.5959	4.9157	5.3052	5.6122	5.3486	5.6017	5.5429	5.4462	5.3651	5.299	5.334
pos_11499	ESCULETIN	metab_11448	pos	179.0334484	M+H	C9H6O4	0.9537	0.038419817	4.8806	4.8059	5.1174	5.163	4.839	4.9796	5.1288	4.8069	5.3495	5.0845	5.3393	5.4398	4.724	4.5591	4.5027	5.1826	5.2452	3.9822	5.2436	4.0558	5.5967	4.4266	4.2873	5.032	4.8804	4.8472	4.8618
pos_11504	Adenine	metab_11453	pos	136.0615072	M+H	C5H5N5	0.9537	0.011625181	4.7824	4.9066	4.4383	4.4662	4.3534	5.4495	5.8944	4.152	5.5185	5.2333	5.4861	5.6218	4.9996	5.0801	4.9146	5.0691	4.6093	4.3861	4.585	4.8536	5.5033	4.413	4.1429	4.4794	5.164	5.1705	5.1739
pos_11505	D-Pipecolic acid	metab_11454	pos	130.0860126	M+H	C6H11NO2	0.9537	0.020080646	5.9506	5.4708	6.1721	5.7394	5.397	5.7256	5.8214	5.543	5.8077	5.6105	5.6722	5.8693	6.5724	5.9861	6.5765	6.1185	6.1476	6.3449	5.7013	5.9374	5.8357	5.8344	5.756	5.8506	5.6531	5.6605	5.6705
pos_11519	N6-Methyl-2'-deoxyadenosine	metab_11468	pos	266.1224269	M+H	C11H15N5O3	0.936	0.0344065	6.0347	4.963	6.3309	7.0776	5.5985	6.1259	6.2441	5.0987	6.2366	5.6841	6.7973	6.3743	5.7034	5.4268	5.5227	6.1524	6.2227	5.0541	6.2237	5.389	6.1948	5.3911	5.2917	6.4221	6.0052	5.9754	5.9892
pos_11531	3-Buten-1-amine	metab_11480	pos	72.08127657	M+H	C4H9N	0.936	0.02084409	5.7132	4.9751	5.8516	5.2262	4.8713	5.2307	5.0543	5.3045	5.2614	5.318	4.8129	5.1943	5.2168	5.6566	5.961	5.5854	5.5155	5.4354	4.9836	5.5132	5.2545	5.6092	5.194	4.9074	5.1536	5.1545	5.1696
pos_11532	N-Methyl-14-O-demethylepiporphyroxine	metab_11481	pos	784.3056632	2M+ACN+H	C20H21NO6	0.9181	0.108250017	5.6191	5.6742	4.1077	3.4038	4.911	5.5897	5.9606	6.4196	6.4038	6.4471	5.2158	6.4176	5.0066	3.5173	4.4555	4.6504	4.4144	3.6917	3.4771	3.8744	4.616	3.4986	3.3903	4.2281	5.9106	5.8929	5.9798
pos_11576	Doxorubicin-semiquinone	metab_11524	pos	530.2065806	M+H-H2O	C27H33NO11	0.8816	0.040599289	6.1569	5.9367	4.8239	5.8071	6.2069	6.2989	5.447	5.4651	5.9249	4.4304	5.4391	6.1538	4.3455	3.1826	3.9667	4.5655	6.0113	2.8685	3.9324	3.3163	5.1094	4.5222	3.0557	5.2424	5.2669	5.2918	5.3014
pos_11592	Ala Ala Pro	metab_11540	pos	258.1441004	M+H	C11H19N3O4	0.8636	0.029894736	5.3883	5.3557	4.3285	4.6549	5.479	6.0732	5.8438	5.7844	5.1799	5.0176	5.6923	5.2511	4.283	4.4163	4.5309	4.1487	4.7355	3.9056	4.3716	4.4971	4.1584	4.5829	4.3373	3.9731	5.025	5.0411	5.0508
pos_11593	3-(Pyrazol-1-yl)-L-alanine	metab_11541	pos	156.0764242	M+H	C6H9N3O2	0.8636	0.060956591	5.1165	5.1222	5.2966	4.9008	5.0944	5.7987	4.6284	5.0103	4.7788	4.8336	4.7734	4.7549	4.626	4.5681	4.6631	4.8059	4.8518	4.3251	5.0204	4.7978	4.9542	4.6932	4.5883	4.4558	4.7023	4.6579	4.7066
pos_11595	Shikimic acid	metab_11543	pos	192.0861946	M+NH4	C7H10O5	0.8636	0.024151404	3.7329	4.8262	3.9576	5.0537	1.5901	4.6024	4.1896	3.5275	5.0555	1.8027	5.8432	5.213	3.7463	4.0131	4.1408	4.0081	4.1847	3.7671	4.4317	4.3105	4.5733	4.0253	3.6997	4.0013	4.8081	4.8015	4.822
pos_11596	Glutaminylalanine	metab_11544	pos	182.0920491	M+H-2H2O	C8H15N3O4	0.8636	0.03851418	4.1873	4.771	4.6177	4.6017	4.8569	5.7974	4.0717	3.8243	4.3375	4.3588	4.4152	4.2597	3.5148	3.436	3.0437	4.2301	4.4455	3.1931	4.3646	3.716	4.311	3.2519	3.152	3.3967	4.1827	4.1689	4.1493
pos_11618	Succinic acid semialdehyde	metab_11566	pos	103.0390799	M+H	C4H6O3	0.8272	0.092799255	4.5935	5.167	4.6668	4.6945	4.5748	4.2709	4.7416	5.242	5.0553	5.0997	4.3652	4.962	4.5314	4.179	4.2707	4.4614	4.3935	3.8775	4.2717	4.0457	4.3662	3.9211	3.9131	4.27	4.4337	4.4098	4.4874
pos_11625	Galactosyl 4-hydroxyproline	metab_11573	pos	294.1172984	M+H	C11H19NO8	0.8093	0.038305672	4.7141	4.4805	4.8143	5.3262	4.2616	4.6474	4.8786	4.9261	5.734	4.977	5.3509	5.9498	5.0517	5.1129	5.1296	4.8947	5.287	5.0287	4.6451	5.5532	4.591	5.7002	4.9994	4.9178	4.9822	4.9568	4.9513
pos_11628	N-Acetyl-L-Histidine	metab_11576	pos	198.0869462	M+H	C8H11N3O3	0.8093	0.025338098	5.1989	5.3948	5.193	4.9642	5.1363	5.6699	4.5213	4.7344	4.7748	4.7716	4.8976	4.8	4.2735	4.5097	4.4593	5.2177	4.8412	4.3589	5.16	4.5166	4.795	4.429	4.4975	4.7422	4.5965	4.6087	4.6185
pos_11667	Deoxyuridine	metab_11614	pos	246.1076842	M+NH4	C9H12N2O5	0.7736	0.049303068	5.59	5.5852	5.5861	5.3683	5.5005	5.502	5.2477	5.668	5.445	5.4473	5.4251	5.439	5.2942	6.3423	5.7053	5.4959	5.6543	5.6582	5.3919	5.5163	5.4538	5.4513	5.2557	5.5928	5.3018	5.2637	5.3007
pos_11678	(S)-Piperidine-2-carboxamide	metab_11625	pos	129.1020075	M+H	C6H12N2O	0.7736	0.023725926	5.1111	4.8397	4.9442	4.7811	4.7486	5.2162	5.1073	4.9922	5.0982	5.2392	5.0803	4.9796	5.0973	4.9624	5.2497	4.8968	5.0417	4.494	4.5547	5.0516	4.8937	4.8684	4.6086	4.7996	4.7451	4.7377	4.758
pos_11682	4-hydroxy-3-methylbut-2-enoic acid	metab_11629	pos	117.0545598	M+H	C5H8O3	0.7736	0.266145601	5.0147	5.5043	5.1464	5.0957	4.9995	5.0707	5.3738	5.691	5.7328	5.74	5.1753	5.7725	4.9952	4.865	4.8092	4.9035	4.7649	4.4476	4.7373	4.6983	4.7765	4.5992	4.2943	4.7449	4.9535	4.976	5.1531
pos_11683	N-Acetyl-2,3-dihydro-1H-pyrrole	metab_11630	pos	112.0756867	M+H	C6H9NO	0.7736	0.040897665	5.3209	4.8451	5.4447	4.8986	4.7246	5.3041	5.1532	4.7564	4.9764	4.7504	4.8499	5.0598	4.9074	4.8444	5.0061	4.9098	5.009	4.5911	4.8382	5.0082	4.8693	4.8011	4.6188	4.889	4.7	4.7301	4.7321
pos_11712	Aminohydroquinone	metab_11659	pos	126.0547598	M+H	C6H7NO2	0.7557	0.026411228	6.0556	6.0425	5.8545	6.2496	5.8499	5.9152	5.8703	5.8944	6.0692	5.6521	6.1979	6.2125	5.7585	5.723	5.7339	6.1625	6.2937	5.3057	5.9752	5.5568	5.9747	5.7284	5.6787	6.1212	5.7563	5.7469	5.7696
pos_11763	Acetylcholine	metab_11710	pos	146.1171935	M+H	C7H15NO2	0.72	0.02668282	5.4101	5.0113	5.6989	5.255	5.0732	4.9758	5.145	4.4371	5.212	5.2702	4.8106	5.1495	5.8987	6.4422	5.8387	4.9418	5.3559	6.1004	4.983	6.2669	4.7266	6.3688	6.1791	5.4323	5.3291	5.3271	5.348
pos_11764	Cyclopentanone	metab_11711	pos	85.06510753	M+H	C5H8O	0.72	0.264874883	3.6697	2.1576	3.4617	3.1437	3.1107	2.8462	2.1777	2.7001	2.8143	2.4755	3.7192	3.4609	4.243	3.7674	3.8147	3.7408	3.5254	4.6318	3.4635	4.5149	3.443	3.7955	3.565	3.454	3.4893	3.3903	3.6179
pos_11769	2-amino-4-({1-[(carboxymethyl)-C-hydroxycarbonimidoyl]-2-{[1-hydroxy-1-(4-methoxyphenyl)-3-oxopentan-2-yl]sulfanyl}ethyl}-C-hydroxycarbonimidoyl)butanoic acid	metab_11716	pos	478.163095	M+H-2H2O	C22H31N3O9S	0.7021	0.228046936	3.153	5.1864	3.5062	2.6776	3.7238	5.5656	5.9308	5.783	5.4432	5.6334	5.5903	3.7877	2.7559	2.7909	3.4768	3.5734	3.4063	2.4772	3.3109	2.7906	3.5825	2.7723	2.6642	2.9416	4.237	4.0773	4.2781
pos_11780	Cysteinyl-Glutamate	metab_11727	pos	264.075815	2M+3H2O+2H	C8H14N2O5S	0.7021	0.029775684	5.4848	5.8709	5.2409	5.3994	5.4144	5.881	5.5264	5.6475	5.9639	5.951	5.705	5.8202	5.2399	3.9071	4.1733	4.3494	4.0803	3.9848	4.2859	3.1676	4.7216	2.3347	1.233	4.3319	5.5293	5.5313	5.5525
pos_11819	Glyceraldehyde	metab_11766	pos	91.03920087	M+H	C3H6O3	0.6843	0.113621069	5.1907	4.8247	4.2073	4.2131	4.8161	3.6478	3.4	4.2289	4.41	4.6348	3.4573	4.0675	4.9557	3.698	3.6136	4.3252	4.2645	3.2126	4.1489	3.1933	4.1147	3.4685	3.4905	4.2284	4.5144	4.5053	4.5926
pos_11835	Val Lys	metab_11782	pos	246.1804873	M+H	C11H23N3O3	0.6664	0.018701201	5.3743	5.017	5.3228	5.0162	4.8941	5.2729	5.1118	5.1648	5.109	5.2294	5.1084	4.997	6.5329	6.2947	5.8689	5.3417	5.4666	5.3788	4.5867	6.1758	5.461	6.0389	5.8006	5.3592	5.479	5.4656	5.4803
pos_11849	L-Prolinamide	metab_11796	pos	115.0865677	M+H	C5H10N2O	0.6664	0.028173266	4.9602	4.1489	4.9605	4.6775	4.4025	4.6872	4.6014	3.9336	4.5686	4.3782	4.3315	4.6855	4.6553	5.5045	5.249	4.6489	4.6729	4.9781	4.6697	5.1022	4.7729	5.1646	4.9969	4.52	4.5323	4.5431	4.5566
pos_11903	Tiletamine	metab_11850	pos	224.1122828	M+H	C12H17NOS	0.6308	0.044612315	5.9146	5.5897	6.1941	6.1337	5.55	5.689	5.6818	5.8309	5.735	5.6581	5.9348	5.7679	5.7605	6.0874	6.1487	6.4466	6.5852	5.6357	6.2678	6.24	6.3981	6.2492	5.9309	6.4893	5.8005	5.7769	5.7622
pos_11913	4-Pyrimidine Methanamine (hydrochloride)	metab_11860	pos	110.0712762	M+H	C5H7N3	0.6308	0.113015689	5.3045	3.8205	5.6502	4.8379	4.4342	4.1137	3.7672	4.6138	4.0389	4.1136	3.53	4.0167	4.6233	5.0279	5.0614	4.8586	4.8612	4.4408	4.553	4.8572	4.5103	4.6332	4.6416	4.5629	4.3058	4.3957	4.3922
pos_11998	Putrescine	metab_11944	pos	89.10759607	M+H	C4H12N2	0.5932	0.154144791	3.4451	2.0725	3.5785	2.3194	3.1253	2.7762	2.5811	2.07	2.5742	2.1687	2.1158	2.8468	3.1827	4.6927	4.394	3.6062	3.5506	4.4465	3.615	4.0932	2.5058	4.2096	4.3379	3.716	3.221	3.0866	3.1553
pos_12049	Spermidine	metab_11995	pos	146.1648535	M+H	C7H19N3	0.556	0.04627438	5.5958	4.1454	5.1113	4.8576	5.1575	4.7801	4.6566	4.419	4.5547	4.5113	4.1529	4.5687	5.6126	6.4355	6.065	5.2313	5.2375	5.834	5.4676	5.8884	5.2461	5.7844	5.694	5.4934	5.2515	5.2115	5.2296
pos_12052	Histamine	metab_11998	pos	112.0868954	M+H	C5H9N3	0.556	0.073391978	3.4441	2.0307	3.6113	2.9627	4.5901	3.2497	2.9805	2.8475	4.2282	4.1412	2.0739	4.3203	3.7697	3.5226	4.1504	4.7099	3.4472	3.8008	5.462	3.2332	3.6681	5.005	5.2652	3.3697	4.0852	4.1406	4.0877
pos_11552	1-Pyrroline-5-carboxylic acid	metab_12153	pos	114.0549459	M+H	C5H7NO2	0.9181	0.098102159	4.6387	4.817	4.4621	4.585	4.4364	4.8203	4.606	4.7888	4.7409	4.795	4.7471	4.6635	4.5091	4.7421	4.6909	4.6211	4.6212	4.3232	4.3946	4.5509	4.5182	4.3873	4.3648	4.5012	4.4141	4.4094	4.3357
pos_7205	17a,20a-Dihydroxycholesterol	metab_12154	pos	482.3587121	M+ACN+Na	C27H46O3	8.3841	0.039615734	5.2955	5.2437	5.5269	5.464	6.0466	5.3917	5.4755	5.1936	5.301	5.5879	4.8387	5.1828	5.2141	4.8512	5.632	5.2817	5.7375	5.1157	5.3348	5.3831	5.4143	5.4566	5.4903	5.7047	5.5923	5.6241	5.5975
pos_11223	7-Methylguanine	metab_12155	pos	166.0719931	M+H	C6H7N5O	1.4516	0.04676836	5.9556	6.1172	5.9067	5.9482	6.0573	6.3264	5.8131	5.9295	6.0006	5.8504	5.9399	6.0614	5.7276	6.1136	5.3006	6.0162	5.3019	5.5847	6.1269	5.6468	6.4386	4.7973	4.7519	6.0136	5.872	5.8326	5.8622
pos_6055	7-dehydrocholesterol	metab_12156	pos	385.3467081	M+H	C27H44O	10.1555	0.150992862	5.377	4.9702	5.4901	5.3515	5.3413	4.8839	4.7786	4.8301	4.9892	5.0036	4.7729	5.0073	5.4108	5.5465	5.5171	5.5624	5.2822	5.1174	5.7891	5.3724	5.2891	5.4703	5.4041	5.422	5.2377	5.3666	5.2897
pos_9804	Chondroitin	metab_12157	pos	412.1424917	M+CH3OH+H	C14H21NO11	2.6113	0.038424592	2.0772	2.0763	2.7745	2.0981	1.9573	2.1954	2.0963	2.5179	2.9821	2.1724	2.6016	2.1607	2.8208	4.5476	4.2934	2.0927	2.572	4.468	2.6073	5.4327	3.1694	3.7446	3.4868	3.1574	2.1012	2.1035	2.1307
pos_4689	Dodecanoic acid	metab_12158	pos	218.2107381	M+NH4	C12H24O2	3.7572	0.058094893	5.5232	5.1676	5.1189	5.334	5.4431	5.211	5.0578	4.9019	5.2756	5.3254	4.7371	5.2156	5.3557	5.1147	4.9969	5.1421	4.8587	4.8248	4.992	4.7291	5.2004	4.7977	4.7667	5.122	5.2467	5.2551	5.2934
pos_9569	EPA	metab_12159	pos	164.1065502	M+H	C10H13NO	3.0134	0.075665598	4.1602	3.8202	4.3789	4.1432	4.1494	3.9833	4.0055	4.4356	4.4051	4.4718	4.3491	4.3398	4.4472	5.2909	5.1853	4.1412	4.069	4.7611	4.0276	5.1561	4.0626	5.1793	4.8566	4.0924	4.4937	4.4772	4.5397
pos_11650	Galactitol	metab_12160	pos	428.1750665	2M+ACN+Na	C6H14O6	0.7736	0.023572958	5.2174	5.5705	4.6831	5.5448	5.1241	5.5246	5.1092	6.0262	5.5495	5.5721	5.6685	5.5708	5.0173	2.9631	2.9848	4.7134	4.6103	2.6492	4.7501	2.9629	4.8033	3.3766	3.7464	4.7743	5.0365	5.048	5.057
pos_11930	Glucosamine	metab_12161	pos	202.0687592	M+Na	C6H13NO5	0.6129	0.02226825	5.3666	4.686	5.3533	5.375	5.0393	5.0022	5.381	5.3508	5.1576	4.8866	5.4984	5.333	5.1223	4.6757	5.2235	5.6494	5.8739	4.6918	5.6213	5.2257	5.623	5.491	5.0519	5.6456	5.1693	5.1758	5.1567
pos_10310	Indole	metab_12163	pos	118.0650188	M+H	C8H7N	2.0154	0.029212002	6.0994	6.4241	6.0812	6.062	6.1167	6.3568	6.1683	6.3584	6.4669	6.4764	6.2117	6.358	6.0569	5.9926	6.037	6.0658	5.8805	5.682	6.0583	5.8586	5.9383	5.7419	5.644	5.8833	6.0389	6.047	6.0637
pos_3463	Inulobiose	metab_12164	pos	360.1489169	M+NH4	C12H22O11	0.72	0.015277468	5.991	6.0002	5.29	5.4272	6.0702	5.0713	5.2808	5.7253	5.7127	5.8147	5.1059	5.6419	5.9892	5.075	5.1598	5.4177	5.2103	4.3962	5.1494	4.8256	5.2267	4.4476	4.7093	5.3205	5.726	5.7363	5.7385
pos_11338	Isonicotinic acid	metab_12165	pos	124.0391661	M+H	C6H5NO2	1.2082	0.044611244	5.8929	5.4633	6.2229	6.2066	5.9739	5.6994	5.7879	5.9478	5.8522	6.1282	5.2477	5.6013	5.856	6.1672	6.3873	6.1287	6.4093	5.9615	6.267	6.1997	6.4137	5.9451	6.2223	6.3959	5.574	5.6028	5.6113
pos_883	L-Glutamate	metab_12166	pos	130.0496523	M+H-H2O, M+H	C5H9NO4	0.6664	0.031876192	6.4412	5.5948	6.5298	6.423	5.526	5.5775	5.6428	6.1431	5.7987	5.7707	5.4721	5.8523	6.1063	6.5289	6.7707	6.4743	6.4748	6.3115	6.1209	6.6776	6.1203	6.173	6.2873	6.4084	6.0505	6.0324	6.0597
pos_8623	Levcromakalim	metab_12167	pos	287.1379029	M+H	C16H18N2O3	4.9082	0.050132736	4.5412	4.9696	4.3879	4.3569	4.7777	5.0034	4.8161	5.1446	4.4272	4.48	5.2707	4.6465	4.0525	4.8613	4.6738	5.1063	4.6321	4.3995	5.0362	4.6256	5.3325	5.2962	4.9323	5.1454	4.9378	4.9659	4.981
pos_4942	LysoPC(18:0)	metab_12168	pos	565.3936637	M+ACN+H	C26H54NO7P	4.843	0.04970234	2.4218	3.8987	2.5138	2.8779	2.7525	4.737	4.8048	4.0292	4.8401	4.8465	5.0618	4.8775	3.9478	2.556	3.8663	4.01	3.8958	3.591	3.6113	2.5557	3.9122	3.0506	5.4959	4.2645	4.4605	4.4173	4.4392
pos_9537	M-Cresol	metab_12169	pos	109.0647727	M+H	C7H8O	3.0579	0.035728068	4.2006	4.0743	4.0388	4.0083	3.9682	4.0555	3.9827	4.1071	4.083	4.2271	4.3128	4.0075	3.9612	4.4478	4.3071	3.9873	3.988	3.9462	4.0206	4.2475	4.0173	4.1459	3.9669	4.1154	3.9333	3.9257	3.9553
pos_949	Maltotriose	metab_12170	pos	527.1569517	M+Na, M+K	C18H32O16	0.7557	0.019596271	7.3043	7.975	6.7243	6.6602	7.7161	7.8086	7.7689	7.94	8.0302	8.0885	7.6033	7.9462	7.2537	4.5218	5.4424	5.6302	5.8112	4.7252	5.953	5.44	6.3318	4.6569	4.5958	5.6899	7.5511	7.5681	7.5595
pos_3206	N-Acetyl-D-glucosamine	metab_12171	pos	186.0756735	M+H-2H2O, M+H	C8H15NO6	0.7557	0.017831411	6.1011	6.1119	5.8804	6.283	5.7778	5.9377	5.9871	5.867	6.1936	5.7179	6.3305	6.3504	6.0159	5.8688	5.8678	6.3192	6.5404	5.4448	6.1017	5.6877	6.0565	5.9083	5.8649	6.2617	5.8555	5.84	5.8486
pos_63	N-Acetylneuraminic Acid	metab_12172	pos	292.1018071	M+H-H2O, M+Na, M+H, M+K	C11H19NO9	0.72	0.014098752	6.5648	6.2828	6.7151	6.9213	6.4437	6.1424	6.1158	6.3807	6.3902	6.3576	6.3672	6.438	6.1449	6.008	6.443	7.0509	7.1723	5.6974	6.602	6.1542	7.2593	6.3765	6.4803	7.0545	6.4277	6.4242	6.4361
pos_3782	Ornithine	metab_12173	pos	174.123359	M+ACN+H	C5H12N2O2	1.5247	0.040236419	5.3952	5.011	4.7648	5.3099	4.491	5.2237	5.2578	5.5312	5.3454	5.3572	4.7085	4.9609	4.604	6.3884	5.6679	5.3461	5.1027	5.2802	5.5276	5.5672	5.2565	5.5089	4.985	5.8871	5.2348	5.2298	5.262
pos_5711	Protoporphyrin	metab_12174	pos	563.2631352	M+H	C34H34N4O4	8.6453	0.034744066	5.415	4.5518	4.557	4.9014	4.8516	3.1675	4.783	5.8439	5.1356	5.0586	5.3364	5.0667	5.2709	6.1388	6.461	6.0368	6.3505	5.506	6.3057	5.5278	5.9517	6.4902	5.7955	6.1165	6.1001	6.1012	6.0743
pos_7284	Sarsasapogenin	metab_12176	pos	439.3190358	M+Na	C27H44O3	8.1497	0.036937118	5.2984	4.8561	5.2038	5.3686	5.263	4.8159	4.7013	4.7389	4.9412	4.9152	4.6761	4.9469	5.1658	5.7463	5.8587	5.2395	5.2864	5.1087	5.3876	5.9941	5.5321	6.0212	5.9076	5.3056	5.4461	5.4741	5.4742
pos_613	Sulfolithocholylglycine	metab_12177	pos	496.2713266	M+H-H2O, M+H, M+Na	C26H43NO7S	4.6247	0.038193561	4.4231	5.0228	4.8379	4.6375	4.2899	4.8027	5.2523	5.8415	5.3673	5.5135	5.0047	5.2622	4.1978	4.9236	5.1219	5.0097	5.3924	6.0814	4.9317	5.0878	4.8355	5.0523	5.3491	5.2296	5.2005	5.2292	5.2011
neg_25	Glutamylproline	metab_12202	neg	225.0882125	M-H2O-H, M+Na-2H, M-H, 2M+FA-H	C10H16N2O5	1.7359	0.156956765	4.86	4.9506	5.2257	5.016	4.6446	5.2895	4.8308	4.8886	4.9244	4.8513	4.9039	4.9335	3.7857	4.1935	4.5656	4.465	5.2128	3.9662	5.3129	4.4394	5.1869	4.3247	4.142	5.0717	4.6506	4.5564	4.5226
neg_27	7-Ketodeoxycholic acid	metab_12204	neg	405.2654931	M-H, M+FA-H, 2M-H, M+Cl	C24H38O5	6.1238	0.004878203	5.4771	5.319	6.4696	5.2944	5.1645	5.507	6.35	5.6926	6.1231	5.8881	6.1443	6.2541	6.1917	5.9584	5.8929	5.9179	6.3215	7.2093	5.8734	5.9067	5.6108	5.841	6.3901	6.1385	6.4225	6.4264	6.4258
neg_55	PERSEITOL	metab_12232	neg	211.0821023	M-H, M+Cl, M-H2O-H	C7H16O7	0.6632	0.142113549	4.6812	5.2122	6.6656	6.4555	3.0028	5.2452	3.5794	3.4785	3.7306	3.4747	3.9571	3.798	4.7966	4.7627	4.4154	4.1798	4.1018	5.1777	3.7582	3.9444	3.751	3.8287	3.4941	3.2096	5.1661	5.0751	5.0532
neg_62	3-Hydroxyadipic acid 3,6-lactone	metab_12239	neg	143.0340702	M-H, M+FA-H, M-H2O-H	C6H8O4	0.7175	0.103025678	5.5702	5.9683	5.1683	5.1848	5.568	5.472	5.6206	5.7312	5.8403	5.7944	5.4383	5.8421	5.3503	4.5736	4.7143	5.0426	4.9646	4.2972	4.7317	4.5614	4.995	4.4056	4.1408	4.7709	5.5139	5.4541	5.428
neg_69	Oxoadipic acid	metab_12246	neg	205.0352252	M+FA-H, 2M-H, M-H	C6H8O5	1.494	0.034137134	4.2315	4.3523	4.0819	4.2137	3.942	4.198	3.9542	4.6834	4.2191	4.2005	4.3315	4.285	3.9986	4.1167	4.1385	3.6375	4.3313	3.8013	3.7838	4.0969	3.7978	3.8486	3.3735	4.2195	3.8646	3.8401	3.8383
neg_103	2-Hydroxy-4-methylbenzaldehyde	metab_12280	neg	181.0501552	M-H, M+FA-H, M-H2O-H	C8H8O2	2.0654	0.08387789	5.9345	5.95	6.2898	6.2539	5.5454	6.2539	5.9245	5.0904	6.1886	5.7231	6.1777	6.3196	6.2663	4.4679	4.1407	6.2178	6.124	4.99	5.781	4.5801	6.0689	4.6951	4.6219	5.2897	5.7467	5.6981	5.6766
neg_138	Riboflavin (Vitamin B2)	metab_12315	neg	375.131915	M-H, M+FA-H, M+Cl	C17H20N4O6	2.3927	0.03309349	4.5293	5.1325	4.8425	4.7873	4.7024	4.7501	4.9461	5.1263	4.7706	4.9	5.4308	4.8968	4.8012	4.6259	5.3605	5.0931	5.1263	4.4783	5.5846	4.9233	5.6693	5.1562	4.833	5.475	4.8963	4.8858	4.8678
neg_146	(Z)-4',6-Dihydroxyaurone 6-glucoside	metab_12323	neg	461.1104454	M-H, M+Cl, M+FA-H	C21H20O9	2.7059	0.039106731	3.2212	4.535	2.5208	4.6282	4.0064	4.3679	4.6858	5.4886	4.3628	3.6028	4.1269	4.5376	2.2202	3.7711	2.9476	3.9386	3.6753	1.9509	3.3278	3.5559	4.3772	3.97	2.891	4.3568	4.5871	4.6203	4.5981
neg_157	17-beta-estradiol 3-sulfate-17-(beta-D-glucuronide)	metab_12334	neg	263.0781674	M-2H, M+Na-2H, M-H	C24H32O11S	3.0428	0.054911649	6.0278	5.6707	5.863	5.9216	5.8015	6.1185	6.1777	5.7881	6.0748	6.2097	6.1424	5.9947	5.9129	6.6006	6.4987	5.9827	5.9232	6.2851	6.2476	6.3566	6.5352	7.0382	6.781	6.5598	6.1474	6.134	6.1006
neg_158	2-Methyl-4-pentenoic acid	metab_12335	neg	227.1288482	M-H, M+FA-H, 2M-H	C6H10O2	3.1311	0.033887335	4.4587	4.4153	4.6839	4.5777	3.9459	4.6821	4.1559	4.2246	4.4123	4.3282	4.3359	4.4543	4.6592	4.3326	4.5367	3.9938	4.2529	3.9998	3.8596	4.2426	3.9218	3.6042	3.6332	3.9218	4.1623	4.1449	4.1331
neg_170	2-Hydroxydecanedioic acid	metab_12347	neg	217.1080196	M-H, M+Na-2H, M-H2O-H	C10H18O5	3.5295	0.083435068	4.7367	4.7886	5.0172	5.1354	4.2194	5.2156	4.9682	4.8368	5.0758	4.9123	5.3682	5.118	4.7542	4.8142	4.7257	4.8045	5.2812	4.6167	4.5798	4.9755	4.5629	4.5359	4.5155	4.7643	4.7051	4.64	4.6482
neg_172	T2 Toxin	metab_12349	neg	447.2070829	M-H2O-H, M+FA-H, M+Na-2H	C24H34O9	3.5964	0.013836266	5.4865	5.534	5.8419	5.5307	5.1718	6.0136	5.6223	5.3295	5.4645	5.611	5.7399	5.3592	5.0283	6.2246	5.757	5.0388	5.6282	5.557	5.0532	5.836	5.4895	6.3983	5.7126	5.4034	5.4411	5.453	5.4487
neg_176	Alpha-D-Glucopyranosyl-(1->6)-alpha-D-glucopyranosyl-(1->2)-D-glucose	metab_12353	neg	539.1398164	M+FA-H, 2M-H, M+Cl	C18H32O16	0.7553	0.011783942	7.3245	7.8572	6.8184	6.671	7.5797	7.3363	7.5863	7.8073	7.8526	7.9169	7.08	7.7705	7.1494	4.0486	5.0966	5.6557	5.6259	4.2178	5.2811	5.0168	5.9629	4.5114	4.7244	5.2912	7.4264	7.4313	7.4366
neg_180	Azelaic acid	metab_12357	neg	187.0971144	M-H, M+Na-2H, M-H2O-H	C9H16O4	3.931	0.110990403	5.3327	4.871	5.3492	5.3032	4.8026	5.174	4.9658	5.1864	5.1994	4.9366	4.8445	5.2883	5.1906	5.5095	5.4061	4.7158	5.0102	5.3135	4.678	5.1857	4.5745	4.5243	4.7084	4.7531	5.1142	5.0543	5.0202
neg_181	Galactosylglycerol	metab_12358	neg	253.0932818	M-H, M+Cl, M+FA-H	C9H18O8	0.7744	0.141244158	4.9562	5.4155	4.4658	5.2167	4.5995	5.4469	4.1063	4.3262	4.3839	4.2616	4.8021	4.3324	5.335	3.4094	3.7861	6.257	4.3872	3.5147	4.1408	4.1463	4.6207	4.0924	3.9378	4.1033	4.3738	4.3113	4.251
neg_183	Taurocholic acid 3-sulfate	metab_12360	neg	296.6175355	M-2H, M+Na-2H, M-H	C26H45NO10S2	4.0426	0.03997694	5.716	5.8242	5.4945	5.1665	6.2125	6.5522	6.4389	6.7762	6.6471	6.8476	6.061	6.3178	5.9316	5.7376	6.8062	5.977	5.9374	5.7845	6.4583	5.8691	6.094	6.1352	5.7773	6.3142	6.1428	6.1084	6.1224
neg_193	Taurochenodeoxycholate-7-sulfate	metab_12370	neg	288.6200574	M-2H, M-H, M+Na-2H	C26H45NO9S2	4.6011	0.068843771	6.7843	6.9111	6.5682	6.2226	7.5756	7.7013	6.9072	7.8065	7.6149	7.6257	6.586	7.4272	7.3454	6.692	6.6976	6.5621	7.0305	6.5359	7.1146	6.1951	6.6748	6.0734	6.3008	7.0757	7.0728	7.0317	7.0908
neg_202	Maltopentaose	metab_12379	neg	827.2697538	M-H, M+FA-H, M-H2O-H	C30H52O26	0.9556	0.062304797	6.1342	6.6625	5.2122	5.4795	6.5569	6.3413	6.2596	6.4287	6.766	6.7191	6.1064	6.7368	6.0291	2.1208	3.8915	5.3207	5.0159	1.8246	4.4507	3.7606	5.3872	3.5543	3.6439	4.7345	6.395	6.3443	6.3553
neg_206	N-[(3a,5b,7b)-7-hydroxy-24-oxo-3-(sulfooxy)cholan-24-yl]-Glycine	metab_12383	neg	528.2644834	M-H, M+Na-2H, M-2H	C26H43NO8S	5.1773	0.02951112	5.2009	5.2824	5.1764	4.8658	5.6172	5.6138	5.3166	7.0672	5.4448	5.4686	5.319	5.2701	4.9131	5.6989	5.7034	5.5473	5.5417	5.3947	5.7584	5.4821	5.5082	5.9677	5.7465	6.1777	5.9168	5.8934	5.9145
neg_213	Cynarasaponin E	metab_12390	neg	404.2137134	M-2H, M+Na-2H, M-H	C42H66O15	5.728	0.03978858	5.2365	5.3571	5.2647	4.9468	4.4457	5.6847	5.1513	6.8039	5.8236	4.9378	5.7493	5.9951	4.4995	5.0214	5.7018	5.4413	4.9402	3.7924	4.4728	6.0053	4.8103	4.9769	4.0785	4.1885	5.6009	5.5773	5.6112
neg_219	(3b,22a)-12-Oleanene-3,22,24,29-tetrol 3-[arabinosyl-(1->3)-arabinoside]	metab_12396	neg	737.4498787	M-H, M+FA-H, M+Cl	C40H66O12	5.945	0.120958322	4.2805	4.607	3.6901	3.644	3.9123	3.7929	1.7507	4.4392	4.778	3.3917	2.8742	5.0652	6.1061	6.8723	7.0274	3.277	3.6793	6.3552	3.9145	6.0013	0.0072	6.6894	5.6059	1.5626	5.5638	5.6612	5.6554
neg_222	Cholic acid	metab_12399	neg	407.2811378	M+FA-H, 2M-H, M-H	C24H40O5	6.4563	0.010140761	7.1164	7.4271	7.6587	6.9393	6.7838	7.1551	8.3112	7.6549	7.6128	7.3988	7.9045	7.7301	8.134	6.1924	7.2315	7.3314	7.4953	8.524	6.9299	6.0732	7.2032	6.3571	8.084	7.1907	8.0499	8.0586	8.0533
neg_232	Deoxycholic acid	metab_12409	neg	391.2863419	M-H, M+Cl, 2M-H	C24H40O4	7.3508	0.036867493	4.8272	4.485	4.7719	4.4874	4.6029	4.9233	5.3099	5.0714	5.3047	4.7795	5.0567	5.4997	6.1121	6.8935	5.9168	4.708	5.4346	7.6741	4.906	7.483	5.0359	7.6877	7.8823	5.4794	6.8828	6.8987	6.9149
neg_245	LysoPC(16:0)	metab_12422	neg	540.3317959	M+Cl, 2M+FA-H, M+FA-H	C24H50NO7P	8.0838	0.054114311	6.6256	6.3326	6.8255	6.4984	6.8663	6.2694	5.9701	5.8751	5.9646	5.9227	5.3585	6.0965	6.3703	5.6254	6.2702	6.147	6.696	5.9326	6.2225	6.0376	6.3487	5.9586	5.6378	6.7857	6.4397	6.4504	6.4842
neg_246	MGDG(16:0/2:0)	metab_12423	neg	579.3398958	M-H, M+Cl, M+FA-H	C27H50O10	8.4066	0.106983691	4.8713	3.5183	6.1898	6.3701	4.593	3.6275	4.0194	3.704	3.7832	3.4551	4.0557	4.1794	4.1251	5.3197	5.3226	6.483	6.2703	4.6602	5.6248	5.0624	5.211	4.86	4.2793	5.9249	5.4553	5.4894	5.5462
neg_454	O-6-deoxy-a-L-galactopyranosyl-(1->2)-O-b-D-galactopyranosyl-(1->3)-2-(acetylamino)-2-deoxy-D-Galactose	metab_12631	neg	566.158732	M+Cl, M+K-2H	C20H35NO15	0.8944	0.021017483	6.6977	6.9668	6.3946	6.3028	7.0704	6.7766	6.5209	6.7828	6.9736	6.8999	6.2515	7.0316	6.5012	4.2291	4.5149	5.3824	5.6308	3.8798	4.8991	4.4894	5.6895	4.2947	4.0451	5.1297	6.545	6.5349	6.5532
neg_481	Maltohexaose	metab_12658	neg	989.3224516	M-H, M+Cl	C36H62O31	0.9771	0.050273756	5.933	6.5641	4.361	5.4423	6.2108	6.071	6.1245	6.4191	6.6131	6.7106	5.907	6.5451	5.5687	3.1131	3.1221	5.3221	5.1043	2.8141	4.5669	3.5354	5.696	3.0492	3.9586	4.8642	6.3165	6.2756	6.3106
neg_485	(S)-2-Hydroxyglutarate	metab_12662	neg	147.0290447	M-H2O-H, M-H	C5H8O5	0.9975	0.18347643	4.416	5.8985	4.3433	4.4913	4.1897	5.8877	5.4555	4.731	5.3833	5.4898	5.7852	5.2576	4.0342	3.8958	3.8694	4.1797	4.183	3.6032	4.0023	3.7604	3.9906	3.6024	3.4716	3.973	5.1803	5.0672	5.0333
neg_488	Imidazolepropionic acid	metab_12665	neg	139.0504798	M-H2O-H, M-H	C6H8N2O2	1.0195	0.06311349	3.9249	1.6908	4.893	3.6239	1.6278	2.7775	3.3343	1.6228	2.8835	2.065	3.0202	3.2449	3.9472	4.0607	4.3471	2.9181	1.7217	4.6622	3.3345	4.2507	2.3011	4.5264	4.554	3.3904	3.4963	3.4444	3.4573
neg_501	5-[(6-{[(2-carboxyacetyl)oxy]methyl}-3,4,5-trihydroxyoxan-2-yl)oxy]-7-hydroxy-2-(4-hydroxyphenyl)-3-{[3,4,5-trihydroxy-6-(hydroxymethyl)oxan-2-yl]oxy}-1lambda?-chromen-1-ylium	metab_12678	neg	718.128118	M+Cl, M+K-2H	C30H33O18+	1.0397	0.063088537	5.81	5.8346	4.6631	5.1436	6.226	5.5875	5.4784	5.4813	5.888	5.8665	5.2972	5.8964	5.8344	2.748	3.19	4.9147	4.847	2.4494	3.5172	3.25	5.1536	2.6841	2.5148	4.5924	5.6889	5.664	5.634
neg_540	3S-hydroxy-hexanoyl-CoA	metab_12716	neg	880.1813124	M-H, M+Cl	C27H46N7O18P3S	1.1918	0.044466272	6.1313	6.004	4.8232	5.2741	6.5499	5.6744	5.534	5.5053	5.987	6.0155	5.3146	5.9836	5.8628	1.167	2.8157	4.5807	4.1306	2.7853	3.1691	3.4338	5.0787	1.1076	0.9537	4.0872	5.6698	5.7029	5.67
neg_605	Dimethadione	metab_12781	neg	128.0343578	M-H, M+Na-2H	C5H7NO3	1.4734	0.116448178	5.5712	5.6591	5.6584	5.59	5.3641	5.9753	5.5542	5.4187	5.3098	5.5221	5.4035	5.0939	4.7561	4.9741	5.3534	5.1324	5.3331	4.9865	5.2739	5.2291	5.1191	4.9802	4.8287	5.0567	5.19	5.1181	5.0953
neg_638	Histidinyl-Isoleucine	metab_12814	neg	249.1360181	M-H2O-H, M+K-2H	C12H20N4O3	1.5158	0.11491404	3.3356	4.1105	3.1312	3.5892	3.4533	4.3452	3.0511	2.906	3.5511	3.5863	2.3329	3.5543	2.1881	3.2175	3.4405	3.2079	3.5856	3.3498	2.4875	4.921	3.2201	3.955	3.7718	2.6387	3.4687	3.4964	3.3972
neg_678	(3-Methoxy-4-hydroxyphenyl)ethylene glycol sulfate	metab_12854	neg	263.0237146	M-H, M+Cl	C9H12O7S	1.5812	0.077405951	4.4379	4.2141	2.2684	4.3658	4.0662	4.7654	3.8213	4.6153	4.1003	4.0299	4.5236	4.1713	2.1125	3.2535	3.1595	4.3096	4.5386	2.1186	4.6046	3.11	4.8287	3.7925	4.5142	4.7457	4.1673	4.1247	4.1017
neg_796	Threoninyl-Leucine	metab_12972	neg	253.1198849	M-H, M+Na-2H	C10H20N2O4	1.8029	0.084078383	4.611	4.7618	4.4459	4.3411	3.9479	4.923	4.5866	4.7423	4.9171	4.9886	4.6435	4.8832	4.5021	3.6684	4.3854	3.6891	4.0117	3.8938	3.72	3.5923	3.7286	3.5422	3.3434	3.7371	4.3739	4.3187	4.3068
neg_814	Robustic acid	metab_12990	neg	379.1189537	M-H, M+FA-H	C22H20O6	1.8475	0.095763406	4.6325	4.9807	5.0851	5.2874	4.8624	5.6501	5.0197	4.8291	4.8735	5.3037	5.2596	4.2591	4.3187	3.832	4.4403	4.1675	4.8078	4.5628	4.0316	4.5986	4.8863	4.7482	4.7653	4.724	4.4813	4.406	4.417
neg_827	3,4-Dimethyl-5-propyl-2-furannonanoic acid	metab_13003	neg	329.1839257	M+Na-2H, M+Cl	C18H30O3	1.7359	0.031270752	4.3247	4.4695	3.9564	4.1219	4.1336	4.51	4.5455	3.7801	4.7819	5.1011	4.0728	4.3814	4.2967	3.3455	4.167	3.4075	3.3838	3.1069	2.5089	3.3669	2.9874	3.4047	3.195	2.9064	3.9605	3.9652	3.9395
neg_847	6-(4-ethyl-5-hydroxy-2-methoxyphenoxy)-3,4,5-trihydroxyoxane-2-carboxylic acid	metab_13023	neg	343.1042639	M-H, M+Na-2H	C15H20O9	1.9359	0.045172393	4.7053	3.7535	3.9089	4.4936	3.7469	4.9213	3.8169	4.1333	3.7324	3.4225	4.7847	3.8028	4.5031	4.2933	4.2062	4.8417	5.1777	2.745	5.127	3.9044	4.9864	4.8277	3.952	5.1701	4.2761	4.2654	4.3031
neg_853	3a,21-Dihydroxy-5b-pregnane-11,20-dione	metab_13029	neg	329.2089759	M-H2O-H, M+K-2H	C21H32O4	1.9578	0.08339018	4.0699	3.7642	4.5044	4.5313	3.6314	4.3857	4.3112	4.3204	4.1962	4.1296	4.3427	4.2567	4.1337	4.6041	4.4239	4.3866	4.7391	4.1739	4.2825	4.4817	4.3435	4.598	4.4635	4.3177	4.0777	4.0783	4.0136
neg_857	Prolylhydroxyproline	metab_13033	neg	227.1037578	M-H, M+Na-2H	C10H16N2O4	1.9796	0.047264886	4.4587	4.4127	4.4614	4.3345	4.1201	4.6468	5.3002	5.53	5.3474	4.7834	5.8114	5.4879	4.2684	4.2583	4.5773	4.2379	4.4877	3.9863	4.8655	4.33	4.3817	4.3904	4.0024	4.1539	4.8956	4.8626	4.8587
neg_906	Gamma-Glu-Leu	metab_13082	neg	259.1303991	M-H, M+Na-2H	C11H20N2O5	2.1083	0.046525638	4.8836	4.6538	5.4471	5.3049	4.1571	4.984	4.9802	4.7677	4.8795	4.9134	4.8077	4.8459	4.274	4.369	5.4478	5.4746	6.0652	4.264	4.7905	4.5656	4.8662	4.4314	4.8143	4.4805	4.7792	4.7565	4.739
neg_907	Norepinephrine sulfate	metab_13083	neg	230.0128951	M-H2O-H, M+Na-2H	C8H11NO6S	2.1083	0.080591023	4.2701	4.8372	3.7303	4.5754	3.7469	4.9098	4.3587	5.0259	4.6997	4.6189	5.055	4.7624	3.6449	3.1427	3.1359	4.4606	4.9384	2.2633	4.6113	2.5122	4.9214	3.6399	4.3591	4.8117	4.7191	4.6601	4.6595
neg_908	N-Acetyl-DL-methionine	metab_13084	neg	190.0538111	M-H, 3M-H	C7H13NO3S	2.1083	0.092328907	4.0854	3.6329	4.0383	3.6657	2.9191	4.4214	4.3324	4.0418	4.3263	4.1823	3.945	4.4657	3.8439	4.1198	4.1172	3.1756	4.601	3.6155	3.251	3.938	3.3355	3.3692	3.6758	3.5353	3.7851	3.7167	3.7179
neg_964	Cortexolone	metab_13140	neg	345.203819	M-H2O-H, M-H	C21H30O4	2.3056	0.050731183	4.2569	4.7706	4.5324	4.7298	4.0503	5.0325	5.0734	4.9823	4.9608	4.9846	5.2431	4.8996	4.3788	4.6936	4.67	4.7361	5.355	4.2827	4.8605	5.0838	5.0507	5.1837	4.8013	5.0172	4.6361	4.5921	4.6134
neg_969	3-Formyl-6-hydroxyindole	metab_13145	neg	160.0397049	M-H, M+FA-H	C9H7NO2	2.3272	0.089167186	5.4644	5.6601	4.4292	4.7664	4.7442	5.6863	4.9211	5.9008	5.3466	5.4553	5.725	5.2462	4.2681	4.2304	4.1692	4.7198	4.8054	4.3606	5.2343	4.1276	5.3589	4.392	5.2347	5.6318	5.3886	5.3245	5.3217
neg_989	2-Ethyl-1-hexanol sulfate	metab_13165	neg	255.0891176	M-H, M+FA-H	C8H18O4S	2.3927	0.074200326	4.4408	5.0257	4.7455	4.6945	4.6075	4.5834	4.7767	4.9717	4.6324	4.7456	5.2356	4.7601	4.69	4.6513	5.253	4.9855	5.015	4.4078	5.4329	4.8311	5.5136	5.0766	4.7249	5.3191	4.8211	4.7808	4.758
neg_995	Alanyl-Hydroxyproline	metab_13171	neg	403.1844668	M-H2O-H, 2M-H	C8H14N2O4	2.4142	0.11438125	1.2487	4.296	4.1795	4.3611	3.8947	5.0896	3.1865	2.0812	2.5111	3.0474	3.687	3.3969	1.119	2.3618	2.5791	2.2115	2.9514	2.2294	2.4154	2.5032	2.8865	3.2455	2.8562	2.6409	3.3862	3.3052	3.4004
neg_997	2-Isopropylmalic acid	metab_13173	neg	175.0606678	M-H2O-H, M-H	C7H12O5	2.4142	0.119938351	3.9267	4.6618	3.6753	3.9436	4.2386	4.046	4.3961	4.1223	4.7262	4.8992	4.6015	4.5187	4.0395	3.6333	3.9538	3.1058	3.9245	3.9788	3.3187	3.3767	3.6339	2.9053	3.1305	4.7456	3.9631	3.8828	3.8696
neg_1009	1-(Malonylamino)cyclopropanecarboxylic acid	metab_13185	neg	168.0295792	M-H2O-H, M-H	C7H9NO5	2.044	0.129360976	3.5887	3.9909	3.7162	3.5725	3.5094	4.1349	4.2376	4.1769	4.0623	4.0761	4.2908	3.9897	2.6105	2.8527	2.9287	2.637	3.7948	2.5601	3.7249	2.9012	2.6356	3.0578	3.0832	3.7615	3.5435	3.4773	3.4331
neg_1025	Hydroxybuprenorphine	metab_13201	neg	518.2635756	M+Cl, M+K-2H	C29H41NO5	2.5257	0.025575872	3.9623	4.0848	3.123	3.3596	3.5924	4.369	4.5236	3.6478	5.0344	5.4911	3.8782	3.6478	4.0824	3.9826	3.9992	2.785	3.8716	3.5149	3.177	4.0852	3.2403	4.4365	3.9152	3.436	4.0631	4.0544	4.0764
neg_1030	Pantetheine	metab_13206	neg	277.123399	M-H, M+Cl	C11H22N2O4S	2.548	0.051982865	4.0612	4.6491	3.3434	4.3809	4.2666	4.9162	4.7491	3.8367	4.6103	3.7273	4.2338	4.7935	4.2849	3.6978	4.0448	3.5913	3.4387	2.7135	4.5512	3.7576	4.6323	3.7394	3.3984	4.2175	4.3142	4.2894	4.2692
neg_1032	7,8-Dihydrovomifoliol 9-[apiosyl-(1->6)-glucoside]	metab_13208	neg	519.2465374	M-H, M+Cl	C24H40O12	2.548	0.020665024	4.3156	4.7725	3.7284	4.7817	3.1106	4.6012	4.4107	4.8671	4.3383	4.7977	4.9479	3.7749	4.1312	3.4611	3.4794	2.3367	4.915	3.0451	3.1354	3.3973	3.1326	4.0282	3.5053	4.5794	4.2906	4.2945	4.3076
neg_1041	6S,9R-Dihydroxy-4,7E-megastigmadien-3-one 9-[apiosyl-(1->6)-glucoside]	metab_13217	neg	517.230397	M-H, M+Cl	C24H38O12	2.5703	0.012187276	4.2535	4.6654	3.3909	4.7065	3.5278	4.8024	4.2537	4.7919	4.2258	4.6661	4.8247	3.4144	3.846	2.2561	2.67	1.472	4.8495	1.5091	1.4688	2.4113	2.8188	2.1076	1.2691	4.5509	4.1896	4.1962	4.1857
neg_1051	(6E)-5-hydroxy-1,7-diphenylhept-6-en-3-one	metab_13227	neg	301.1204233	M+Na-2H, M+FA-H	C19H20O2	2.6157	0.036616913	3.6115	4.1374	3.8366	3.8788	3.5039	4.4795	4.3645	4.5442	4.4176	4.3288	4.5325	4.4016	3.3003	4.4846	4.2199	3.835	4.3673	3.622	4.0231	4.2617	4.341	4.4104	4.2367	4.2626	4.0936	4.1083	4.0765
neg_1055	Para-Trifluoromethylphenol	metab_13231	neg	183.0025683	M+Na-2H, 2M+FA-H	C7H5F3O	2.0226	0.059689046	4.7549	4.949	4.7034	4.7874	4.7392	4.9049	4.5007	4.6238	4.7675	4.7494	4.47	4.6345	4.617	4.3348	4.3868	4.5629	4.3695	4.1498	4.4663	4.1235	4.2631	4.0725	3.9161	4.2438	4.4483	4.4238	4.3964
neg_1068	3-Hydroxy-4,6-heptadiyne-1-yl 1-glucoside	metab_13244	neg	285.0999771	M-H2O-H, M-H	C13H18O7	2.6608	0.097661253	3.0944	3.1575	3.2871	2.8769	2.6537	3.5664	3.1706	3.4209	2.7425	3.0062	3.5358	2.7544	3.9749	4.7935	4.8212	3.5655	3.7214	3.9535	3.4376	4.8223	3.8214	4.9875	3.8311	3.5609	3.8438	3.8589	3.777
neg_1094	1H-Indole-3-carboxaldehyde	metab_13270	neg	190.0506196	M+FA-H, 3M-H	C9H7NO	2.7961	0.053031647	4.0146	3.5721	3.6905	3.6584	3.2758	4.0885	3.6473	3.2252	3.6716	3.7788	3.8117	3.5406	3.272	3.5417	3.7881	3.6795	3.6061	3.3666	3.8704	3.9609	4.1229	3.4589	3.9317	3.991	3.5038	3.5265	3.4805
neg_1099	Propofol glucuronide	metab_13275	neg	753.3256355	M+FA-H, 2M+FA-H	C18H26O7	2.7059	0.030970956	4.1133	4.9551	0.9198	4.551	3.9398	5.2848	4.7836	3.5327	5.2406	4.3502	5.3001	5.4374	0.7851	0.8526	0.8603	3.5174	3.5964	2.7385	4.3562	0.8104	5.2386	0.7981	2.5379	0.8317	4.365	4.3591	4.3391
neg_1125	B-D-Glucuronopyranosyl-(1->3)-a-D-galacturonopyranosyl-(1->2)-L-rhamnose	metab_13301	neg	537.1259818	M-H, M+Na-2H	C18H28O17	2.931	0.072161597	3.4221	4.0723	3.5264	3.1055	2.9361	4.5369	4.2312	4.4829	4.5206	4.1236	4.5439	5.1106	3.6789	3.3395	4.0994	3.7131	3.4115	3.841	3.8455	5.4419	3.9895	4.8126	5.0521	4.4188	4.0242	4.0384	4.0834
neg_1137	Nicotine glucuronide	metab_13313	neg	319.1311505	M-H2O-H, M+Na-2H	C16H22N2O6	2.9758	0.037741744	4.4257	4.4742	4.4295	4.2318	4.5171	4.8222	4.7634	4.7066	4.8802	4.8347	5.0657	4.845	4.2518	5.1438	4.8029	4.4185	4.5557	4.4469	4.5416	5.0119	4.7731	5.4905	4.7929	4.7588	4.7269	4.7593	4.7485
neg_1172	5''-(4-Hydroxy-(E)-cinnamoyl) alpha-L-arabinofuranosyl-(1->3)-beta-D-xylopyranosyl-(1->4)-D-xylopyranoside	metab_13348	neg	559.1616	M-H, M+Na-2H	C24H32O15	3.1311	0.146602831	1.7533	3.107	1.7711	1.8013	3.9656	4.7559	4.6456	5.7749	4.5316	4.8306	6.3354	4.9166	1.6174	4.0427	3.0226	4.4223	3.5004	1.4044	3.1621	3.3158	4.9292	4.1026	3.384	3.9687	4.7066	4.6203	4.586
neg_1178	6-[(5,7-dihydroxy-4-oxo-2-phenyl-4H-chromen-3-yl)oxy]-3,4,5-trihydroxyoxane-2-carboxylic acid	metab_13354	neg	445.0787303	M-H, 2M-H	C21H18O11	3.1523	0.043402111	3.9932	6.2197	4.093	3.7731	3.5837	4.5353	4.9225	3.8819	3.4887	4.1276	6.2453	3.7283	0.9571	2.7631	1.0366	2.8626	3.7565	0.7677	2.993	0.9839	1.0246	0.9709	0.8228	3.143	5.1414	5.171	5.177
neg_1179	Apigenin 7-O-glucoside	metab_13355	neg	431.0993026	M-H, M+FA-H	C21H20O10	3.1523	0.02574004	3.9532	4.7427	2.9347	4.6719	4.3786	4.3789	4.7356	5.7916	4.359	3.6166	4.6092	4.5988	2.7781	3.2709	3.2715	3.8019	3.8807	2.5588	4.1754	3.6629	4.3316	3.3243	3.6113	4.5038	4.9252	4.9476	4.9374
neg_1181	N-Acetyl-DL-tryptophan	metab_13357	neg	245.0933589	M-H, M+Cl	C13H14N2O3	3.1747	0.072567061	4.3631	4.6779	4.5033	4.548	3.9213	4.9768	4.5386	4.6443	4.508	4.5096	4.7565	4.5544	2.2701	3.5211	3.4901	4.2293	4.4598	2.9168	4.234	4.0408	4.3592	3.4581	4.2265	4.3367	4.243	4.1995	4.1828
neg_1208	Cyclohexanecarboxylic acid	metab_13383	neg	173.0812853	M-H, M+FA-H	C7H12O2	3.2399	0.095842472	4.6581	4.0586	4.4612	4.4751	4.0493	4.2312	4.0366	4.0182	4.2735	3.98	4.1875	4.3791	4.3456	4.7394	4.5318	3.9186	4.1013	4.3435	3.9418	4.3291	3.7759	4.0202	4.0449	3.9156	4.1919	4.1286	4.1159
neg_1214	7,8-Dihydro-3b,6a-dihydroxy-alpha-ionol 9-[apiosyl-(1->6)-glucoside]	metab_13389	neg	567.2786334	M-H, M+FA-H	C24H42O12	3.3273	0.067289935	4.2002	4.7952	4.2597	4.651	4.0314	4.9629	4.7802	4.91	4.8158	4.8654	5.0592	4.7669	3.4709	3.146	3.9715	4.2619	4.5323	3.7524	4.1096	3.9907	4.8605	3.1925	3.9073	4.5627	4.2993	4.2501	4.3038
neg_1222	(1R,2R,4S)-p-Menthane-1,2,8-triol 8-glucoside	metab_13397	neg	331.1769793	M-H2O-H, M+Na-2H	C16H30O8	3.372	0.028605878	4.037	3.4431	4.2077	3.7325	3.3454	4.2954	4.1231	3.8099	3.9115	3.8354	4.198	3.9402	3.6339	5.4003	4.7095	4.0129	4.4019	4.3971	4.387	4.8363	4.4903	4.7627	4.7653	4.8863	4.2209	4.2371	4.2455
neg_1264	Tyrosyl-Phenylalanine	metab_13439	neg	373.1413928	M-H, M+FA-H	C18H20N2O4	3.5514	0.038205329	4.3004	3.8509	4.1071	3.7962	4.3256	4.4463	4.8497	4.5931	4.7517	4.8484	4.67	4.7342	4.4359	5.2858	5.0076	4.4659	4.6362	4.5843	4.4732	4.5606	4.5067	4.5647	5.0904	4.6996	4.6243	4.6116	4.6443
neg_1265	4''-O-Acetylafzelin	metab_13440	neg	473.1101318	M-H, M+FA-H	C23H22O11	3.5514	0.004377115	4.2054	5.1708	3.5782	5.1438	4.7665	5.1815	5.2975	5.4161	5.1324	4.8666	4.8883	5.238	2.9278	2.3893	2.3983	4.0967	4.3483	2.6423	4.4418	3.1763	4.6832	2.3256	3.7428	4.3222	4.8328	4.829	4.8305
neg_1279	(3S,5R,6R,7E)-3,5,6-Trihydroxy-7-megastigmen-9-one	metab_13454	neg	287.1504969	M-H, M+FA-H	C13H22O4	3.6407	0.060343436	4.9557	4.728	4.7563	4.4595	4.237	5.0868	4.8922	4.6449	4.6269	4.6176	4.8187	4.6217	4.562	5.9241	5.257	4.3524	4.8416	4.9892	4.7191	5.2109	4.5752	5.0552	4.8783	4.9763	4.7914	4.7486	4.7451
neg_1305	Isopentyl beta-D-glucoside	metab_13480	neg	231.1237815	M-H2O-H, M+Cl	C11H22O6	3.7528	0.069881448	4.44	4.2103	4.3947	4.4252	3.6415	4.4283	4.1006	4.1433	4.2818	4.0625	4.4719	4.3465	4.0647	4.714	4.484	3.9689	4.397	4.2267	3.8188	4.654	3.9318	4.6138	4.0148	4.2342	4.2082	4.1615	4.1527
neg_1327	Isoacitretin	metab_13502	neg	347.1620521	M+Na-2H, M+Cl	C21H26O3	3.8421	0.147356754	3.169	3.948	4.388	3.5259	3.6223	4.0044	3.702	4.11	4.0153	4.0891	4.768	3.486	4.5043	5.1154	4.841	3.8912	3.8215	4.6448	4.2278	5.0715	4.5259	5.287	5.1046	3.9282	4.9217	4.9875	5.0503
neg_1330	Aucubin	metab_13505	neg	327.1094494	M-H2O-H, M+Na-2H	C15H22O9	2.6381	0.061034968	4.8824	4.5228	4.8241	5.3598	3.6806	5.9302	3.599	3.2266	3.9688	3.6452	4.9187	4.0425	4.8332	3.6137	3.2799	3.3807	4.7874	2.762	4.8799	3.5162	4.4348	3.6188	3.3319	4.2232	4.3885	4.3771	4.3373
neg_1333	Isoleucyl-Aspartate	metab_13508	neg	245.1144393	M-H, M+Na-2H	C10H18N2O5	2.0012	0.083490731	4.0202	4.7502	4.2874	4.5449	4.4632	5.3353	4.4178	4.8112	4.5756	4.5422	4.4958	4.5262	3.3977	3.5609	3.932	3.2847	4.2244	3.2416	3.9635	3.7841	3.8691	3.8303	3.6785	3.9976	4.1437	4.0781	4.0872
neg_1355	Annoglabasin C	metab_13530	neg	443.1757095	M-H2O-H, M+K-2H	C23H34O6	3.9758	0.001746008	5.0605	4.946	5.2553	5.1598	4.7299	5.5597	5.5604	5.1567	5.1671	5.3272	5.4752	5.0304	4.7717	5.6108	5.6617	5.0372	5.2226	5.5696	5.5195	5.6509	5.8242	6.2584	6.0821	5.9129	5.4378	5.4391	5.4377
neg_1357	(3beta,17alpha,23S)-17,23-Epoxy-3,29-dihydroxy-27-norlanost-8-en-24-one	metab_13532	neg	457.3295869	M-H, M+Na-2H	C29H46O4	3.9758	0.005984801	5.3916	5.0086	5.6043	5.6639	4.8813	5.7795	5.5728	5.4057	5.483	5.3698	5.7647	5.5115	5.2175	5.7491	5.6735	5.6151	5.9086	5.2718	5.5697	5.6529	5.6406	5.7249	5.6966	5.4435	5.3556	5.3602	5.3558
neg_1367	Glutamylmethionine	metab_13542	neg	277.0871294	M-H2O-H, M-H	C10H18N2O5S	1.7359	0.155008919	5.0243	4.7818	4.7639	5.4048	3.5531	5.0819	4.9396	4.2364	4.844	4.4648	4.7529	5.0397	4.5192	4.2561	4.8174	4.6769	4.7471	3.851	5.0072	4.4136	5.1185	4.3045	3.9191	4.6133	4.4695	4.399	4.335
neg_1412	Graecunin E	metab_13587	neg	522.2588768	M-2H, M-H	C51H82O22	4.2661	0.063788329	5.7145	6.0598	6.0454	6.1491	5.9259	6.0875	6.048	6.079	6.1029	6.0533	6.0224	6.099	5.4053	5.3224	5.7802	6.1488	6.1744	3.6436	5.9859	6.3397	6.1155	5.3125	5.8881	5.9884	5.7548	5.7572	5.8031
neg_1433	6-[2-(carboxymethyl)-5-hydroxy-3-methoxy-4-(3-methylbut-2-en-1-yl)phenoxy]-3,4,5-trihydroxyoxane-2-carboxylic acid	metab_13608	neg	463.1189931	M+Na-2H, M+K-2H	C20H26O11	4.3553	0.09415042	4.1929	4.8377	4.4453	4.5382	4.0313	5.2588	5.0766	4.907	4.8266	4.8861	5.282	4.8468	3.9707	4.4786	4.6108	4.2555	4.8032	4.097	4.1016	4.8172	4.5081	4.475	4.3274	4.4124	4.2944	4.299	4.3657
neg_1461	Isovalerylalanine	metab_13635	neg	218.1034074	M-H2O-H, M+FA-H	C8H15NO3	1.7359	0.182722149	5.5638	5.5324	5.6897	5.3849	5.1853	5.1819	5.7558	5.6669	5.744	5.8759	5.8799	5.6141	5.1303	5.4085	5.2503	5.224	5.6652	5.3051	5.4483	5.8837	4.9191	5.4851	5.3411	5.4833	5.4713	5.365	5.3212
neg_1468	Tauroursodeoxycholic acid	metab_13642	neg	498.2909105	M-H2O-H, M-H	C26H45NO6S	4.6011	0.066242377	5.397	5.6992	5.3209	5.1771	6.3387	6.577	5.8019	6.7549	6.4787	6.4761	5.5595	6.3227	5.9167	5.6004	5.625	5.4233	5.9567	5.5971	5.9152	5.3302	5.6267	5.4102	5.6433	6.0295	5.9616	5.9235	5.9807
neg_1477	3-Hydroxytetradecanedioic acid	metab_13651	neg	273.1713588	M-H, M+Na-2H	C14H26O5	4.6458	0.055929302	4.6129	4.3498	4.9862	4.7122	4.0237	5.0908	4.69	4.7953	4.8909	4.6037	4.5613	4.9938	4.5757	5.8851	5.6689	3.9805	4.6523	5.6134	4.1645	5.2496	4.1387	4.6413	4.9219	4.5022	4.9617	4.9149	4.9286
neg_1490	1-METHYLXANTHINE	metab_13664	neg	165.0412231	M-H, M+Na-2H	C6H6N4O2	1.7139	0.056004682	4.3214	4.2394	4.6838	4.3979	4.1923	4.223	3.7378	4.1225	4.1322	3.9767	4.1065	4.2744	4.4431	4.7526	4.7604	4.0338	4.8942	4.4856	4.1816	4.5137	3.7438	4.2448	4.1676	4.7798	4.1964	4.191	4.1511
neg_1514	Tetradecanedioic acid	metab_13688	neg	257.1761639	M-H, 2M+FA-H	C14H26O4	4.8453	0.035746979	3.8611	3.0706	4.8513	3.3113	3.5818	3.93	4.6429	4.1051	4.2148	3.9861	4.3408	4.2707	3.3283	3.0004	3.9056	4.3159	4.3198	2.9202	4.4753	3.1646	4.1788	2.9364	4.3799	4.7445	4.1588	4.1292	4.153
neg_1539	Phytolaccoside E	metab_13713	neg	412.2110432	M-2H, M-H	C42H66O16	4.9997	0.077122173	3.9487	4.2848	3.9198	3.9352	3.0684	4.5687	4.4254	5.9367	5.2338	4.0284	5.0096	5.3678	3.269	3.9616	4.6236	4.541	4.1416	3.1135	3.7099	5.0791	3.8653	3.7635	3.746	3.4364	4.6856	4.7455	4.6922
neg_1553	(3b,9R)-5-Megastigmene-3,9-diol 9-[apiosyl-(1->6)-glucoside]	metab_13727	neg	505.2666786	M-H, M+Cl	C24H42O11	5.0888	0.019780196	4.889	5.3499	5.2812	5.0853	4.6148	5.6199	5.3144	4.8187	4.7056	4.9579	5.7883	4.4176	4.1328	5.2195	5.0572	5.0388	5.13	4.5838	5.1005	5.0749	5.0759	5.5048	5.3398	5.2167	4.9311	4.947	4.9449
neg_1564	(-)-Stercobilin	metab_13738	neg	631.280513	M-H2O-H, M+K-2H	C33H46N4O6	5.1773	0.073571087	3.4253	2.5072	3.7837	2.612	2.9621	3.5692	4.0778	2.9753	3.9361	3.6865	4.4001	4.3727	3.1803	4.7936	4.8107	3.9093	3.6825	4.3047	4.2994	4.81	4.5515	5.6346	4.9203	4.8632	4.4055	4.4413	4.4695
neg_1565	Cynarasaponin H	metab_13739	neg	925.4826828	M-H, M+Cl	C47H74O18	5.1555	0.026085608	5.6168	6.0013	5.9591	6.0009	5.5255	6.1707	6.0921	5.9424	5.9169	6.006	6.1113	5.8434	4.4534	4.2959	4.3304	5.9598	6.0533	3.9966	5.8559	5.8297	5.9711	4.2319	5.4008	5.8431	5.6072	5.6243	5.6288
neg_1593	7a,12a-Dihydroxy-3-oxo-4-cholenoic acid	metab_13767	neg	403.2500817	M-H, M+FA-H	C24H36O5	5.4196	0.002072693	4.5306	4.6942	5.0264	4.7526	4.1333	5.091	5.1683	4.6082	5.0169	4.3167	5.1921	5.2025	4.2602	4.9679	4.9236	4.9369	5.3597	6.1454	5.4636	4.5998	4.598	4.8256	5.3076	5.1884	5.3739	5.3721	5.3731
neg_1619	Chenodeoxycholic acid 3-sulfate	metab_13793	neg	507.2244733	M+Na-2H, M+Cl	C24H40O7S	5.6179	0.051271287	4.7079	5.2729	4.3805	5.2436	4.3184	5.0161	5.1309	3.9579	4.2215	4.54	5.6841	4.0144	4.5133	4.5618	4.7744	5.1601	4.9719	4.8465	5.2435	4.6998	5.0536	4.4906	4.6883	5.1691	4.8943	4.8551	4.8574
neg_1657	Soyasaponin V	metab_13831	neg	957.5082358	M-H, M+Cl	C48H78O19	5.9008	0.088368982	6.3151	6.6155	5.7147	6.6465	6.2411	6.7862	6.621	6.4205	6.3586	6.4945	6.6799	6.3375	4.7186	4.8393	5.3538	6.5908	6.6986	3.6227	6.5616	6.3023	6.5349	5.0619	6.1739	6.4164	6.1809	6.2451	6.2526
neg_1660	Chenodeoxycholic acid sulfate	metab_13834	neg	471.2431285	M-H, M+Na-2H	C24H40O7S	5.945	0.031220814	7.5798	7.255	7.794	7.5283	6.94	7.6134	7.7802	6.7297	7.7743	7.6379	7.9005	7.8661	8.2054	8.3767	8.4369	8.0669	7.8874	8.1231	8.3334	8.3737	8.2512	7.4508	8.3018	8.2854	7.9727	7.9997	7.9887
neg_1672	5'-Carboxy-gamma-chromanol	metab_13846	neg	611.3455063	M-H2O-H, 2M-H	C18H26O4	5.8137	0.031586316	4.723	4.7779	3.1565	4.6978	3.8397	5.1388	4.3586	4.5785	4.3295	4.7323	5.695	3.6385	2.9998	3.9342	3.6716	5.4174	5.3964	3.3896	5.0657	3.607	4.9957	3.2379	4.5003	4.7528	4.5663	4.5563	4.5391
neg_1675	Cucurbitacin D	metab_13849	neg	515.3055011	M-H, M+Na-2H	C30H44O7	6.1459	0.024574763	5.7548	5.4373	6.1977	5.8565	5.6968	6.052	6.3729	6.3334	5.9374	6.0209	6.0759	5.9238	5.9117	6.6577	6.8138	6.4841	5.9932	6.526	6.7749	6.7871	6.9486	6.7565	6.846	6.9036	6.4332	6.4545	6.446
neg_1711	Pisumsaponin II	metab_13885	neg	939.4982263	M-H, M+Cl	C48H76O18	6.4116	0.045239462	6.5408	6.7025	6.8771	6.9325	6.4352	6.8113	6.8323	6.4312	6.5573	6.6273	6.7794	6.4629	5.3484	5.0958	5.7189	6.7989	6.9191	3.5819	6.7995	5.9924	6.7847	5.543	6.5388	6.64	6.494	6.5323	6.5221
neg_1742	Sulfolithocholic acid	metab_13916	neg	455.2487809	M-H, M+Na-2H	C24H40O6S	6.7576	0.053443788	5.716	5.4592	5.9001	5.8979	5.3604	5.1921	5.8613	5.2207	5.6127	5.3651	5.9366	5.7602	6.3478	6.987	6.7907	6.6094	6.2383	6.3512	6.6315	6.9162	6.59	6.3825	6.8033	6.8307	6.3675	6.4041	6.4115
neg_1770	Polyporusterone A	metab_13944	neg	499.3110105	M-H, M+Na-2H	C28H46O6	7.0857	0.071910336	5.5947	5.3843	6.0118	5.6763	5.5456	5.6801	5.9758	5.8359	5.8037	5.5917	5.6359	5.926	5.9493	6.6508	6.7528	6.152	5.8252	6.642	6.4802	6.6835	6.4696	7.0723	6.8882	6.5484	6.3824	6.4101	6.4446
neg_1784	N-Acetyl-leukotriene E4	metab_13958	neg	480.2382512	M-H, M+Na-2H	C25H39NO6S	7.3508	0.093061574	1.9148	1.7382	1.8114	1.8416	1.6751	1.8651	5.311	3.579	5.1812	2.5471	3.6661	5.4243	4.3246	3.3095	3.3116	1.714	1.7693	3.0117	3.1711	4.0665	2.6687	4.0722	4.2185	1.7115	4.4618	4.4994	4.5424
neg_1833	Absinthin	metab_14007	neg	495.2796561	M-H, M+Na-2H	C30H40O6	7.8835	0.084322673	5.6028	5.1065	5.5007	5.5848	5.7354	5.1658	5.4525	5.6695	5.2587	5.2447	5.3533	5.347	5.9281	6.3082	6.3159	6.2219	5.7377	5.7816	6.4205	6.7369	6.2592	6.951	6.6997	6.6681	6.2897	6.3219	6.3625
neg_1850	Asperagenin	metab_14024	neg	429.2980486	M-H2O-H, M+Na-2H	C27H44O5	8.0391	0.027265327	5.2857	4.5099	5.3687	4.4179	3.9556	4.6479	5.8976	4.7352	5.5227	5.8908	4.7736	4.1467	5.748	6.1776	5.76	6.0629	6.2202	5.7504	6.8347	5.7629	5.5784	5.5725	6.7277	6.2778	6.1353	6.1478	6.159
neg_1856	LysoPC(15:0)	metab_14030	neg	480.3106814	M-H2O-H, M-H	C23H48NO7P	8.0838	0.032983648	5.8794	5.5926	6.0658	5.707	6.0869	5.5182	5.1864	5.0647	5.1794	5.1793	4.539	5.3203	5.5634	4.7569	5.4294	5.325	5.8951	5.1062	5.4062	5.1922	5.5321	5.1217	4.7995	5.9538	5.6706	5.6454	5.6704
neg_1878	Coprocholic acid	metab_14052	neg	431.317111	M-H2O-H, M+Na-2H	C27H46O5	8.1682	0.082485405	4.3355	3.0066	4.0184	4.4313	3.3824	3.8247	3.6857	4.9195	3.7317	3.7056	3.971	3.8269	3.0131	4.6511	4.6186	4.1651	4.1578	4.7176	4.8824	5.3938	5.1165	5.6669	5.3157	4.7255	4.9683	5.0072	5.0402
neg_1891	MG(0:0/22:4(7Z,10Z,13Z,16Z)/0:0)	metab_14064	neg	451.307441	M+K-2H, M+FA-H	C25H42O4	5.7487	0.05832598	3.8959	4.2431	5.3381	4.6836	3.6211	5.3432	5.4242	4.0654	4.4832	4.4746	4.0291	4.4892	4.8335	4.7034	5.2574	4.823	4.3644	5.4797	4.3512	4.4321	3.6374	4.1228	5.2832	5.3198	5.0552	5.0045	5.0319
neg_1941	13'-Carboxy-gamma-tocopherol	metab_14114	neg	445.3332573	M-H, M+Cl	C28H46O4	8.9265	0.13617977	4.253	3.9929	4.0216	4.028	4.7885	3.5397	3.8262	4.1528	2.9302	3.9441	2.9294	2.2281	4.0635	4.7844	4.7864	4.2142	4.5476	4.257	4.3456	5.139	4.1993	5.4359	4.5734	4.5403	4.9035	4.9355	5.0157
neg_1951	(2S,3'S)-alpha-Amino-2-carboxy-5-oxo-1-pyrrolidinebutanoic acid	metab_14124	neg	459.1745837	M-H2O-H, 2M-H	C9H14N2O5	1.6694	0.047706124	4.2106	4.4816	4.1292	4.2632	3.7963	4.6802	4.9561	5.0187	4.794	4.3486	5.1174	4.9084	3.5896	4.2117	4.1133	3.6489	4.0759	3.879	4.3893	4.298	3.6785	4.2441	3.7875	4.1888	4.2307	4.2343	4.2678
neg_1974	Cer(t18:0/16:0)	metab_14147	neg	600.5224859	M+Cl, M+FA-H	C34H69NO4	9.4069	0.275548823	3.5222	3.4658	3.5402	3.5709	3.4014	3.5947	3.4324	3.3963	3.4903	3.4751	3.5291	3.4581	3.3834	4.0141	4.1061	3.4411	3.4974	3.5671	3.4379	4.9346	3.7234	4.4676	4.5236	3.5014	3.4044	3.6016	3.6513
neg_1980	DG(15:0/18:3(6Z,9Z,12Z)/0:0)	metab_14153	neg	575.468937	M-H, M+Na-2H	C36H64O5	9.5175	0.099747324	4.0696	2.1472	4.3765	3.7763	3.095	2.2753	2.114	5.0523	2.1716	2.1564	2.2101	2.1395	3.9862	5.5716	5.5299	4.2675	4.5573	4.8202	4.1629	5.1784	2.4825	3.8886	4.3623	4.612	5.6404	5.7092	5.7238
neg_1985	Ethyl oleate	metab_14158	neg	355.2860999	M-H, M+FA-H	C20H38O2	9.6058	0.119166328	4.9393	3.426	4.3744	4.8621	3.9249	3.6835	3.4255	3.3859	4.2848	2.443	3.5254	4.7527	5.0121	3.47	3.9721	3.1406	3.9849	3.8795	4.0346	3.7872	4.0655	3.7259	3.2483	3.9417	5.2744	5.3713	5.3631
neg_1987	Xanthosine	metab_14160	neg	283.0691257	M-H, M+Na-2H	C10H12N4O6	1.6469	0.044216932	3.7917	4.5624	3.9377	4.8142	3.9881	4.9174	3.8021	4.2874	5.2732	5.6828	4.3897	4.5044	4.5686	4.4539	3.947	3.8319	3.8329	3.6517	3.1894	4.0997	4.4012	3.9003	3.4454	3.4417	4.4619	4.4428	4.4235
neg_2121	Ribothymidine	metab_14294	neg	257.0783177	M-H2O-H, M-H	C10H14N2O6	1.5158	0.043193026	4.7879	4.4942	4.5133	4.6022	4.1791	4.6734	5.5664	6.1104	4.5964	4.5804	6.212	4.6126	4.0482	4.4294	4.2032	4.1249	4.2615	4.2188	5.2405	4.5333	4.2918	4.2778	3.8955	4.2324	5.1605	5.1415	5.123
neg_2135	Beta-Citryl-L-glutamic acid	metab_14308	neg	302.0524914	M-H2O-H, M-H	C11H15NO10	1.494	0.053910916	4.9447	4.345	4.472	4.6487	4.8026	4.5608	4.1593	5.1747	3.8546	4.4713	4.5457	3.562	3.5362	3.3098	3.5446	4.6903	4.9356	2.9692	4.3304	3.1382	5.1318	3.6056	3.584	4.899	4.1584	4.1994	4.1604
neg_2151	4-Acetamidobutanoic acid	metab_14324	neg	144.0658201	M-H2O-H, M-H	C6H11NO3	1.4734	0.09244154	4.6898	4.6283	4.6617	4.5606	4.1267	4.3823	4.6894	4.3882	4.2747	4.5011	4.344	4.0766	3.9599	4.4567	4.9778	4.4605	4.5598	4.2895	3.9617	4.7876	4.2139	3.8633	4.2375	4.5068	4.2696	4.2127	4.1938
neg_2196	Lactosamine	metab_14369	neg	376.1023414	M-H, M+Cl	C12H23NO10	0.6439	0.047558205	5.4827	5.3959	5.9724	6.011	5.3209	5.0339	5.2778	5.5837	5.5632	5.4302	5.1697	5.6217	5.4169	3.4793	4.141	5.5067	5.6438	3.18	5.3653	4.9946	6.0005	4.6477	4.2021	5.3441	5.645	5.6095	5.6099
neg_2218	[4,5-dihydroxy-2,5-bis(hydroxymethyl)oxolan-3-yl]oxidanesulfonic acid	metab_14391	neg	259.013328	M-H, M+Na-2H	C6H12O9S	0.6632	0.107077437	6.3763	4.9902	6.8615	6.7967	6.2869	5.7437	5.997	5.236	5.6277	5.0746	5.517	5.779	6.1313	4.7092	4.6653	7.357	7.515	4.6647	7.1883	5.3314	6.842	6.034	6.8596	7.1345	6.2088	6.1393	6.1234
neg_2239	L-Galacto-2-heptulose	metab_14411	neg	245.0433087	M-H, M+Cl	C7H14O7	0.6814	0.065730927	5.5133	5.1462	4.903	4.9026	5.2287	4.8529	4.7627	4.7894	5.0548	5.0402	4.728	5.0309	4.9661	3.8471	4.5763	6.0435	4.9422	3.5976	5.3588	4.4693	5.5674	4.7772	4.6345	4.7961	5.0783	5.0477	5.0214
neg_2273	3-Guanidinopropanoate	metab_14445	neg	130.0612099	M-H2O-H, M-H	C4H9N3O2	0.7175	0.047099616	3.1464	4.2874	3.4442	1.7981	3.6129	4.6662	3.7481	3.6824	3.9852	4.346	3.5304	2.896	1.6143	3.8361	1.782	3.1496	1.7258	1.4236	1.6675	2.6214	1.6879	2.5972	2.4687	1.6681	3.4747	3.4338	3.454
neg_2278	Arabinofuranobiose	metab_14450	neg	281.0883563	M-H2O-H, M-H	C10H18O9	0.7175	0.026659968	6.0968	6.4709	4.7152	5.1696	6.1116	5.9016	6.2447	6.3629	6.4465	6.4127	5.7585	6.4655	5.9421	4.0132	4.3508	4.8432	4.7806	3.6168	4.4032	4.4192	4.9774	4.2087	3.9695	4.5222	6.1199	6.1093	6.0967
neg_2303	Pyrroline hydroxycarboxylic acid	metab_14475	neg	174.0401676	M+FA-H, 2M-H	C5H7NO3	0.7355	0.069009945	3.9356	3.0285	4.6979	3.722	2.8892	4.2469	3.5862	3.4919	3.0105	3.1553	3.8171	3.2819	2.8712	3.704	3.9065	5.0133	4.7367	3.3606	2.933	4.0044	3.0167	5.0499	4.4606	3.8592	4.0183	4.003	3.9597
neg_2304	2-Keto-3-deoxy-D-gluconic acid	metab_14476	neg	177.0398561	M-H, M+FA-H	C6H10O6	0.7355	0.113377456	5.4831	5.1104	4.9456	5.1087	4.6603	5.1877	5.0642	5.221	5.1329	5.0459	4.7807	5.1119	4.5282	3.9124	4.1581	5.1022	4.4896	3.9721	4.4316	4.5148	4.9089	4.3647	4.1214	4.4733	4.8963	4.8353	4.8002
neg_2324	N-Acetylglucosamine 6-sulfate	metab_14496	neg	300.0400967	M-H2O-H, M-H	C8H15NO9S	0.7355	0.069197687	5.2719	3.837	5.0976	4.6791	4.4465	4.5934	5.5394	4.4574	6.0015	4.9912	5.589	6.2191	6.4267	4.6652	4.8373	5.7192	5.8142	4.0272	5.2079	4.7673	5.7945	5.6199	5.8795	5.5394	5.5822	5.5745	5.5256
neg_2330	D-altro-D-manno-Heptose	metab_14502	neg	191.0556569	M-H2O-H, M+Na-2H	C7H14O7	0.7553	0.105773001	4.8638	4.6684	4.2875	5.4099	3.1882	4.5111	3.9548	3.9001	4.4077	4.0656	4.2385	4.5113	4.142	3.7968	3.746	4.1613	3.8308	4.3464	4.1563	4.3024	4.0028	3.8742	3.5488	3.5998	4.0238	3.9379	3.9579
neg_2337	3-Deoxy-D-glycero-D-galacto-2-nonulosonic acid	metab_14509	neg	267.0726467	M-H, M+Na-2H	C9H16O9	0.7553	0.065401752	5.4519	5.0166	4.9004	5.4265	4.8006	5.3253	4.8331	4.7622	4.9895	4.8075	5.1855	5.0584	4.6347	3.3611	3.5906	5.3925	4.7481	3.9105	4.7223	4.2256	5.0065	4.3127	3.7728	4.5053	4.7232	4.6971	4.6662
neg_2338	1,7-Dimethylguanosine	metab_14510	neg	310.1149546	M-H2O-H, M-H	C12H17N5O5	0.7553	0.038234264	3.962	2.9086	4.4167	4.1524	2.8443	4.3292	3.4267	3.5614	5.5462	4.4569	4.8585	5.7088	4.5085	4.5004	4.6271	4.0818	4.6345	4.7153	3.1056	5.253	3.6379	5.4684	4.6133	3.8144	4.6684	4.6725	4.6416
neg_2413	L-2-Amino-3-(oxalylamino)propanoic acid	metab_14585	neg	157.0247016	M-H2O-H, M-H	C5H8N2O5	0.8539	0.134629872	4.1119	5.5	3.0864	4.9358	4.4806	5.5937	4.945	4.6152	5.4638	5.0711	4.8644	5.5969	3.3488	2.3798	2.1232	3.6886	3.5865	2.2585	3.3001	2.1113	3.8851	2.0913	2.021	3.7954	4.7164	4.6195	4.6175
neg_2423	Deoxycytidine	metab_14594	neg	226.0832331	M-H2O-H, M-H	C9H13N3O4	0.874	0.168832563	3.4216	4.7976	4.3818	4.2103	4.0332	5.8072	4.022	3.3503	4.2306	4.2627	3.866	4.2722	2.4166	2.2671	2.5173	3.8016	3.7317	1.97	3.6549	2.9076	3.73	2.9472	2.3404	2.2428	3.8331	3.6843	3.7787
neg_2429	Stachyose	metab_14600	neg	701.1930941	M-H2O-H, M+Cl	C24H42O21	0.874	0.08533492	6.644	7.0951	5.8564	6.2494	6.9386	6.6931	6.7924	7.0868	7.098	7.2502	6.4467	7.0053	6.6689	3.9817	4.6983	5.491	5.1746	3.6823	4.714	4.5917	5.7209	3.9362	4.5687	4.9393	6.9428	6.869	6.9031
neg_2430	[(16S)-5,7-dihydroxy-16-(hydroxymethyl)-8,8,10,12-tetramethyl-3-[1-(2-methyl-1,3-thiazol-4-yl)prop-1-en-2-yl]-9-oxo-17-oxa-4-azabicyclo[14.1.0]heptadec-4-en-11-yl]oxidanesulfonic acid	metab_14601	neg	623.2057358	M+Na-2H, M+Cl	C27H42N2O9S2	0.874	0.039885576	4.6625	5.728	4.8645	4.544	4.4914	5.8391	5.5879	5.4792	5.7801	5.4912	5.5039	5.9335	4.8622	0.6079	0.6146	3.7397	3.2996	0.4036	2.32	0.5712	4.1558	2.8472	0.4444	1.1948	5.1648	5.1326	5.1607
neg_2708	N-Acetyllactosamine	metab_14879	neg	418.1131868	M+Cl	C14H25NO11	0.6996	0.038967867	5.7299	5.871	5.6951	6.0326	4.808	5.6867	6.0082	5.7477	5.9934	5.6561	5.8331	6.0191	5.9957	4.4992	5.1041	5.7777	5.8521	4.7219	5.6811	5.0631	5.7645	4.8689	5.0385	5.5413	5.8064	5.84	5.82
neg_2718	Ethyl glucuronide	metab_14889	neg	221.0665376	M-H	C8H14O7	0.7175	0.074760072	5.9843	6.4159	4.869	5.2059	5.9947	5.9644	6.0637	6.2192	6.3131	6.2742	5.7316	6.3294	5.8505	4.1224	4.4833	4.8706	4.695	3.9809	4.4471	4.5824	4.9261	4.3259	4.0728	4.4485	5.9916	5.9471	5.9294
neg_2760	D-(-)-Arabinose	metab_14930	neg	149.0447199	M-H	C5H10O5	0.7553	0.11199511	5.052	5.326	4.9885	5.0121	4.7128	5.456	4.9306	4.9932	5.2418	5.1139	5.0591	5.2764	4.7671	4.036	4.1736	4.8893	4.5835	4.4035	4.466	4.3858	4.5839	4.4283	4.5621	4.3894	4.8922	4.8318	4.7973
neg_2762	Myo-Inositol	metab_14932	neg	179.0555259	M-H	C6H12O6	0.7553	0.07065329	6.3164	6.7188	5.69	5.7819	6.2842	6.2496	6.6139	6.4767	6.7675	6.5569	6.3521	6.8397	6.0937	4.7497	4.9844	5.747	5.5054	4.5868	5.2975	5.3034	5.6937	5.1526	4.7612	5.291	6.3403	6.2961	6.2824
neg_2764	Threoninyl-Hydroxyproline	metab_14934	neg	231.0986282	M-H	C9H16N2O5	0.7553	0.151485685	3.5764	4.8061	5.0461	5.4137	4.5654	4.3521	4.0593	3.4901	4.1959	3.3948	3.7326	4.3657	4.2904	3.7951	3.7703	4.101	3.6834	3.5143	3.7223	4.2041	3.6667	3.654	3.5661	4.1006	4.0071	3.9156	3.8838
neg_2773	3'-Sialyllactose	metab_14943	neg	632.2060831	M-H	C23H39NO19	0.7553	0.007909099	6.7349	6.6513	6.1085	7.097	6.5886	6.7015	5.7006	6.719	5.9272	6.2161	6.0864	5.6737	4.1142	3.2064	3.2154	4.6308	3.8847	2.9073	3.7954	3.5423	6.1736	3.1424	3.5566	4.1084	6.0911	6.0877	6.0842
neg_2811	N2-Acetyl-L-ornithine	metab_14981	neg	173.0925417	M-H	C7H14N2O3	0.8137	0.297253972	4.6193	3.8573	5.1687	3.9932	3.499	4.895	4.2566	3.6471	3.97	3.8058	4.0219	4.0411	4.0088	3.5663	3.8164	4.0522	3.7103	3.5763	3.5145	4.0205	3.5943	4.1054	3.7793	3.4428	3.8761	3.753	3.6126
neg_2826	6-(acetyloxy)-3,4,5-trihydroxyoxane-2-carboxylic acid	metab_14996	neg	235.0459714	M-H	C8H12O8	0.8339	0.107424879	4.3622	4.8428	4.2608	4.4258	3.9054	5.2306	5.0313	4.5112	4.8575	4.8474	5.1287	4.8548	1.1807	2.3512	1.2639	4.1073	4.1817	2.1352	3.9548	1.2985	4.402	3.2462	2.079	4.05	4.4068	4.3273	4.3291
neg_2847	Oxoglutaric acid	metab_15017	neg	145.013398	M-H	C5H6O5	0.874	0.184069527	4.0269	5.2864	3.8156	3.8704	3.9279	4.7907	3.797	4.1824	3.9111	4.0277	5.453	3.9942	3.4854	3.749	3.6866	3.4656	3.6972	3.4745	3.3873	3.4962	3.2182	3.3033	3.1623	3.5921	4.2188	4.1055	4.0713
neg_2851	3'-Ketolactose	metab_15021	neg	375.0708208	M+Cl	C12H20O11	0.874	0.096427547	4.6059	4.7327	4.6623	4.7419	4.5623	4.7925	4.8933	4.4341	4.8727	4.8532	4.2992	4.8032	4.3426	3.6544	3.8174	3.859	3.8599	4.1213	3.8528	4.0737	3.901	2.3588	3.746	4.0298	4.4943	4.4818	4.4143
neg_2860	Squamolone	metab_15030	neg	173.0561585	M+FA-H	C5H8N2O2	0.8944	0.152519965	4.8747	4.6497	4.9894	4.9104	4.6665	5.0846	4.6707	4.5008	4.5345	4.4585	4.5963	4.6016	3.6662	3.7265	4.0107	4.5664	4.9414	3.7021	4.8352	4.3349	4.2138	3.913	3.6447	4.6664	4.4247	4.3477	4.2943
neg_2867	2-{4-[5,6-dihydroxy-7-(3-methylbut-2-en-1-yl)-1-benzofuran-2-yl]-2,6-dihydroxyphenyl}-6-(2,4-dihydroxyphenyl)-4-methylcyclohex-3-ene-1-carboxylic acid	metab_15037	neg	607.1764164	M+Cl	C33H32O9	0.8944	0.135849605	4.9243	5.5969	5.618	5.5555	4.9054	5.4901	5.09	5.675	5.5338	5.8048	5.0785	5.0119	4.2104	2.1995	2.3241	5.2742	5.2913	2.2585	5.0327	3.7868	4.8309	3.7617	4.1469	5.0834	4.7332	4.8517	4.8138
neg_2879	({4-[2,4-dihydroxy-3-(3-methylbut-2-en-1-yl)benzoyl]-5-(2,4-dihydroxyphenyl)-3-{4-[(E)-2-(2,4-dihydroxyphenyl)ethenyl]-2,6-dihydroxyphenyl}cyclohex-1-en-1-yl}methoxy)sulfonic acid	metab_15049	neg	783.1526962	M+K-2H	C39H38O13S	0.9151	0.062292906	6.0147	6.1297	4.8318	5.3375	6.4205	5.8281	5.7781	6.0348	6.1624	6.161	5.674	6.1735	6.0513	2.629	2.9478	5.0075	4.6019	2.7922	3.9055	3.5986	5.337	2.5652	2.396	4.2901	5.9946	5.9474	5.9956
neg_2899	1-(Hydroxymethyl)-5,5-dimethyl-2,4-imidazolidinedione	metab_15069	neg	203.0670654	M+FA-H	C6H10N2O3	0.9556	0.126088685	4.6877	4.1508	4.7487	4.7003	4.5111	4.8986	4.2809	3.9304	4.0066	4.0901	4.2969	4.0214	3	3.6083	3.8144	4.3346	4.7716	3.443	4.6134	3.9716	3.9521	3.8813	3.5626	4.4829	4.2497	4.1748	4.1459
neg_2904	Uridine monophosphate (UMP)	metab_15074	neg	323.0291895	M-H	C9H13N2O9P	0.9556	0.088505892	5.9567	4.8532	4.7158	4.9759	4.0908	5.5544	5.4205	3.3049	5.4558	4.267	5.6144	5.6295	5.6489	4.4489	3.2204	3.7272	3.3279	3.6449	3.1545	3.7674	3.8935	3.8476	2.9577	3.2111	5.135	5.0679	5.0721
neg_2907	Tyrosyl-Threonine	metab_15077	neg	563.2332625	2M-H	C13H18N2O5	0.9556	0.051734201	4.9568	2.9877	4.8706	3.2382	4.1174	3.8963	5.4748	4.3477	5.1936	3.3804	5.3228	5.4241	2.9054	2.9848	2.9938	4.5	4.0729	2.6859	4.0633	2.9355	4.8219	2.9209	2.9255	3.5694	4.6673	4.6227	4.6412
neg_2917	6-[(1-carboxypropan-2-yl)oxy]-3,4,5-trihydroxyoxane-2-carboxylic acid	metab_15087	neg	279.0725798	M-H	C10H16O9	0.9771	0.060791635	2.1428	3.4101	2.1607	2.1912	2.023	5.1467	2.5737	2.9455	2.1112	2.6155	2.1496	2.0792	3.1216	2.1913	2.7068	2.0624	2.2919	1.7882	2.0592	3.0881	2.0798	2.7828	2.6384	2.1468	3.4882	3.5236	3.5404
neg_2971	6-[2-carboxy-2-(hydroxymethyl)-2-methylethoxy]-3,4,5-trihydroxyoxane-2-carboxylic acid	metab_15141	neg	309.083381	M-H	C11H18O10	1.0397	0.089871321	3.1003	4.767	1.8784	3.1391	1.7417	5.5464	4.3796	3.1346	4.0928	3.8854	5.5441	4.1481	2.6193	2.8277	2.3709	1.7808	1.8362	1.5096	1.7776	3.0631	1.7981	3.1301	2.038	2.3113	4.3503	4.324	4.2724
neg_3015	DCMP	metab_15185	neg	306.050325	M-H	C9H14N3O7P	1.1044	0.093020859	4.7901	1.4725	3.5213	3.4465	4.3098	3.845	3.9225	1.4055	4.0436	4.3562	3.2974	3.2044	5.1096	4.3846	1.4784	1.4486	1.9334	2.7344	1.4455	3.4852	1.4656	1.408	1.2463	1.4461	3.4466	3.4054	3.3658
neg_3020	Kojibiose	metab_15190	neg	363.0917094	M+Na-2H	C12H22O11	1.1044	0.058539181	4.3461	3.7447	3.3741	4.1561	3.6467	5.0446	5.0766	2.6641	5.2101	3.1764	5.483	5.4022	4.3457	0.4285	0.4342	0.415	3.7353	0.2659	3.5678	2.7142	3.6536	2.6527	1.976	0.4134	4.4596	4.5104	4.49
neg_3143	Glutamylglutamine	metab_15312	neg	256.0943013	M-H2O-H	C10H17N3O6	1.3652	0.025989444	3.6488	4.0638	3.89	3.8632	3.2792	3.9947	4.744	4.9835	4.7129	3.8464	5.1446	4.8567	2.9694	3.8452	3.906	3.8127	4.1534	3.5361	4.4532	3.9832	3.7862	3.89	3.7019	3.7792	4.3325	4.3111	4.3283
neg_3179	3,4,5-trihydroxy-6-[(2-hydroxy-2-methylpropanoyl)oxy]oxane-2-carboxylic acid	metab_15348	neg	279.0726728	M-H	C10H16O9	1.4305	0.069581389	3.8746	3.3824	5.5402	4.8234	4.4146	4.8717	3.053	2.9954	2.5951	2.7599	3.1338	3.0702	3.623	3.091	3.038	3.1503	3.2007	2.675	3.1384	3.3454	2.5635	3.1611	3.163	2.8713	3.6084	3.5775	3.548
neg_3189	Deoxyadenosine monophosphate	metab_15358	neg	330.0615885	M-H	C10H14N5O6P	1.4523	0.091575371	4.7007	3.7758	3.7125	3.4802	4.096	4.027	4.3019	3.1533	4.5678	4.8269	3.2683	4.0602	5.2669	4.6187	3.4923	2.0287	3.3316	3.2412	1.9045	3.9457	2.984	3.1902	2.7463	3.3063	3.904	3.8253	3.8815
neg_3190	2-(3-Hydroxyphenyl)ethanol 1'-glucoside	metab_15359	neg	337.0718933	M+K-2H	C14H20O7	1.4523	0.055810139	3.921	3.4592	3.4002	4.1076	2.19	4.07	3.5727	3.5917	3.2704	3.342	4.2698	3.5877	3.0872	3.6827	4.3875	4.6008	4.4858	2.9845	4.4619	4.124	4.5851	4.9691	3.9973	4.3696	3.6623	3.6607	3.6188
neg_3196	3,5-dihydroxy-8-(hydroxymethyl)-8-methyl-2-phenyl-4H,8H-pyrano[2,3-f]chromen-4-one	metab_15365	neg	387.0613313	M+Cl	C20H16O6	1.4523	0.017497711	5.2457	5.5543	5.5207	5.6734	5.0131	5.616	5.0554	5.3291	5.4146	5.4236	5.6587	5.3865	4.9358	3.8949	4.6864	5.4172	5.7554	3.64	5.2763	4.8351	5.6429	4.5334	4.2239	5.5466	5.0668	5.0644	5.0786
neg_3207	Adenosine diphosphate ribose	metab_15376	neg	540.0554298	M-H2O-H	C15H23N5O14P2	1.4523	0.086366231	4.9434	4.8528	5.4415	5.1817	4.6422	5.1621	4.785	3.6744	5.1426	4.6882	5.152	5.2817	4.9986	4.7632	4.3458	4.597	3.9118	3.368	4.0525	4.9534	4.0262	4.195	3.8491	3.9033	4.5307	4.5304	4.594
neg_3247	N-Acetyl-L-glutamic acid	metab_15416	neg	188.0560356	M-H	C7H11NO5	1.4734	0.109228443	5.4126	5.0367	5.3426	5.1981	4.3512	5.259	5.5713	5.183	5.1081	5.3339	5.252	4.8959	4.6755	5.1456	5.682	5.1765	5.25	4.9859	4.6567	5.4761	4.9595	4.4593	4.9228	5.2037	4.9936	4.9236	4.906
neg_3250	Uridine	metab_15419	neg	243.0625501	M-H	C9H12N2O6	1.4734	0.053513362	4.91	5.1672	4.4529	5.5037	5.356	5.1451	4.7077	5.3199	5.3735	5.1853	5.199	5.5381	5.6966	5.0537	4.4966	4.0365	4.6063	4.6208	4.547	4.6284	4.1339	4.2166	3.9079	4.0037	5.016	4.9782	4.9747
neg_3251	Hydroxymethoxyphenylcarboxylic acid-O-sulphate	metab_15420	neg	249.007737	M-H	C8H10O7S	1.4734	0.038536069	4.5715	4.8585	3.0265	4.5834	4.5681	5.2357	4.3602	5.0752	4.3151	4.0373	5.2698	4.3894	3.2935	3.6528	3.5129	4.1957	4.4575	3.375	4.5601	4.0852	4.3762	4.0626	3.611	4.3127	4.4762	4.4631	4.4429
neg_3277	Argininosuccinic acid	metab_15446	neg	869.3654052	3M-H	C10H18N4O6	1.4734	0.068078726	3.634	4.335	3.4812	4.267	4.5534	3.6419	4.359	5.2004	5.3829	5.8179	3.934	2.4264	2.352	2.4313	2.4402	3.3275	3.1604	2.4811	3.596	2.382	4.2906	2.3675	2.1986	2.408	4.2773	4.2276	4.2821
neg_3278	Pyrrole-2-carboxylic acid	metab_15447	neg	110.0236664	M-H	C5H5NO2	1.494	0.032286658	4.0895	3.9498	3.8212	4.3239	4.2448	4.0292	3.6689	4.3317	4.0966	3.9358	4.0383	4.2275	4.3871	3.8738	3.5741	3.8279	4.0211	3.5059	3.6798	3.5611	4.0799	3.3993	3.1857	3.9419	3.8394	3.8122	3.8324
neg_3283	Valyl-Serine	metab_15452	neg	203.1035159	M-H	C8H16N2O4	1.494	0.067031127	4.4119	4.3846	4.8251	4.7376	4.4114	5.5899	4.1865	3.9147	4.3267	4.1364	4.3269	4.3603	3.84	2.7336	3.8656	3.9137	4.0549	2.9674	3.8352	3.1651	4.0956	2.5614	3.0032	3.7706	4.2707	4.2301	4.2151
neg_3310	1,3-Dimethyluracil	metab_15479	neg	185.0563794	M+FA-H	C6H8N2O2	1.5158	0.082472665	3.6113	3.4719	3.604	3.6762	3.3827	3.885	4.046	4.3752	3.7588	3.5493	4.5246	3.7645	3.0173	3.4805	3.6393	3.2527	3.6045	3.2697	3.8212	3.7301	3.2448	3.6244	3.195	3.3946	3.7215	3.6528	3.673
neg_3325	Imidazoleacetic acid ribotide	metab_15494	neg	337.0449904	M-H	C10H15N2O9P	1.5158	0.067265036	4.0752	4.9111	3.8508	3.5271	3.4086	4.7897	4.331	3.4185	4.198	4.456	4.7716	4.3423	4.332	3.3665	3.3897	3.9601	3.7638	4.3912	3.6755	3.724	3.5996	4.2115	3.6166	3.9693	3.9714	3.9579	3.9146
neg_3358	Methionyl-Alanine	metab_15527	neg	219.0808308	M-H	C8H16N2O3S	1.5381	0.037047629	4.2606	4.5956	4.3099	4.4206	3.8054	4.5752	4.6028	4.5074	4.4076	4.521	4.5275	4.412	4.3157	4.3169	4.4994	4.3642	4.9191	4.1216	4.4423	4.7221	4.45	4.5782	4.0782	4.6217	4.2233	4.2242	4.1956
neg_3371	6-O-Oleuropeoylsucrose	metab_15540	neg	543.1880564	M+Cl	C22H36O13	1.5381	0.04448313	5.5601	6.1	5.2979	5.5637	5.0666	6.1164	5.1482	5.7291	5.6747	5.7835	5.9112	5.6168	4.8943	2.16	3.415	5.2826	5.1698	1.8636	4.8614	3.7327	5.3849	3.8872	3.6284	5.3042	5.1689	5.2049	5.1758
neg_3380	N-Acetyl-L-alanine	metab_15549	neg	130.0500574	M-H	C5H9NO3	1.5598	0.091001867	4.3117	4.3944	4.427	4.5333	4.0073	4.7444	4.3645	4.312	4.4192	4.178	4.5501	4.6372	3.6945	3.9857	4.0226	3.9151	4.0552	3.8856	4.0268	3.8261	3.9301	3.8311	3.4681	4.1206	4.0793	4.0266	4.0033
neg_3385	8-[(Aminomethyl)sulfanyl]-6-sulfanyloctanoic acid	metab_15554	neg	218.0669882	M-H2O-H	C9H19NO2S2	1.5598	0.078645751	4.9938	5.3773	5.2928	5.5781	4.5835	5.9337	5.4084	4.1054	4.9123	4.7404	5.6625	4.9453	4.4664	3.7755	4.4985	4.6385	4.7196	3.5669	4.2422	4.1249	4.9896	3.9738	3.5644	4.4762	4.7552	4.7215	4.6868
neg_3387	2'-Deoxyuridine	metab_15556	neg	227.0674307	M-H	C9H12N2O5	1.5598	0.107297048	4.1131	3.8695	3.9773	4.49	4.4959	4.2776	4.4269	4.6438	4.3667	4.525	4.5001	4.1913	4.7042	5.2723	5.0017	3.6437	4.3927	5.0041	3.8637	4.9998	3.9985	4.8467	3.8127	4.0837	4.5178	4.484	4.4243
neg_3388	2-Keto-6-acetamidocaproate	metab_15557	neg	232.0828316	M+FA-H	C8H13NO4	1.5598	0.072568211	4.0293	3.8366	5.7871	4.5659	4.7875	4.9192	3.8388	3.5648	5.0271	5.0816	4.1815	5.0069	2.0539	3.5911	3.8026	3.5636	4.1404	3.5091	3.3669	3.8409	4.148	3.8664	3.4456	3.8829	4.1715	4.1413	4.1084
neg_3433	D-4'-Phosphopantothenate	metab_15602	neg	298.0704317	M-H	C9H18NO8P	1.5812	0.039293079	4.5151	4.0257	3.7302	3.8981	3.7055	4.4563	4.1793	3.7191	4.3298	4.3022	5.3019	4.2391	3.9194	3.3977	3.2217	4.4063	4.6652	2.7802	4.0637	3.0481	3.668	3.6368	3.3127	4.5551	3.9406	3.9182	3.9073
neg_3435	N-Acetylgalactosamine 4-sulphate	metab_15604	neg	346.0472676	M+FA-H	C8H15NO9S	1.5812	0.053763972	3.547	3.2347	3.8694	3.244	3.255	4.1172	3.6016	3.6227	3.448	3.782	3.6801	3.2214	3.2933	2.3219	0.8224	3.9221	3.6988	0.5769	4.3897	2.524	4.4243	3.4797	3.7568	4.8675	3.6892	3.7214	3.6765
neg_3488	Hydroxyprolyl-Alanine	metab_15657	neg	201.087896	M-H	C8H14N2O4	1.6251	0.070803042	3.9129	3.9138	3.6239	3.8094	3.4023	4.275	4.8742	3.8803	4.7031	4.0863	3.9552	4.8434	2.9353	3.8181	3.8211	3.3249	3.6079	3.3136	3.6543	3.9617	3.223	3.611	3.3368	4.0986	3.9404	3.9109	3.8788
neg_3559	3,4,5-trihydroxy-6-{[3-hydroxy-2-(3-methoxyphenyl)-5-sulfino-3,4-dihydro-2H-1-benzopyran-7-yl]oxy}oxane-2-carboxylate	metab_15728	neg	547.0651058	M+Cl	C22H24O12S	1.6694	0.074052101	4.1426	3.6001	4.6328	3.4309	3.0771	4.27	4.6886	3.3312	4.6448	3.6782	4.5074	4.8921	3.9506	3.0589	2.7602	4.8256	4.4171	2.4526	5.5222	2.7019	4.9783	2.6873	3.298	3.8816	4.5837	4.5194	4.5602
neg_3588	Methionyl-Asparagine	metab_15757	neg	298.0611845	M+Cl	C9H17N3O4S	1.6914	0.053864414	4.163	4.0183	3.9023	4.1994	3.3983	4.4891	4.2549	4.0951	4.3506	4.4393	4.5479	4.3556	3.4378	4.8437	4.3145	4.0852	4.1146	4.3717	4.4404	4.5041	4.7564	4.9621	4.3282	4.4978	4.2618	4.2634	4.2215
neg_3594	20-Hydroxy-leukotriene E4	metab_15763	neg	492.18518	M+K-2H	C23H37NO6S	1.6914	0.0256702	4.7951	4.9096	3.344	4.1713	3.7309	4.7055	6.0004	5.2518	5.219	5.1899	4.5822	5.2641	4.5411	4.6568	4.1751	4.8136	4.9988	4.1408	4.9517	4.4231	5.0669	5.0705	4.0134	5.3303	4.7256	4.7106	4.7325
neg_3680	Ugaxanthone	metab_15849	neg	327.0858575	M-H	C18H16O6	1.7359	0.102478614	4.3733	4.9142	3.1788	4.7537	4.2905	4.8555	4.8623	4.1369	4.5459	4.9048	4.7517	4.1468	1.4932	2.7434	2.7772	4.4721	4.8096	1.2825	4.5103	2.4969	4.654	3.2559	2.9521	4.634	4.2257	4.178	4.1371
neg_3736	Serylleucine	metab_15905	neg	217.1193955	M-H	C9H18N2O4	1.7578	0.102493521	4.6053	4.4108	3.9921	3.8398	4.1638	4.8273	4.4988	4.4363	4.8106	4.9247	4.2	4.6823	4.4767	3.3463	4.2056	3.7618	4.0018	2.9948	3.7203	3.3526	3.6432	3.3178	3.3473	3.6429	4.1564	4.0878	4.0759
neg_3746	Goshonoside F1	metab_15915	neg	519.2685457	M+Cl	C26H44O8	1.7578	0.065470267	4.3091	4.5803	5.3843	4.0017	4.726	5.3509	5.5623	5.6399	5.6394	5.7145	5.8749	5.6319	4.0021	3.0535	5.0347	5.1463	5.8627	4.8155	5.5407	4.2161	4.9421	3.9691	5.404	5.6804	5.1673	5.1186	5.1193
neg_3747	Ganoderic acid H	metab_15916	neg	593.2695758	M+Na-2H	C32H44O9	1.7578	0.103849007	3.7201	3.7309	5.0286	3.6332	3.2707	4.3852	5.2588	2.1191	4.4207	4.4425	4.7564	4.5425	2.8726	2.1853	2.1942	5.4813	5.3832	1.8887	5.1453	2.2614	5.1103	2.7968	4.161	5.2543	4.4473	4.374	4.3688
neg_3764	(S)-Reticuline	metab_15933	neg	328.1523042	M-H	C19H23NO4	1.7804	0.050887944	3.8496	4.056	4.1098	3.952	3.8504	4.2338	4.7543	4.6753	4.6336	4.2884	4.7675	4.6683	3.4713	3.1909	4.0509	3.4976	3.8025	3.078	3.9423	3.5397	3.5339	3.8301	3.478	3.3681	3.9829	4.0045	3.9603
neg_3769	Threoninyl-Proline	metab_15938	neg	431.2159436	2M-H	C9H16N2O4	1.7804	0.011068406	4.2477	4.515	4.0091	4.175	4.0785	4.7187	4.7565	4.6542	4.8526	5.1446	4.5966	4.594	3.7579	3.4637	3.737	3.8006	4.0696	3.1644	3.6956	3.4143	4.0167	3.4952	3.3731	3.651	4.0173	4.0266	4.024
neg_3782	L-Leucyl-L-Alanine	metab_15951	neg	201.1242966	M-H	C9H18N2O3	1.8029	0.109598638	4.9172	4.6928	4.3984	4.1868	4.63	5.247	4.9107	4.5352	5.2191	5.4134	4.3492	5.039	4.97	3.9629	4.6864	3.5314	3.5869	3.4686	3.399	3.8812	3.5566	3.9155	3.5765	3.614	4.5564	4.4979	4.4633
neg_3817	Ala Leu Gly Ile Ser	metab_15986	neg	458.2634121	M-H	C20H37N5O7	1.825	0.145008878	1.09	3.563	1.1066	2.8663	2.6793	3.4258	3.7295	0.9758	4.4822	4.9397	3.2838	3.5361	2.5299	1.0359	2.8248	1.0161	1.0673	0.7745	1.0132	0.9913	1.032	0.9782	1.2918	1.0138	2.8806	2.9857	3.0018
neg_3829	Isoleucyl-Valine	metab_15998	neg	229.1558958	M-H	C11H22N2O3	1.8475	0.055681957	4.8461	4.7703	4.4031	4.294	4.7888	5.2611	4.9173	4.8553	5.1911	5.4424	4.4371	4.9112	4.8829	3.9681	4.7114	3.3319	3.3297	3.6739	3.0784	4.5015	3.335	3.9214	3.1566	3.2687	4.5885	4.5569	4.5414
neg_3837	Omega-Salicoyisalicin	metab_16006	neg	441.098636	M+Cl	C20H22O9	1.8475	0.224816053	2.7005	2.5288	3.0004	2.6336	2.4646	3.6314	2.4954	2.979	3.0963	2.538	3.434	3.3655	2.4466	4.3883	4.3129	3.5458	3.7746	2.564	2.9485	3.8119	3.7725	4.4451	3.2605	3.7152	3.2868	3.3923	3.198
neg_3865	Asparaginyl-Phenylalanine	metab_16034	neg	278.1153691	M-H	C13H17N3O4	1.8699	0.12122548	3.7264	4.0491	3.1603	3.7692	3.2907	4.0889	4.0999	3.6178	4.2231	4.3161	4.2911	4.2177	4.0779	2.4796	3.5114	3.4428	3.316	2.595	3.8866	3.1028	3.7716	3.1626	3.6726	3.8787	3.6828	3.5868	3.6038
neg_3887	2-[4-hydroxy-3-(sulfooxy)phenyl]acetic acid	metab_16056	neg	246.9920462	M-H	C8H8O7S	1.8919	0.129314743	3.9459	4.5007	2.8304	4.3011	3.0524	4.6716	3.4408	4.9213	4.1241	4.0718	4.6988	4.0985	2.7132	1.6428	2.1261	3.8501	4.2881	1.3531	4.1992	1.5946	4.3944	1.9421	4.0297	4.1937	3.9686	3.8717	3.8775
neg_3921	Dihydrozeatin-9-N-glucoside-O-glucoside	metab_16090	neg	544.2275755	M-H	C22H35N5O11	1.9143	0.092363451	3.2876	3.8993	0.2801	0.0013	3.7254	2.8636	3.9738	5.5381	3.4482	3.7155	1.6462	3.4323	0.0009	0.001	2.4786	0.001	2.4489	2.9802	0.001	2.6546	2.5688	0.0009	2.2305	2.5236	3.9936	4.0736	4.0304
neg_3929	3,4,5-trihydroxy-6-(2-hydroxy-3-methoxyphenoxy)oxane-2-carboxylic acid	metab_16098	neg	315.0728677	M-H	C13H16O9	1.9359	0.039000628	4.3495	4.7625	3.6007	4.6857	3.5161	4.6421	4.5453	4.2295	4.1246	4.4691	4.6982	3.3781	2.2586	2.1507	2.3101	3.4934	3.3618	1.6221	1.9895	1.8675	2.0766	2.5638	2.2322	2.6806	3.9673	3.9368	3.9399
neg_3937	Morphiceptin	metab_16106	neg	520.2523448	M-H	C28H35N5O5	1.9359	0.020874055	4.9488	5.7299	5.1764	5.5519	3.7946	5.3615	4.6856	2.8292	4.0095	4.4503	3.4643	3.1135	5.4382	2.4036	4.8382	3.3534	3.628	4.0663	2.3786	3.5708	3.1251	2.3398	4.0157	3.0219	4.2217	4.2269	4.2393
neg_3967	(2E)-N-(3-aminopropyl)-3-(4-hydroxy-3-methoxyphenyl)prop-2-enimidic acid	metab_16136	neg	545.2590247	2M+FA-H	C13H18N2O3	1.9796	0.025351312	3.8074	4.4333	4.2916	4.4465	3.5876	4.6225	4.7508	4.864	4.6664	4.568	5.0546	4.7364	3.6367	3.5835	4.3679	4.3407	4.6818	3.6071	4.3926	4.2675	2.502	2.9292	4.4237	4.492	4.1476	4.1449	4.165
neg_3972	4-Methylhippuric acid	metab_16141	neg	192.0661953	M-H	C10H11NO3	2.0012	0.079860861	3.6201	3.5567	3.4409	3.4532	3.4001	3.852	3.5848	3.5129	3.6922	3.6404	3.6385	3.501	3.2498	4.1445	3.9362	3.5327	4.0234	2.9663	3.4864	3.7322	3.8453	4.041	3.6765	3.7467	3.464	3.4011	3.4612
neg_4037	21-Deoxycortisol	metab_16206	neg	391.209767	M+FA-H	C21H30O4	2.044	0.046782114	3.976	4.5898	4.3378	4.5827	3.8011	4.9477	4.8768	4.8771	4.7878	4.9102	5.0583	4.7083	4.2207	4.4151	4.3944	4.5019	5.2209	4.0229	4.7157	4.9251	4.8078	4.939	4.627	4.9551	4.4007	4.4342	4.4381
neg_4054	Acetyl-L-tyrosine	metab_16223	neg	222.0771085	M-H	C11H13NO4	2.0654	0.081173008	4.1736	4.2306	3.9787	4.0356	3.5747	4.4864	4.0466	3.8575	4.0107	4.0175	3.9627	3.9872	3.1423	3.6828	3.6314	3.9198	4.1189	3.5967	3.7227	3.9711	3.972	3.6061	3.7366	3.8549	3.7547	3.75	3.6899
neg_4094	3-(3,4-dimethoxyphenyl)-N-[2-(4-hydroxy-3-methoxyphenyl)ethyl]propanimidic acid	metab_16263	neg	380.1473005	M+Na-2H	C20H25NO5	2.1083	0.070096577	4.1059	4.2438	3.4888	3.8931	2.8982	4.1622	4.6262	4.7114	4.3501	4.5095	4.7425	4.3056	3.0139	2.54	3.4301	4.0436	3.9507	2.9418	3.1752	3.2889	4.072	2.4762	2.8622	3.4369	3.8866	3.9149	3.9473
neg_4108	Vanillin	metab_16277	neg	151.0392936	M-H	C8H8O3	2.1297	0.124958088	3.9834	4.1208	4.1558	4.0287	3.8366	4.0211	3.3457	4.3413	3.8076	3.7826	4.2416	3.7531	3.6902	3.4215	3.4262	3.6866	3.5739	3.1283	3.7894	3.1424	3.9146	3.1615	3.3167	3.7563	3.9375	3.8282	3.8921
neg_4130	Acetyl-DL-Valine	metab_16299	neg	158.0815492	M-H	C7H13NO3	2.1517	0.15048271	4.1554	4.3608	4.0247	4.5737	3.7009	4.5091	4.2565	4.0463	4.1644	4.2318	4.537	4.1343	3.3172	3.9038	3.5587	3.7828	4.02	3.4465	3.9971	3.9622	3.6956	4.1442	3.5802	3.8762	4.0173	3.9152	3.9021
neg_4168	1,2-Anhydridoniveusin	metab_16337	neg	413.1034643	M+K-2H	C20H24O7	2.1735	0.111103793	2.6822	2.4839	2.9362	3.2227	2.8901	3.5958	3.72	4.1797	3.8351	3.5421	3.841	3.9319	3.488	5.0132	4.4689	3.7911	4.0136	3.0759	3.3687	4.6721	4.1566	5.1487	3.5576	4.3545	4.0365	4.0806	3.9835
neg_4176	3,4,5-trihydroxy-6-{4-[(1E)-3-oxo-3-{2,3,4-trihydroxy-5-[hydroxy(3,4,5-trihydroxyoxan-2-yl)methyl]-6-oxo-3-[3,4,5-trihydroxy-6-(hydroxymethyl)oxan-2-yl]cyclohexa-1,4-dien-1-yl}prop-1-en-1-yl]phenoxy}oxane-2-carboxylic acid	metab_16345	neg	769.1855166	M-H2O-H	C33H40O22	2.1735	0.041806005	5.6772	4.9935	5.3601	5.9145	4.6166	5.931	5.5599	5.2037	4.5148	4.8965	5.7405	3.9026	3.1166	3.8699	3.205	5.5753	6.1768	2.897	4.9017	3.1467	3.5351	3.7123	2.9625	4.7945	5.021	4.9937	4.9871
neg_4204	[(3-phenyloxiran-2-yl)methoxy]sulfonic acid	metab_16373	neg	275.023765	M+FA-H	C9H10O5S	2.2173	0.020582598	4.408	4.0839	2.7612	3.5818	2.8393	4.8029	2.3096	4.1297	3.3301	2.4933	4.102	3.368	2.7216	0.1717	0.3119	3.5313	4.0848	0.0946	3.7166	0.1562	4.0816	2.3236	3.7516	3.8983	3.7339	3.7165	3.722
neg_4217	8-Hydroxy-5,6-octadienoic acid	metab_16386	neg	201.076551	M+FA-H	C8H12O3	2.2397	0.150269576	3.8288	3.2209	3.8073	3.382	2.9214	3.5288	2.9818	3.3647	3.5007	3.6265	3.4915	3.4871	3.5849	4.689	3.7688	3.4829	3.84	3.6053	3.4249	3.6739	2.4594	3.2739	3.4051	3.8646	3.5348	3.4068	3.4574
neg_4225	{4-[1-hydroxy-3-(5-methoxy-2,2-dimethyl-2H-chromen-6-yl)prop-2-en-1-yl]phenyl}oxidanesulfonic acid	metab_16394	neg	399.0882908	M-H2O-H	C21H22O7S	2.2397	0.048996376	4.7656	5.2375	3.16	4.1648	4.4516	5.6206	5.292	4.7449	5.3408	5.0242	5.1224	5.4371	4.727	4.9198	4.672	3.9342	4.2972	3.6529	3.7406	4.7089	4.4693	5.0436	4.2114	4.5035	4.6126	4.6453	4.6061
neg_4242	Retrofractamide C	metab_16411	neg	350.1729902	M+Na-2H	C20H27NO3	2.2616	0.020527832	4.1091	3.975	3.2522	3.2675	2.4431	3.8546	4.459	4.6313	4.5506	4.5252	4.6032	4.4661	3.4789	2.0855	3.1465	3.7888	4.2156	1.7897	3.5909	2.0365	3.5618	2.5025	2.3859	3.6684	3.8742	3.8906	3.8886
neg_4251	Quillaic acid 3-[galactosyl-(1->2)-[rhamnosyl-(1->3)]-glucuronide] 28-[6-acetyl-glucosyl-(1->3)-[glucosyl-(1->3)-[xylosyl-(1->4)]-rhamnosyl-(1->2)]-4-acetyl-fucosyl] ester	metab_16420	neg	900.3732387	M-2H	C81H126O44	2.2616	0.115263026	5.0543	5.8213	2.6984	5.3145	5.0961	5.587	2.7411	5.6381	4.4534	4.9663	3.3257	3.5483	2.5419	2.6213	2.6302	2.5995	3.2382	2.3229	2.8695	2.572	5.342	2.5574	2.3882	3.1072	4.7336	4.6401	4.662
neg_4269	3,4,5-trihydroxy-6-{4-[(1E)-3-hydroxy-3-(2,4,6-trihydroxy-3-{[3,4,5-trihydroxy-6-(hydroxymethyl)oxan-2-yl]oxy}phenyl)prop-1-en-1-yl]phenoxy}oxane-2-carboxylic acid	metab_16438	neg	609.1466248	M-H2O-H	C27H32O17	2.2832	0.223845009	3.8505	4.7675	2.1632	4.759	4.332	5.1613	4.93	4.6336	4.391	4.7127	5.7807	3.8292	2.0077	2.0865	2.0954	3.8537	4.7227	1.7907	2.0617	2.0375	2.0823	2.0231	1.8552	2.0623	4.3607	4.5557	4.4556
neg_4275	Scytalone	metab_16444	neg	193.050298	M-H	C10H10O4	2.3056	0.10260807	4.3351	4.2347	3.8684	4.1958	3.7385	4.5664	3.2135	4.4126	3.6487	3.5781	4.2975	3.6583	3.2925	2.976	3.1525	3.8744	4.2156	2.7665	4.088	2.7284	4.2782	2.74	3.9778	3.9883	3.8381	3.7505	3.8167
neg_4278	Ferulic acid 4-sulfate	metab_16447	neg	273.0080044	M-H	C10H10O7S	2.3056	0.085878612	4.564	4.5916	3.3629	4.1466	3.2701	4.9689	2.89	4.7733	3.6628	3.0434	4.6576	3.9625	3.2144	2.9206	2.9295	4.2354	4.6086	2.6217	4.3957	2.8712	4.6678	2.8566	4.3703	4.4025	4.1635	4.1209	4.0896
neg_4282	5-hydroxy-7-methoxy-2-phenyl-8-(3,4,5-trihydroxyoxan-2-yl)-4H-chromen-4-one	metab_16451	neg	381.0983163	M-H2O-H	C21H20O8	2.3056	0.148804044	3.6017	4.732	3.6052	4.528	3.7984	4.4508	4.571	5.0684	4.8414	3.7701	4.6973	4.5881	3.2948	4.1295	4.5608	3.6848	5.4086	2.7083	4.0645	4.5973	3.9025	3.8307	3.8503	4.4143	4.0264	4.0642	4.1498
neg_4309	3-(3,4-Dihydroxyphenyl)-1-propanol 3'-glucoside	metab_16478	neg	659.2554358	2M-H	C15H22O8	2.3272	0.033726075	4.2083	4.1724	2.5309	3.8298	3.8122	4.33	4.7656	4.9536	4.9797	5.3726	3.7764	4.4597	4.3623	3.9522	3.574	1.9643	4.003	4.0671	1.9611	2.815	3.0359	1.9226	1.7553	3.6378	4.0903	4.1179	4.1132
neg_4331	Quinaprilat	metab_16500	neg	455.1785655	M+FA-H	C23H26N2O5	2.3486	0.115436247	5.2254	4.5817	4.3471	4.7444	4.0517	5.7061	3.7433	3.7219	3.9277	3.2867	4.1358	4.085	4.4713	2.4714	0.8409	3.0854	3.3246	2.133	2.5319	3.1866	3.226	3.4802	3.1884	3.2645	4.0422	3.9798	4.0807
neg_4355	Suberylglycine	metab_16524	neg	230.103444	M-H	C10H17NO5	2.3927	0.095436982	3.145	3.1577	3.321	2.3563	2.6215	3.7618	3.3456	3.2209	2.1047	2.9102	3.2067	1.8801	1.8065	3.5531	3.3579	3.2679	3.5226	2.732	3.4937	3.6931	3.8907	3.41	3.8296	4.7424	3.2997	3.3043	3.2282
neg_4358	2-Phenylethanol glucuronide	metab_16527	neg	297.0987133	M-H	C14H18O7	2.3927	0.056878916	2.1227	2.0778	2.1406	2.1711	2.0029	2.5111	2.1203	2.6494	2.9459	3.2928	2.4099	3.2258	2.7126	3.7598	2.0728	2.0423	2.0981	3.0842	3.0317	4.7713	2.1771	4.2706	4.0366	2.5943	3.3579	3.375	3.4062
neg_4362	Jasmolone glucoside	metab_16531	neg	387.1671835	M+FA-H	C17H26O7	2.3927	0.01759648	4.0688	4.9435	3.7452	4.5279	3.6996	4.492	4.8708	5.0539	4.5633	4.844	4.8131	4.1902	4.0464	2.4139	4.0498	4.0579	4.5264	2.1358	3.1327	2.9707	3.5371	2.7293	2.9872	3.7253	4.2107	4.2006	4.2156
neg_4376	Tetranor 12-HETE	metab_16545	neg	303.1362429	M+K-2H	C16H26O3	2.4142	0.08430588	3.3176	3.7981	3.5461	3.6574	2.9176	4.0564	4.111	4.5575	4.2549	4.3853	4.6773	4.1598	3.9652	4.811	4.5314	3.4583	3.8917	3.9412	3.5898	4.6624	4.147	5.2253	3.9533	3.8413	4.1078	4.0993	4.1652
neg_4380	Gibberellin A75	metab_16549	neg	417.0984642	M+K-2H	C19H24O8	2.4142	0.045090596	1.2368	1.1839	1.2538	2.4453	1.124	3.0631	2.2692	3.4591	2.2361	2.6445	4.6102	2.6113	1.1074	4.3841	2.3127	1.1608	2.5145	0.9093	1.1578	4.5015	3.4562	5.2341	2.908	1.1584	3.7991	3.822	3.8383
neg_4390	Hippuric acid	metab_16559	neg	178.0504788	M-H	C9H9NO3	2.4366	0.093688307	5.0734	4.64	3.6962	3.5614	3.5931	3.6635	5.2163	4.9148	5.176	5.6127	5.7482	3.5537	3.4718	3.3251	3.3299	4.6596	4.5479	3.0277	3.4645	3.1921	4.4698	3.124	3.0498	4.9709	4.917	4.8539	4.8436
neg_4410	3-Pyridinebutanoic acid	metab_16579	neg	210.0770359	M+FA-H	C9H11NO2	2.4591	0.018256736	3.9944	3.6298	3.8302	3.7252	3.6781	3.9946	3.8906	3.7915	3.8848	4.0225	3.8819	3.8215	3.6351	4.3089	4.2108	3.6811	4.0166	3.7921	3.6367	3.8901	3.6493	3.9461	3.8811	3.8024	3.7062	3.693	3.7073
neg_4432	Estriol 3-sulfate 16-glucuronide	metab_16601	neg	271.0760092	M-2H	C24H32O12S	2.4812	0.068045043	4.4304	4.089	4.2463	3.8356	4.1284	4.3032	4.2525	3.922	4.4187	4.5966	4.4554	4.3061	4.4392	4.7866	4.8737	4.1609	4.5674	4.8752	3.8984	5.0229	4.082	5.5119	4.8103	4.4427	4.4443	4.4105	4.3857
neg_4502	(E)-2-Methyl-2-buten-1-ol O-beta-D-Glucopyranoside	metab_16671	neg	293.1249477	M+FA-H	C11H20O6	2.5703	0.051737195	6.2852	5.7857	5.6753	6.1927	5.024	6.8565	4.8544	4.0356	5.3468	4.547	5.6786	5.4634	5.4942	3.6774	3.4007	3.5296	4.9529	2.5334	4.67	3.634	5.093	3.7774	3.2219	4.5776	5.2937	5.2713	5.2487
neg_4527	Macrophorin B	metab_16696	neg	419.2050193	M+FA-H	C22H30O5	2.593	0.07421009	4.0163	4.5245	4.4043	4.5017	3.8296	4.8488	4.792	4.733	4.6971	4.7169	5.0381	4.6762	3.9012	3.4431	3.9261	4.2844	4.5688	3.7568	4.3953	4.76	4.6388	4.6496	4.3895	4.4164	4.1726	4.2353	4.1937
neg_4537	1,2,3,4,5,6-Hexahydro-5-(1-hydroxyethylidene)-7H-cyclopenta[b]pyridin-7-one	metab_16706	neg	224.0928254	M+FA-H	C10H13NO2	2.6157	0.060453534	3.6669	3.7198	3.6778	3.8666	3.3937	4.1746	3.8133	4.2012	3.6794	3.6912	4.1684	3.5742	2.0933	3.2074	3.4375	3.6348	4.066	3.0108	3.4388	3.6582	3.947	3.5533	3.2853	3.9303	3.4355	3.4526	3.4006
neg_4564	3,4,5-trihydroxy-6-{[2-(4-methoxy-1-benzofuran-5-yl)-2-oxoacetyl]oxy}oxane-2-carboxylic acid	metab_16733	neg	433.0177084	M+K-2H	C17H16O11	2.6381	0.170478142	3.6408	5.2671	4.4641	5.3963	4.3603	4.8503	2.442	2.1843	2.2778	2.5228	2.5226	2.2457	3.3415	2.2506	2.3959	2.4779	3.1357	2.3082	2.3396	2.2014	3.1878	2.5026	2.4149	2.9565	3.737	3.7737	3.6252
neg_4586	3,4,5-trihydroxy-6-[(8-{2-[(3-methylbut-2-enoyl)oxy]propan-2-yl}-2-oxo-2H,8H,9H-furo[2,3-h]chromen-9-yl)oxy]oxane-2-carboxylic acid	metab_16755	neg	557.1098375	M+K-2H	C25H28O12	2.6608	0.01384621	5.5217	5.3657	4.9617	5.0484	5.4677	5.8851	5.6636	6.0898	5.3237	5.6638	5.926	4.9754	2.7505	3.6206	3.5476	5.5552	5.7648	2.9041	5.583	3.611	5.8678	3.8247	4.6865	5.6996	5.1906	5.1944	5.1826
neg_4641	Eriojaposide B	metab_16810	neg	561.2567893	M+FA-H	C25H40O11	2.751	0.135939784	3.5851	4.4933	2.7984	4.3745	3.5468	4.4522	4.685	4.5909	4.6315	4.4425	3.9953	4.7342	1.3813	2.3084	1.4665	4.0902	4.5447	2.5319	4.2355	2.1915	4.3745	2.3579	2.7487	4.3065	3.9145	3.9914	3.8779
neg_4650	(Z)-6-Tetradecene-1,3-diyne-5,8-diol	metab_16819	neg	255.1143259	M+Cl	C14H20O2	2.7736	0.024568611	5.0067	4.8663	4.5538	4.5628	4.7933	5.3205	5.2002	5.7116	5.1349	5.177	5.5378	5.0862	4.2153	4.3665	4.7166	5.0184	5.3486	4.3827	4.9992	4.9902	5.357	5.4196	5.0483	5.2997	4.8651	4.8857	4.8708
neg_4667	(1R,2S,3R)-2-Acetyl-4(5)-(1,2,3,4-tetrahydroxybutyl)imidazole	metab_16836	neg	459.1707858	2M-H	C9H14N2O5	2.7961	0.08161119	4.3532	4.4483	4.6889	4.3824	3.9443	4.7388	4.7919	4.1984	4.5438	4.6636	4.6505	4.4198	4.3597	4.7268	5.0796	4.2872	4.5044	4.6644	4.4099	4.6718	4.5691	5.2464	4.9403	5.0081	4.4396	4.5105	4.4742
neg_4685	3,4,5-trihydroxy-6-[(1-oxo-3-phenylpropan-2-yl)oxy]oxane-2-carboxylic acid	metab_16854	neg	371.0993802	M+FA-H	C15H18O8	2.8186	0.155622131	4.6765	3.1673	2.5109	5.3819	2.2851	3.7057	3.2862	3.3045	3.206	3.2416	3.6877	3.4178	2.2673	3.2969	2.843	2.4376	3.0867	3.4359	2.3214	3.1432	3.2208	4.1346	3.2354	3.3881	3.4726	3.5937	3.4912
neg_4696	Leucyl-phenylalanine	metab_16865	neg	277.1563495	M-H	C15H22N2O3	2.8409	0.033407292	4.2655	4.436	4.0087	3.9226	4.519	5.0536	4.601	4.5112	5.3289	5.6657	4.3755	4.8882	4.9789	4.8293	4.6946	3.2875	3	4.1678	3.048	4.6623	3.506	4.9006	3.9293	3.0577	4.6677	4.6767	4.6481
neg_4704	4'-O-methyl-(-)-epicatechin-5-O-beta-glucuronide	metab_16873	neg	459.1309248	M-H2O-H	C23H26O11	2.8409	0.095568888	4.0207	4.296	4.2038	4.2417	3.6103	4.7911	4.519	4.5353	4.5439	4.4367	4.729	4.6121	3.5566	4.1236	4.1848	4.253	4.5419	3.8211	4.2711	4.527	4.6251	4.6628	4.3359	4.4231	4.2945	4.3768	4.353
neg_4762	P-Tolyl Sulfate	metab_16931	neg	187.0065483	M-H	C7H8O4S	2.931	0.089710032	4.5899	4.7289	4.6245	4.6214	4.3155	4.2536	5.2314	5.5963	4.8555	4.7166	5.0151	4.8946	4.365	4.0678	4.3083	4.0485	3.9457	3.3963	4.2274	4.1438	4.007	4.3973	3.6675	5.078	5.0766	5.0172	5.0054
neg_4781	Phenylalanylphenylalanine	metab_16950	neg	311.1412378	M-H	C18H20N2O3	2.9534	0.070480419	2.9734	3.3489	2.6653	2.4008	3.1411	4.1372	3.7367	2.6726	4.36	4.6357	3.5015	3.893	3.9524	2.9146	3.2281	1.5247	2.7944	2.4545	1.9576	2.7389	2.3039	2.9114	2.6234	2.576	3.5641	3.567	3.6175
neg_4798	5-NITRO-2-PHENYLPROPYLAMINOBENZOIC ACID [NPPB]	metab_16967	neg	299.1044752	M-H	C16H16N2O4	2.9758	0.072309851	3.5428	3.4824	2.4861	2.4706	3.1786	3.9682	3.9319	4.6031	3.6246	3.6098	4.3334	3.5384	2.4415	2.9238	3.2703	3.849	4.0523	2.258	3.6543	2.9007	4.0883	4.0999	3.7787	4.046	3.578	3.6213	3.6401
neg_4824	4-(3-hydroxybutyl)-2-methoxyphenol	metab_16993	neg	241.1083939	M+FA-H	C11H16O3	3.0207	0.075526333	4.214	4.0956	4.0397	4.0264	3.3163	4.385	4.1937	3.9287	4.3116	4.2535	4.3378	4.3255	3.8501	4.038	3.8475	3.7941	4.0478	3.751	3.9724	3.9406	3.8652	3.8049	3.5996	3.9408	3.8475	3.8133	3.7819
neg_4847	Jaceidin 4'-glucuronide	metab_17016	neg	535.1106759	M-H	C24H24O14	3.0428	0.014021056	4.9242	5.4806	5.1253	5.3769	4.9432	5.6465	5.2345	5.6547	5.2359	5.4629	5.7209	5.406	4.288	1.7074	4.4968	5.183	5.198	3.1335	5.2019	3.6899	5.4085	4.7549	4.7302	5.1211	5.0074	5.0056	4.996
neg_4861	6'-Malonyltrifolirhizin	metab_17030	neg	577.1214483	M+FA-H	C25H24O13	3.065	0.02784026	5.0412	5.6687	5.2303	5.4635	4.937	5.8459	5.5055	5.7175	5.4769	5.6221	5.9868	5.6647	4.416	2.4859	4.486	5.1504	5.1089	2.2847	5.2354	3.0708	5.4815	3.6928	4.0118	5.1159	5.1489	5.1727	5.1647
neg_4881	N-arachidonoylglycinate	metab_17050	neg	342.2404592	M-H2O-H	C22H35NO3	3.1091	0.031908064	4.0337	4.5949	2.9209	3.7933	4.0531	4.7057	4.8261	3.8403	4.902	5.1206	4.462	4.6301	4.7317	2.7221	4.0738	1.9924	2.0482	2.3494	2.9105	2.7223	2.7601	2.4216	2.1171	3.1095	4.1305	4.1116	4.1388
neg_4884	3,4,5-trihydroxy-6-[(6-hydroxy-4-oxo-2-phenyl-4H-chromen-3-yl)oxy]oxane-2-carboxylic acid	metab_17053	neg	429.0837746	M-H	C21H18O10	3.1091	0.035290508	2.4525	5.7938	2.4705	2.9582	3.0546	4.4295	3.9152	3.8771	2.8227	3.5877	5.5626	2.3886	2.3143	3.6934	2.9978	2.3718	2.4935	2.1934	2.3685	3.2518	2.8494	3.3455	2.4685	2.4732	4.4569	4.4395	4.4264
neg_4894	Sebacic acid	metab_17063	neg	247.118949	M+FA-H	C10H18O4	3.1311	0.048817767	4.2961	3.9211	4.0475	4.1339	3.3407	4.3772	3.9909	4.1458	4.0744	4.0569	4.4951	4.0764	3.7258	4.2603	4.1342	3.9693	4.472	3.9446	3.8142	4.0577	3.6558	4.2222	4.2465	3.8962	3.7955	3.837	3.81
neg_4896	Acacetin	metab_17065	neg	283.0617574	M-H	C16H12O5	3.1311	0.019572262	4.2356	5.0861	3.5794	4.9755	4.5384	5.1386	5.0667	5.1469	4.8952	4.5989	4.6695	4.9976	2.9168	2.1089	2.1178	4.3184	4.4451	1.8129	4.2777	2.0599	4.854	2.0454	4.2067	4.5427	4.7412	4.726	4.7404
neg_4898	4-Hydroxyphenylacetylglutamic acid	metab_17067	neg	316.0620014	M+Cl	C13H15NO6	3.1311	0.041005439	5.3009	5.6555	5.9666	5.9181	4.3121	5.7737	4.5987	4.9481	5.1154	4.9947	4.4375	5.1906	5.2863	2.8261	2.835	4.7885	4.6618	2.5273	4.0603	3.3571	4.6906	2.7621	2.5927	2.8017	4.8886	4.8802	4.8541
neg_4903	Monotropein	metab_17072	neg	411.0875898	M+Na-2H	C16H22O11	3.1311	0.012487088	4.7156	5.3457	4.5491	4.1945	4.6345	4.9434	4.8777	5.6412	4.5045	4.3745	5.0748	4.6355	2.5151	4.5733	4.6407	5.0773	5.1149	4.1526	4.8859	4.3318	5.2183	4.9093	4.6819	5.0781	4.9236	4.9173	4.9281
neg_4954	2-Hydroxyundecanoate	metab_17123	neg	247.1552958	M+FA-H	C11H22O3	3.1962	0.030965659	4.073	3.9261	4.1199	4.1761	3.5756	4.0721	3.7433	3.1751	3.9638	3.5146	3.8855	4.084	3.9206	4.3818	4.2698	3.6106	4.1588	4.1237	3.3483	4.261	3.5376	3.673	3.7561	3.643	3.7631	3.7898	3.7742
neg_4955	3-Hydroxydodecanedioic acid	metab_17124	neg	291.1455115	M+FA-H	C12H22O5	3.1962	0.010348203	4.1771	4.3947	3.976	3.6975	3.9041	4.9537	4.2427	4.6974	4.4829	3.9813	4.5096	4.5715	3.0021	3.8228	3.4868	3.5105	3.699	3.3282	3.5025	3.6835	3.3798	3.4731	3.1428	3.6447	3.9084	3.9131	3.9041
neg_4961	Alpha-Carboxy-delta-decalactone	metab_17130	neg	259.119138	M+FA-H	C11H18O4	3.2181	0.017087514	3.9421	3.5065	3.7108	3.2468	3.298	4.1961	3.7432	3.6324	3.5654	3.8005	3.8525	3.4509	3.4565	5.1189	4.2359	3.7993	3.9781	4.1511	3.8119	4.2195	3.9312	4.4775	4.0163	4.1657	3.8836	3.8929	3.8783
neg_4962	5-O-Desmethyldonepezil	metab_17131	neg	364.1887235	M-H	C23H27NO3	3.2181	0.072228601	3.2002	4.1209	2.6565	3.4945	3.3782	4.156	4.2765	3.8318	4.5146	4.8934	4.1842	3.9658	3.7385	2.6849	2.8788	3.0558	3.5342	2.2696	2.9022	2.5194	3.3302	2.2926	2.1239	2.7005	3.7687	3.822	3.7688
neg_4967	(R)-6'-O-(4-Geranyloxy-2-hydroxycinnamoyl)-marmin	metab_17136	neg	665.2847643	M+Cl	C38H46O8	3.2181	0.240967554	4.1429	4.7418	4.8891	4.9564	4.5251	5.3484	4.6271	5.1305	4.5661	4.7873	5.5617	5.084	4.4723	4.9765	4.7392	4.0678	3.2859	4.6125	4.1586	5.3676	4.3818	5.3458	4.6291	4.3691	4.4825	4.3742	4.2724
neg_4982	Avenanthramide 1f	metab_17151	neg	350.0464925	M+K-2H	C17H15NO5	3.2399	0.027698742	4.2823	4.8166	5.0264	4.8395	3.6704	5.075	3.9903	3.7418	4.6279	4.4884	3.9918	4.5961	4.4571	2.8523	2.8613	3.8847	3.7587	2.5535	2.8273	2.8029	3.9357	2.7884	2.6189	2.8279	4.144	4.1275	4.151
neg_5018	Undecanedioic acid	metab_17187	neg	261.134808	M+FA-H	C11H20O4	3.3052	0.030906878	4.4635	4.3837	4.297	4.4337	3.7923	4.6942	4.3096	4.5299	4.4299	4.397	4.691	4.4432	4.0563	4.5824	4.4731	4.2557	4.6307	4.1734	4.1579	4.5028	4.0791	4.3007	4.1702	4.211	4.2119	4.1959	4.1854
neg_5065	Melledonal A	metab_17234	neg	477.1808331	M+FA-H	C23H28O8	3.372	0.049640669	2.815	2.8703	2.5767	2.6073	2.4383	3.9777	3.1759	3.0117	3.0899	2.8759	3.773	3.0599	3.4729	3.997	4.2837	2.4778	2.9037	4.376	2.4871	4.7281	2.7217	5.0441	3.9015	2.4753	3.7588	3.7181	3.7522
neg_5085	5-Methoxytryptophan	metab_17254	neg	233.0932031	M-H	C12H14N2O3	3.4167	0.051259003	5.1274	5.418	4.1251	5.1229	4.0984	5.5421	1.8112	2.1815	1.8949	1.8533	1.9066	1.8366	1.7631	3.1668	1.9127	1.8199	1.8753	2.3096	1.8167	2.1893	1.8372	2.1375	2.206	1.9119	4.3687	4.3411	4.3249
neg_5094	Tyrosyl-Hydroxyproline	metab_17262	neg	275.1044086	M-H2O-H	C14H18N2O5	3.4392	0.048926506	4.3001	4.5621	4.4482	4.099	4.5054	5.6998	4.45	3.7824	4.4933	4.62	4.4279	4.4552	3.2752	3.427	3.5116	4.3102	3.7644	3.5186	3.9413	3.5129	4.5613	3.8886	3.2845	4.5254	4.4928	4.4618	4.4528
neg_5109	Phenylalanyl-Isoleucine	metab_17277	neg	259.1457342	M-H2O-H	C15H22N2O3	3.4617	0.03138037	1.3985	1.0029	3.8688	1.0987	3.1671	1.5114	3.1002	2.9521	3.8064	4.0295	3.5862	3.3651	4.5286	5.1288	4.7725	3.4293	3.0037	4.6046	3.3561	5.1251	4.0011	5.3149	4.6814	3.3268	4.5966	4.6172	4.6226
neg_5124	(-)-Fumigaclavine B	metab_17292	neg	293.1071784	M+K-2H	C16H20N2O	3.4842	0.028882307	4.0573	4.5447	4.1385	4.2015	3.6725	4.7834	4.5533	4.6959	4.4385	4.4765	4.8413	4.3761	3.5358	3.7993	3.8685	4.114	4.4982	3.0839	4.2744	3.7633	4.2813	3.7594	3.4512	4.1537	4.094	4.0933	4.0717
neg_5167	5-Hexyltetrahydro-2-oxo-3-furancarboxylic acid	metab_17335	neg	259.1192062	M+FA-H	C11H18O4	3.5514	0.123078658	4.2234	4.0496	4.2474	4.2865	3.4284	4.5298	4.0969	4.2726	4.2376	4.1187	4.5812	4.265	3.9203	4.7057	4.2629	4.0557	4.4753	4.1347	3.8777	4.1862	3.9192	4.1681	3.9908	4.0774	4.0627	3.9679	3.9789
neg_5168	Pelargonidin	metab_17336	neg	269.0461003	M-H	C15H10O5	3.5514	0.058667171	5.496	6.339	4.9765	6.1413	5.852	6.188	6.2493	6.4391	6.1255	5.882	5.967	6.2142	4.6768	3.5736	4.2673	5.2423	5.1953	3.2725	5.4213	4.5337	5.7459	4.5987	5.1592	5.4836	5.938	5.8938	5.8954
neg_5215	Austinol	metab_17383	neg	495.1457973	M+K-2H	C25H30O8	3.6184	0.187193647	2.3655	2.9737	2.3834	2.6768	2.2453	3.5116	3.4152	4.0629	2.815	2.3186	4.9634	2.4032	3.6462	5.1516	3.887	2.6424	2.3408	3.547	3.597	4.9968	3.8603	5.7636	4.4382	4.163	3.9522	3.7985	3.8436
neg_5234	Oxazepam glucuronide	metab_17402	neg	483.054581	M+Na-2H	C21H19ClN2O8	3.6407	0.229978983	0.1947	0.1752	0.2013	0.213	0.1548	0.2224	0.1644	4.3498	2.9027	3.7779	4.8603	3.4767	3.5539	5.4983	4.2228	0.1671	2.3106	3.6931	0.1661	5.2435	2.9689	5.6972	3.1648	0.1663	4.0331	3.8813	3.8579
neg_5289	Ala-Lys-OH	metab_17457	neg	324.1210018	M-H	C14H19N3O6	3.7305	0.099415758	3.79	4.1227	3.9833	4.0221	3.4289	4.4507	4.2263	4.2302	4.0386	4.148	4.4293	3.9578	2.1417	3.12	3.9074	3.844	4.1854	3.3595	3.7003	3.3259	3.9328	3.4575	3.8732	3.6436	3.6388	3.6717	3.5851
neg_5294	(7'R,8'R)-4,7'-Epoxy-3'-methoxy-4',5,9,9'-lignanetetrol 9'-glucoside	metab_17462	neg	553.1942639	M+FA-H	C25H32O11	3.7305	0.150324946	1.4536	4.1117	1.471	3.7162	3.2391	3.2948	4.2776	4.8203	4.2871	4.5376	3.8431	4.009	1.3205	2.6777	1.4052	1.3756	2.5746	1.1141	3.1928	1.3492	2.614	2.9305	1.175	1.3731	3.7191	3.6224	3.7529
neg_5323	5-Phenyl-1,3-oxazinane-2,4-dione	metab_17491	neg	226.0275793	M+Cl	C10H9NO3	3.7972	0.10336574	3.3047	3.8729	3.2908	3.3091	3.2812	3.5237	3.57	4.6847	3.9381	3.7913	3.2506	3.6522	3.2854	3.0392	3.1416	3.179	3.1056	2.6663	3.2082	2.8303	2.8498	2.807	2.6458	2.8641	3.6756	3.6036	3.5966
neg_5332	7-Methylguanosine 5'-phosphate	metab_17500	neg	377.0709436	M-H	C11H17N5O8P+	3.7972	0.032405445	3.8471	4.5402	1.1622	4.5532	3.602	4.9217	4.5244	4.8339	4.5725	1.1018	5.0655	4.887	1.0182	2.9343	1.0989	4.6195	5.1784	0.8249	4.6974	1.0455	5.1233	5.2318	5.1131	4.9024	4.9958	5.0113	5.024
neg_5364	MG(0:0/i-12:0/0:0)	metab_17532	neg	319.2131991	M+FA-H	C15H30O4	3.8421	0.089077121	3.9	3.5402	2.2655	2.296	2.1275	3.638	2.1583	2.1225	2.2431	2.5575	2.2544	2.1838	3.6112	5.1188	3.7009	2.3641	2.7775	3.3006	2.6914	4.2162	2.1844	3.763	4.0664	2.306	3.489	3.5627	3.5093
neg_5372	1'-O-Acetylpaxilline	metab_17540	neg	498.2250447	M+Na-2H	C29H35NO5	3.8421	0.128218265	2.6924	3.291	2.8029	3.6119	2.5719	4.4569	4.5111	4.2276	4.1597	4.1303	4.5417	4.1962	4.3945	5.4389	4.6684	3.483	4.3217	4.5849	3.8751	4.9446	4.1312	5.0144	4.2565	3.9592	4.1369	4.1615	4.2408
neg_5416	Dihydroretrofractamide B	metab_17584	neg	402.2252588	M+FA-H	C22H31NO3	3.9087	0.057560137	2.6465	4.016	3.5651	3.952	3.1787	5.2214	3.3621	3.1169	3.1094	2.9687	3.5168	3.0524	2.8412	3.6287	3.5494	2.6608	3.5454	3.1038	2.5624	4.1329	3.1861	3.7288	3.1442	3.4462	3.474	3.4907	3.5228
neg_5441	2-benzyloctan-1-ol	metab_17609	neg	257.1298652	M+K-2H	C15H24O	3.9535	0.011006474	3.1769	4.3651	4.4005	3.6253	4.0732	4.0062	4.2081	3.9119	4.3648	4.238	4.6304	4.3509	4.6974	4.8616	4.7369	4.129	3.9632	4.5369	4.23	4.8374	4.3086	5.2866	5.018	4.1902	4.9893	4.9799	4.983
neg_5481	Polyethylene, oxidized	metab_17648	neg	243.1239802	M-H	C12H20O5	4.0203	0.081044576	4.9876	4.9785	5.0327	5.2977	4.411	5.2503	5.0156	5.0222	5.1855	4.9797	5.2421	5.236	4.7968	5.5268	5.2702	4.6925	5.2611	5.061	4.5552	5.2939	4.296	5.0362	4.8145	4.8778	5.044	4.9935	4.9778
neg_5503	Soyasaponin A2	metab_17670	neg	552.2696905	M-2H	C53H86O24	4.0426	0.031347023	6.1636	6.3938	6.3934	6.4634	6.2633	6.4761	6.3874	6.5483	6.557	6.5209	6.3912	6.4974	6.07	5.2692	5.5988	6.5358	6.5318	3.7857	6.1169	5.8495	6.4187	5.641	5.4101	6.1512	6.1072	6.0802	6.0909
neg_5515	Perilloside A	metab_17682	neg	359.1721183	M+FA-H	C16H26O6	4.0647	0.037348295	4.3528	4.2158	4.6143	4.3366	3.5555	4.7263	4.9463	4.2383	4.5098	4.4245	4.7315	4.5157	3.9164	5.2407	4.7559	4.3365	4.8477	4.408	4.4449	5.1823	4.7427	4.6674	4.7488	4.6367	4.5023	4.4699	4.4882
neg_5518	Melongoside M	metab_17685	neg	603.2855515	M-2H	C57H92O27	4.0647	0.060135553	5.2735	5.5702	5.3473	5.5843	5.3475	5.6252	5.4573	5.5618	5.6061	5.5931	5.5951	5.5624	4.9493	5.1366	5.2491	5.651	5.6083	4.338	5.3448	5.5157	5.5361	5.0868	5.095	5.3961	5.2462	5.1978	5.241
neg_5544	P-Salicylic acid	metab_17711	neg	137.0234925	M-H	C7H6O3	4.1323	0.065807432	3.9753	3.5051	3.9321	4.7257	3.6918	3.072	3.0903	3.4656	3.595	3.4545	3.3464	3.6185	3.7296	3.2997	3.322	3.4667	3.2736	3.227	3.4292	3.6115	3.1364	3.1521	2.7912	2.988	3.4062	3.3492	3.3756
neg_5546	(1beta,2beta,5beta)-p-Menth-3-ene-1,2,5-triol	metab_17713	neg	231.1237954	M+FA-H	C10H18O3	4.1323	0.06213316	3.753	3.7463	3.9853	4.101	3.3241	4.2799	4.1582	3.7257	4.1507	3.9094	4.405	4.2034	3.6661	3.8525	4.1936	3.7631	4.2538	3.7359	3.564	4.1776	3.5494	3.6484	3.6932	3.7648	3.7496	3.7341	3.6965
neg_5561	(1'R)-Nepetalic acid	metab_17728	neg	229.1081333	M+FA-H	C10H16O3	4.1549	0.090855938	3.9033	3.9607	4.2275	4.3153	3.1208	4.3865	3.99	4.1482	4.2486	4.0815	4.5363	4.3185	3.7547	4.134	4.095	3.9454	4.4054	3.9709	3.4559	3.9537	3.3692	2.6786	3.1848	3.9069	3.9188	3.8776	3.84
neg_5575	7,8-DIHYDROXYFLAVONE	metab_17742	neg	253.0509625	M-H	C15H10O4	4.1772	0.077016522	5.6667	5.6094	5.2283	6.0303	5.9816	5.7534	5.6311	6.257	5.6248	5.5748	5.2594	5.6723	4.8632	4.1289	4.8904	6.1339	5.9017	4.2881	6.034	5.0208	6.0328	5.9867	5.5682	6.2053	6.3111	6.2666	6.2465
neg_5592	2,3-Dihydrowithanolide E	metab_17759	neg	533.2801446	M+FA-H	C28H40O7	4.1993	0.016346035	4.7774	4.9722	5.5688	4.7315	3.2325	5.0904	6.1172	4.8827	5.7878	5.6795	6.1655	5.8056	5.8093	5.853	5.565	5.0697	5.7264	6.2932	5.1484	5.9431	5.5963	6.0087	6.0525	5.8784	5.6413	5.628	5.639
neg_5604	Jujuboside C	metab_17771	neg	617.3017538	M-2H	C59H96O27	4.2214	0.062675872	4.7365	5.0821	5.0807	5.1617	4.8103	5.1415	5.0846	5.1761	5.1872	5.158	5.2675	5.1339	3.0013	4.0515	4.4363	5.1863	5.234	2.7818	4.9882	3.2599	5.16	3.7769	4.7116	5.0459	4.79	4.7372	4.778
neg_5624	Hydroxyclomipramine	metab_17791	neg	367.0976123	M+K-2H	C19H23ClN2O	4.2661	0.074392806	2.4852	3.1257	2.5031	2.5337	3.8898	3.3345	2.5956	4.6731	3.721	3.719	5.5206	4.0411	2.5327	4.2634	3.8304	3.4196	2.4604	2.1283	3.3799	4.2845	4.0117	6.1818	4.2403	3.0782	4.5715	4.5196	4.5139
neg_5647	Tetrahydroaldosterone-3-glucuronide	metab_17814	neg	539.251517	M-H	C27H40O11	4.288	0.024852459	4.9732	5.7279	4.6541	5.8767	5.2812	5.6904	5.0532	4.1902	4.8928	5.3121	6.0195	4.1141	3.0759	3.4459	3.5634	5.5166	5.8489	3.164	5.063	4.3935	5.76	4.5374	4.4897	5.392	5.0014	4.9972	5.0175
neg_5653	CDP-DG(16:0/22:6(4Z,7Z,10Z,13Z,16Z,19Z))	metab_17820	neg	1006.488324	M-H2O-H	C50H81N3O15P2	4.288	0.220659306	3.6036	4.0442	4.8468	4.5195	3.5247	4.1104	4.5251	3.6591	4.3664	3.9393	4.5196	4.4195	3.1327	4.2051	4.288	4.439	4.4702	2.913	4.6929	5.5751	4.5782	3.1482	4.7158	4.6809	4.2174	4.339	4.4136
neg_5686	N-[(3a,5b,7a)-3-hydroxy-24-oxo-7-(sulfooxy)cholan-24-yl]-Glycine	metab_17853	neg	510.2541943	M-H2O-H	C26H43NO8S	4.3553	0.161683397	4.2285	5.2914	5.1658	4.4303	4.3471	5.4776	5.3462	5.8496	5.1645	4.8378	5.3632	5.0077	1.1054	4.1772	4.4199	4.786	5.1992	4.7971	5.0659	4.1652	5.0353	4.8629	5.0387	5.2963	5.1544	5.0694	5.0173
neg_5702	(+/-)-Naringenin	metab_17869	neg	271.0617108	M-H	C15H12O5	4.3998	0.068286666	3.9104	3.375	5.2114	4.2988	4.0672	3.2969	3.6503	2.8636	4.3916	3.07	4.6142	4.7491	2.9654	3.1435	4.3933	4.4178	4.484	4.8577	4.3196	2.9387	4.4239	0.2303	5.7608	4.5203	5.2869	5.2389	5.2343
neg_5707	Foetidissimoside B	metab_17874	neg	675.3065927	M-2H	C63H100O31	4.3998	0.008753389	6.0537	6.1349	5.9887	6.3185	6.0155	6.407	6.1491	6.4726	6.1723	6.1729	5.9853	6.1287	4.6582	5.0272	5.6003	6.3605	6.4155	3.2527	6.1222	4.3899	6.2322	3.3012	5.9834	6.1815	5.8976	5.8901	5.8929
neg_5716	17-beta-Estradiol-3-glucuronide	metab_17883	neg	447.2069233	M-H	C24H32O8	4.422	0.021282966	5.8752	5.4521	5.7154	5.6971	5.5152	6.0559	6.0412	5.4991	5.9178	5.9892	5.9549	5.8614	5.6964	6.5844	6.4515	5.7258	5.8424	6.4255	5.844	6.3163	6.2975	6.9157	6.7011	6.3293	6.0425	6.0263	6.0269
neg_5832	3-Sulfodeoxycholic acid	metab_17999	neg	503.2335795	M+FA-H	C23H38O7S	4.6235	0.02988575	4.8054	4.4876	4.8893	4.5452	4.0709	5.1064	4.9233	4.5286	4.4966	4.4564	5.0995	4.5293	4.824	5.8069	5.8445	4.863	4.9588	5.2589	5.0625	5.4357	5.2986	5.4766	5.4049	5.222	4.9042	4.919	4.9301
neg_5834	Matesaponin 4	metab_18001	neg	609.3042281	M-2H	C59H96O26	4.6235	0.081619734	5.1209	5.278	5.1175	5.4298	5.1204	5.4848	5.3805	5.2902	5.351	5.3409	5.4119	5.3336	3.835	4.9219	4.3972	5.405	5.4979	4.4176	5.3615	4.6981	5.4042	4.8385	5.0358	5.2866	4.9329	4.9938	4.9977
neg_5844	(3S,5R,6S,7E,9x)-7-Megastigmene-3,6,9-triol 9-glucoside	metab_18011	neg	435.2250196	M+FA-H	C19H34O8	4.6458	0.174498113	4.6713	4.7176	4.074	3.2626	2.804	5.2871	4.6493	2.7989	3.3287	3.248	4.2705	3.4981	2.897	5.0453	4.5265	3.0234	3.9719	4.4244	3.1755	4.5998	3.1662	4.4236	4.3194	3.7219	3.7574	3.7942	3.8991
neg_5845	Linalool 3,7-oxide beta-primeveroside	metab_18012	neg	463.2195669	M-H	C21H36O11	4.6458	0.028627554	2.9333	4.4839	4.1373	4.1612	2.3096	5.3132	4.6576	3.4944	3.6749	3.1163	4.4872	3.9071	2.2918	3.2195	2.718	2.9989	3.7605	2.0734	3.2378	3.2073	3.4184	3.1352	3.6184	3.1779	3.8219	3.8374	3.8128
neg_5882	Ixocarpalactone B	metab_18049	neg	483.2376691	M-H2O-H	C28H38O8	4.7123	0.014524598	5.5542	5.4503	5.505	5.9188	5.1005	6.5422	6.3912	6.1229	6.0338	5.9575	6.5425	6.0241	4.4754	5.7583	4.8981	5.8654	6.1743	5.072	6.1395	5.3952	6.2601	5.6819	5.5185	6.0041	5.7656	5.7589	5.7715
neg_5895	Medinoside E	metab_18061	neg	551.2798786	M-2H	C54H88O23	4.7348	0.088803923	4.1768	3.7563	3.4709	3.8806	2.8042	4.4113	3.9168	3.4515	4.5831	3.9184	3.9619	4.7383	4.2875	3.3764	3.9327	3.9243	4.119	2.996	3.3219	5.4668	3.9375	3.3179	4.6612	2.7768	4.1055	4.0707	4.1475
neg_5912	Estriol-16-Glucuronide	metab_18078	neg	445.1912161	M-H2O-H	C24H32O9	4.7567	0.010422112	6.4325	6.0415	6.5344	6.4871	6.0443	6.811	6.7371	6.2254	6.4108	6.4875	6.6241	6.3109	6.3335	6.3713	6.6888	6.5261	6.2332	6.3719	6.8902	6.0181	7.0572	6.6085	6.3737	7.142	6.5465	6.5379	6.5445
neg_5973	3-Hydroxyisovalerylcarnitine	metab_18139	neg	569.3337667	2M+FA-H	C12H24NO5+	4.8673	0.031172819	3.1301	3.4544	3.4706	3.5918	3.0265	3.6015	5.6323	3.6686	5.1122	5.0782	4.7524	5.0685	5.6552	5.2062	5.1582	3.935	4.6388	5.1007	3.2461	4.3999	4.2237	4.5707	5.3454	3.5677	4.8862	4.8624	4.8635
neg_5981	S-(PGA2)-glutathione	metab_18147	neg	622.2781489	M-H2O-H	C30H47N3O10S	4.8893	0.132633347	2.8846	3.2494	2.9026	2.9332	2.9387	3.9831	3.5756	4.865	3.9845	4.7733	5.1275	3.8336	3.9668	5.544	5.1263	2.8036	2.8598	4.6584	3.0859	5.4382	3.8417	6.0532	3.4638	2.801	4.6377	4.6725	4.5571
neg_6033	Cucurbitacin I 2-glucoside	metab_18199	neg	713.2894162	M+K-2H	C36H52O12	4.9997	0.034092766	5.2033	5.6604	5.6008	5.9157	5.1293	5.7971	5.2851	5.7123	5.9039	5.8214	6.2105	5.8684	5.0689	3.324	4.4727	5.3874	5.5626	4.7209	4.032	4.0315	4.156	4.2446	3.7435	4.9749	5.3446	5.3554	5.326
neg_6055	Sandosaponin B	metab_18221	neg	955.4928701	M-H	C48H76O19	5.0663	0.023227599	6.3251	6.6698	6.5744	6.6931	6.3029	6.8521	6.7587	6.6286	6.5991	6.6801	6.8161	6.5	5.2689	4.9453	5.1943	6.6708	6.7472	3.3703	6.6025	5.7977	6.7062	5.7732	6.0639	6.5675	6.296	6.3162	6.3067
neg_6067	6-Dehydrotestosterone glucuronide	metab_18233	neg	507.2246143	M+FA-H	C25H34O8	5.1105	0.043125458	4.351	5.1418	3.7806	3.8862	3.0737	4.5671	4.2112	3.8924	3.5227	4.1011	4.8575	2.9587	3.6728	2.4009	3.2129	4.4329	4.2747	4.4115	3.8349	2.6363	3.8321	3.3677	3.3658	2.7603	4.0569	4.0334	4.0201
neg_6096	(3S,4S,6R,7S)-1,10-Bisaboladiene-3,4-diol	metab_18262	neg	283.1919636	M+FA-H	C15H26O2	5.1995	0.091216547	3.2672	2.319	3.4605	2.6305	3.0843	3.2855	3.7284	3.6465	4.0193	3.6247	3.7136	4.119	3.1214	3.5643	3.7958	4.0135	3.5792	3.3755	3.8682	3.3241	3.8413	3.4928	4.0113	4.5546	3.8324	3.773	3.7594
neg_6109	N-Lauroylglycine	metab_18275	neg	294.1465592	M+K-2H	C14H27NO3	5.2218	0.031694145	3.5977	3.8211	3.8259	3.87	3.6727	4.7066	4.1538	4.0421	3.7928	4.0028	4.2037	3.6478	2.1924	2.7312	2.5628	3.6175	4.2117	1.9744	3.4954	2.7802	3.6697	2.2078	4.0544	3.5503	3.6716	3.6983	3.6799
neg_6194	MG(0:0/20:4(8Z,11Z,14Z,17Z)/0:0)	metab_18360	neg	423.2762708	M+FA-H	C23H38O4	5.4854	0.009394876	5.2623	5.1728	5.8423	5.2234	4.4156	5.5455	6.2031	4.9682	5.5906	5.4826	5.7267	5.6411	5.9	5.9571	5.8392	5.173	5.7904	6.3759	5.3105	5.7395	5.4164	6.0651	6.0933	5.8955	5.7685	5.7728	5.7646
neg_6198	(+/-)-threo-Anethole glycol	metab_18364	neg	545.2799724	3M-H	C10H14O3	5.5072	0.033452581	4.6158	4.3994	5.039	4.6506	4.4661	5.0502	5.4563	5.1184	4.8619	4.9092	5.1162	4.8134	4.881	5.4729	5.6236	5.1706	4.914	5.4197	5.6011	5.4797	5.6756	5.6156	5.9388	5.6211	5.2102	5.1811	5.1965
neg_6217	Goshonoside F4	metab_18382	neg	611.3456403	M-H2O-H	C32H54O12	5.5513	0.075914166	2.4905	4.4114	2.5085	4.0462	3.0381	4.6056	3.9646	3.3618	4.2936	4.7627	5.7481	3.288	2.3523	2.4315	2.4404	4.7936	4.4103	2.7833	3.2633	2.3823	4.9023	3.5798	3.9293	4.133	4.4867	4.4348	4.4273
neg_6229	Trans-2-Hexyl-1-cyclopropaneacetic acid	metab_18394	neg	229.1444754	M+FA-H	C11H20O2	5.5958	0.081876274	3.9065	3.4492	3.7672	3.8171	3.6943	3.1912	3.3501	3.776	3.4659	3.4867	3.0521	3.3948	3.4771	4.9383	4.2121	3.3906	3.57	3.8531	3.6676	4.0858	3.1987	3.5714	3.5937	3.4245	3.7926	3.732	3.7328
neg_6279	1b,3a,7b-Trihydroxy-5b-cholanoic acid	metab_18444	neg	405.2655125	M-H2O-H	C24H40O6	5.7059	0.009483445	6.1659	6.1693	7.4912	6.2255	5.9125	6.2278	7.1335	5.7702	6.5951	6.7094	6.5144	6.527	6.7419	6.1026	6.3996	6.9262	7.3652	7.6014	6.7595	6.0375	6.5186	5.946	6.8926	7.1357	6.9867	6.9842	6.9786
neg_6289	Lyciumoside IV	metab_18454	neg	775.4142366	M-H	C38H64O16	5.728	0.106586687	3.2287	4.5594	3.3287	3.3021	3.108	4.5796	3.6995	4.1983	4.7973	5.0582	5.8514	4.6086	3.1826	3.5328	4.3399	5.2538	5.2752	2.8704	4.0565	4.8514	4.8595	4.8812	4.0407	4.5993	4.5541	4.5454	4.6275
neg_6295	(-)-Aspidospermine	metab_18460	neg	391.1806557	M+K-2H	C22H30N2O2	5.7487	0.068654691	4.5106	4.0602	4.7281	4.8662	3.8015	5.158	4.9521	5.1672	4.4565	4.1041	5.1148	4.6397	3.8218	5.1464	4.9958	4.8769	5.2974	5.0608	4.8287	5.1787	4.7488	4.9029	5.1428	4.8285	5.0726	5.0592	5.1155
neg_6297	Asp Phe Val Glu	metab_18462	neg	507.2066138	M-H	C23H32N4O9	5.7487	0.048112542	2.5726	3.6085	3.7911	3.4431	2.3908	3.3878	5.2263	1.9817	3.8402	3.665	4.0829	3.9922	4.4126	2.0477	3.6241	3.1076	4.0369	5.698	2.7723	3.2541	2.0435	3.5128	4.307	3.4218	4.5527	4.5913	4.5872
neg_6320	24,25-Diacetylvulgaroside	metab_18485	neg	501.2905771	M-H2O-H	C29H44O8	5.7921	0.008890062	4.4633	4.008	4.4085	4.3597	4.537	4.8606	5.0825	4.8587	5.2107	5.2577	5.2418	5.2234	4.9552	5.7207	6.2222	5.2528	5.082	5.4151	5.4969	5.8988	5.8648	5.4857	5.6142	5.9773	5.3829	5.3781	5.3857
neg_6348	Mesobilirubinogen	metab_18513	neg	637.3218009	M+FA-H	C33H44N4O6	5.8573	0.006776981	4.8652	4.6464	2.9966	4.5995	3.5313	5.0413	4.5492	4.1567	3.9016	4.2096	4.9092	3.7924	4.3243	3.5412	2.169	4.7314	5.2955	2.5114	3.6482	2.3867	4.5867	0.2242	0.1766	4.7976	4.4114	4.4121	4.4168
neg_6376	Lucyoside M	metab_18541	neg	881.4553715	M+FA-H	C44H68O15	5.945	0.247928933	4.9665	5.0293	5.2606	5.3163	4.6169	5.2162	5.1918	5.0139	5.3114	5.0018	5.2146	5.3956	4.5037	3.5586	4.2762	5.0062	5.3113	3.2593	4.8384	5.9191	4.7357	4.9546	4.7334	4.1835	4.6458	4.8644	4.8258
neg_6377	Pitheduloside B	metab_18542	neg	927.4982383	M+FA-H	C46H74O16	5.945	0.064755245	5.555	5.7568	5.6043	5.8313	5.4269	5.871	5.7444	5.5592	5.6181	5.6442	5.7449	5.6427	4.0753	3.5929	4.6386	5.793	5.8433	3.2937	5.6561	5.6833	5.6316	4.7948	5.3295	5.4953	5.3893	5.4225	5.4456
neg_6398	7,12-Dihydroxy-3,11,15,23-tetraoxolanost-8-en-26-oic acid	metab_18563	neg	529.2850703	M-H	C30H42O8	6.0575	0.025899231	5.9781	5.6808	6.0345	5.8276	5.9427	6.2362	6.3865	6.2603	6.0961	6.1301	6.1493	6.092	5.924	6.3637	6.6783	6.4932	6.0957	6.2638	6.9195	6.7639	6.8071	6.3436	6.9255	6.9296	6.3312	6.3537	6.3412
neg_6400	Pitheduloside F	metab_18565	neg	1043.545597	M-H	C52H84O21	6.0575	0.230607306	5.2455	4.4196	5.7123	5.7182	5.3546	3.494	4.4508	4.2127	3.9355	3.3744	4.8165	3.7408	3.2828	3.3623	3.3712	6.0592	5.8243	3.0631	5.9055	5.4178	5.743	3.2983	5.5481	5.5652	5.2213	5.3581	5.4271
neg_6401	Tsangane L 3-glucoside	metab_18566	neg	419.2297034	M+FA-H	C19H34O7	6.0803	0.022344386	5.1953	6.2481	5.7854	6.4696	4.8916	5.9172	5.739	5.1281	1.0293	3.3232	5.7068	2.6456	0.9336	2.2301	3.2074	4.3318	3.4198	0.8706	0.9821	1.6981	1.0008	1.1798	2.4171	0.9826	5.2066	5.2183	5.1991
neg_6405	Ponasteroside A	metab_18570	neg	607.3505014	M-H2O-H	C33H54O11	6.0803	0.029692103	4.8855	5.6807	4.8045	5.5547	5.1132	5.5301	5.5184	4.7928	4.8909	5.2536	5.9007	4.5203	0.3608	0.2245	0.2282	5.8309	5.7819	0.1528	5.4826	1.0014	5.8793	0.7135	4.1558	5.7351	5.1636	5.1894	5.1767
neg_6416	Soyasaponin III	metab_18581	neg	795.4557607	M-H	C42H68O14	6.1238	0.030038774	6.8196	6.984	7.0992	7.0851	6.6385	7.1524	7.0241	6.8505	6.8918	6.8419	7.0836	6.9441	6.1908	5.6047	5.9901	7.0069	7.1281	5.0908	7.0389	7.8166	7.0072	6.4026	6.8739	6.8675	6.8999	6.9203	6.9244
neg_6417	(4-{2-[(1R,16Z,24E,26E,28Z)-1,18-dihydroxy-19,30-dimethoxy-15,17,21,23,29,35-hexamethyl-2,3,10,14,20-pentaoxo-11,36-dioxa-4-azatricyclo[30.3.1.0?,?]hexatriaconta-16,24,26,28-tetraen-12-yl]propyl}-2-methoxycyclohexyl)oxidanesulfonic acid	metab_18582	neg	974.4988507	M-H2O-H	C51H79NO16S	6.1238	0.049872675	6.5286	6.962	6.8654	6.961	6.3575	7.1198	6.9319	6.7462	6.5905	6.7893	7.0008	6.5461	4.8455	4.6299	5.0479	6.9753	7.0678	4.3282	6.9151	5.9097	6.8875	4.5635	6.494	6.6973	6.5213	6.5458	6.5646
neg_6452	Digitoxigenin 3-[glucosyl-(1->6)-glucosyl-(1->4)-2,6-dideoxyribohexoside]	metab_18617	neg	865.3702585	M+K-2H	C41H64O17	6.2339	0.077148899	3.9999	4.7023	4.5039	4.5445	3.9002	5.017	4.8018	4.5681	4.5135	4.4988	4.7964	4.6668	3.3666	3.4461	3.4551	4.5962	4.8648	3.1469	4.5528	5.8163	4.7501	3.3821	4.2505	4.2148	4.6287	4.6646	4.6959
neg_6455	Taurodeoxycholic acid	metab_18620	neg	498.2909595	M-H	C26H45NO6S	6.2564	0.022860755	4.6856	4.6806	4.5493	4.2476	5.1913	5.2961	4.555	5.5576	5.3432	5.317	4.8805	5.1328	5.2855	5.2869	5.0939	5.1022	5.3748	6.2584	4.9592	5.1769	4.8153	5.7526	6.0651	5.2008	5.3226	5.3248	5.3065
neg_6476	Ginsenoside III	metab_18641	neg	981.5074309	M+Na-2H	C48H80O19	6.3	0.104557082	5.0531	5.2567	5.3039	5.4356	4.8535	5.5726	5.4037	5.2553	5.1312	5.2425	5.5349	5.2667	4.8054	4.5229	5.0156	5.3723	5.4893	4.0836	5.3363	4.3336	5.2978	4.8888	5.1363	5.192	5.0346	5.0753	5.1249
neg_6502	(3a,5b,7a)-23-Carboxy-7-hydroxy-24-norcholan-3-yl-b-D-Glucopyranosiduronic acid	metab_18667	neg	567.3178341	M-H	C30H48O10	6.3896	0.084226557	5.2937	6.1605	5.4932	5.178	5.1734	5.635	5.5609	4.5065	4.7379	4.9929	5.9427	4.6678	4.3722	5.1759	4.8792	5.4665	5.6156	5.0979	5.4588	4.52	5.542	4.8179	4.5731	5.2421	5.1742	5.2475	5.219
neg_6509	3,4-Dimethyl-5-propyl-2-furandecanoic acid	metab_18674	neg	343.2035929	M+Cl	C19H32O3	6.4116	0.08532047	4.2205	3.4715	4.1352	4.0965	4.1634	3.8505	3.6839	4.2668	3.6721	4.0399	3.0661	3.807	4.1917	5.4767	5.2116	4.4825	4.4656	3.8539	5.1708	5.3934	5.2045	5.7338	5.2392	5.1259	4.7557	4.7103	4.683
neg_6545	Kudzusaponin SA1	metab_18710	neg	793.439903	M-H2O-H	C42H68O15	6.521	0.062584168	5.7977	5.8672	6.1409	6.1084	5.5537	6.0163	6.057	5.7189	5.8806	5.7318	5.9685	5.902	5.2046	4.0693	4.5843	5.9588	6.1469	3.7699	5.9875	6.6973	5.9424	4.7801	5.8339	5.8113	5.8977	5.9522	5.9291
neg_6550	13(S)-HpODE	metab_18715	neg	311.2233592	M-H	C18H32O4	6.5638	0.016796894	5.4651	4.6788	5.2644	5.2839	5.2193	4.8301	4.9771	5.3651	5.1606	4.4078	4.4308	5.4001	4.9583	5.198	5.0637	5.0164	5.5004	4.9465	5.7284	5.2769	5.1028	5.1477	5.2968	5.6613	5.7807	5.7767	5.7665
neg_6554	Lansioside C	metab_18719	neg	633.4022015	M+FA-H	C35H56O7	6.5638	0.045635988	5.8464	5.922	6.3979	6.1121	5.398	6.3442	5.6503	5.7686	5.9664	5.2495	6.1371	6.1797	5.9576	5.2014	5.7914	6.4892	6.106	3.9075	6.0594	6.5557	6.3068	5.5526	5.9741	5.7143	5.9743	5.9954	6.014
neg_6565	Ganoderenic acid C	metab_18730	neg	497.2954937	M-H2O-H	C30H44O7	6.6289	0.063121819	5.6833	5.2835	5.7796	5.7478	5.7823	5.799	5.8831	5.745	5.7843	5.6793	5.706	5.784	5.9854	6.68	6.6428	6.2477	5.9766	6.5022	6.3886	6.7739	6.4179	7.083	6.9265	6.6426	6.3526	6.3825	6.4075
neg_6572	(+)-15,16-Dihydroxyoctadecanoic acid	metab_18737	neg	315.254516	M-H	C18H36O4	6.6513	0.017113076	5.718	5.3602	6.2326	6.0501	6.6122	6.6052	5.0537	4.8061	4.9463	4.2499	4.6243	5.1937	5.3291	5.0657	5.8868	4.7535	5.2499	5.2015	6.3883	5.3175	4.9586	5.8699	6.3922	6.3789	6.5824	6.5722	6.568
neg_6592	Crustecdysone	metab_18757	neg	479.3024607	M-H	C27H44O7	6.7357	0.027578756	3.607	4.349	3.3749	2.8674	3.277	4.4779	5.2295	3.648	4.3768	3.7316	5.2432	4.5871	4.5072	3.6702	3.4291	1.0881	2.606	2.8318	3.0095	3.8304	3.6356	3.4525	1.5738	3.2271	4.5427	4.5387	4.5201
neg_6607	1-tetradecanoyl-sn-glycero-3-phosphate	metab_18772	neg	427.2127336	M+FA-H	C17H35O7P	6.8218	0.055134533	4.8076	4.2616	4.8465	5.2474	4.1483	4.0836	4.937	4.5417	4.4348	3.9091	5.3869	4.7424	3.9172	5.0663	5.5478	5.3665	5.1792	4.6561	5.5451	5.1648	5.2697	5.6232	5.1832	5.2427	4.9288	4.9767	4.9523
neg_6610	Mabioside D	metab_18775	neg	779.4598414	M-H2O-H	C42H70O14	6.8218	0.145673826	0.9136	1.4544	2.3731	0.9567	0.8095	3.0434	1.9696	3.1985	2.028	1.8787	3.5993	2.1182	0.7944	0.8621	3.5744	2.4396	1.6319	0.6182	2.1333	4.3508	1.8142	6.008	0.6689	0.8411	4.2515	4.3536	4.2446
neg_6627	Desglucocoroloside	metab_18792	neg	485.2957011	M-H2O-H	C29H44O7	6.9097	0.080238878	4.3766	4.2803	4.4511	4.6714	4.3328	4.5066	4.8804	4.6154	4.8338	4.5874	4.7902	4.9614	4.7469	5.4567	5.5933	5.1261	5.0167	5.1811	5.454	5.796	5.638	5.7595	5.6185	5.6222	5.2339	5.2915	5.2992
neg_6648	Ganoderic acid L	metab_18813	neg	515.3057928	M-H2O-H	C30H46O8	6.9972	0.027429054	5.4559	5.6475	5.8489	5.5298	5.0885	5.6882	6.1034	5.5795	5.8054	5.5606	5.8123	5.9148	5.9889	6.0914	6.3941	5.9373	5.6451	6.8831	6.1437	6.3424	6.1887	6.9431	6.6403	6.3232	6.1617	6.182	6.183
neg_6649	Physagulin D	metab_18814	neg	619.3507075	M-H	C34H52O10	6.9972	0.104835257	4.8743	5.3014	5.0192	5.1612	4.6369	5.2932	4.0718	3.6699	3.2468	3.8425	5.4482	2.4656	1.0516	1.1247	1.133	5.1535	5.4554	0.8565	5.2047	1.0791	4.233	1.0658	3.5205	4.5879	4.7374	4.7781	4.828
[truncated: 407 more rows]
